# Supplementary material for: Uncovering Potential lncRNAs and mRNAs in the Progression From Acute Myocardial Infarction to Myocardial Fibrosis to Heart Failure
Source: Front Cardiovasc Med. 2021 Jul 16;8:664044. doi: 10.3389/fcvm.2021.664044 (PMC8322527; doi:10.3389/fcvm.2021.664044)
Supplement: Supplementary file 2 [file Data_Sheet_1.CSV]

gene_id	gene_name	expression_GC	expression_GA	log2FC(GC/GA)	pval	regulate	top	significant	type	fpkm_C1-BA	fpkm_C4-BA	fpkm_C5-BA	fpkm_A1-BA	fpkm_A2-BA	fpkm_A3-BA	chr	start	end	strand	gene_name1	gene_biotype
ENSG00000258831	AC103996.2	4.431736985	91.7423557	-4.368549327	8.33E-20	down	yes	yes	lncRNA	5.555567889	3.4749753	4.264667767	53.56728153	115.775071	105.8847146	15	93882082	93886743	+	AC103996.2	lincRNA
ENSG00000258476	LINC02207	18.37502098	172.3719615	-3.229006087	2.05E-19	down	yes	yes	lncRNA	21.14329089	22.6986035	11.28316854	133.2211972	221.6932988	162.2013883	15	93863109	93878356	+	LINC02207	lincRNA
ENSG00000203999	LINC01270	7.225602377	47.99329996	-2.729948553	1.81E-14	down	yes	yes	lncRNA	5.708416191	9.377283491	6.591107449	39.62046443	40.74226392	63.61717154	20	50292720	50314922	+	LINC01270	lincRNA
ENSG00000179406	LINC00174	9.289122289	28.32615384	-1.607477493	1.96E-12	down	yes	yes	lncRNA	9.47087282	9.085822918	9.310671129	30.76771108	29.93255036	24.27820008	7	66376044	66493566	-	LINC00174	processed_transcript
ENSG00000281162	LINC01127	13.17017337	69.61500776	-2.401236235	5.26E-12	down	yes	yes	lncRNA	19.24082536	11.86521767	8.404477092	66.35592958	67.76762254	74.72147116	2	101962056	101987167	+	LINC01127	lincRNA
ENSG00000244879	GABPB1-AS1	17.51302155	2.397626462	2.863568081	5.63E-12	up	yes	yes	lncRNA	11.76789715	18.01509402	22.75607348	1.296881039	3.725065395	2.170932954	15	50354959	50372202	+	GABPB1-AS1	antisense
ENSG00000256072	AC078889.1	104.4167535	421.6346587	-2.01353631	9.04E-12	down	yes	yes	lncRNA	106.91547	131.7234901	74.61130032	433.6547517	402.6218481	428.6273763	12	66251745	66257434	-	AC078889.1	antisense
ENSG00000212743	AL137145.1	62.03637374	235.3549656	-1.923480788	9.10E-12	down	yes	yes	lncRNA	57.68719648	75.79763247	52.62429229	248.5574003	182.1775099	275.3299865	10	6350316	6352762	+	AL137145.1	lincRNA
ENSG00000269956	MKNK1-AS1	27.67407585	86.68336257	-1.646865179	2.96E-11	down	yes	yes	lncRNA	31.1861633	25.7200285	26.11603574	82.3735129	84.00106878	93.67550602	1	46538696	46570255	+	MKNK1-AS1	antisense
ENSG00000284930	AC005280.2	121.6330743	366.033032	-1.589359078	4.25E-11	down	yes	yes	lncRNA	141.5117182	112.3419482	111.0455566	330.7155396	417.9920486	349.3915078	14	73458850	73466167	-	AC005280.2	lincRNA
ENSG00000279511	AL356274.2	127.8587169	448.8133096	-1.811484253	1.96E-10	down	yes	yes	lncRNA	117.5580763	170.3358428	95.68223151	387.7469335	469.2615873	489.4314081	13	37142967	37146718	-	AL356274.2	TEC
ENSG00000255801	AC092746.1	82.37652176	512.1890935	-2.636224459	4.93E-10	down		yes	lncRNA	121.7609236	59.09106872	66.27757291	776.9941985	323.9036529	435.669429	12	8548361	8567613	-	AC092746.1	lincRNA
ENSG00000241860	AL627309.5	21.1871545	72.5157225	-1.774622152	6.42E-10	down		yes	lncRNA	23.22804767	22.86827302	17.46514281	55.38312158	92.40952546	69.75452045	1	141474	173862	-	AL627309.5	processed_transcript
ENSG00000258819	LINC02289	30.99728389	149.2341107	-2.26699494	7.48E-10	down		yes	lncRNA	43.82072945	26.5630944	22.60802784	104.0170843	143.9733396	199.7119084	14	77069180	77076344	-	LINC02289	lincRNA
ENSG00000251139	AC084871.1	166.0646225	670.0475867	-2.012453456	7.63E-10	down		yes	lncRNA	230.3818604	122.6385922	145.1734147	645.6687459	824.835302	539.6387121	4	184813619	184821300	+	AC084871.1	antisense
ENSG00000225313	AL513327.1	58.46992821	204.7716431	-1.808072951	8.58E-10	down		yes	lncRNA	70.51138047	59.13083749	45.76756666	234.7214817	232.1845259	147.4089218	1	33307348	33349245	+	AL513327.1	antisense
ENSG00000268734	AC245128.3	89.88837856	463.5788878	-2.366478985	1.74E-09	down		yes	lncRNA	105.598068	121.3841083	42.68295948	515.874796	497.1265053	377.7353621	19	54890673	54891420	+	AC245128.3	lincRNA
ENSG00000279394	AC015871.4	31.13798922	90.26459107	-1.535180948	2.85E-09	down		yes	lncRNA	32.18182774	34.39097974	26.84116018	83.9903084	104.6523423	82.15112256	15	79875920	79878179	-	AC015871.4	TEC
ENSG00000283036	LINC01988	17.11461261	87.02741072	-2.345564286	2.97E-09	down		yes	lncRNA	24.88350512	13.56059385	12.89973887	99.91847472	95.6486811	65.51507635	3	44424134	44429529	+	LINC01988	lincRNA
ENSG00000276422	AL590491.2	0	15.82947969	-10.62930923	7.69E-09	down		yes	lncRNA	0	0	0	18.37453143	17.83028655	11.28362107	9	60943311	60964185	-	AL590491.2	lincRNA
ENSG00000250698	AC131182.1	40.50424055	152.2483959	-1.910020782	9.10E-09	down		yes	lncRNA	48.2087477	31.18838816	42.11558579	137.676141	188.8802691	130.1887776	4	140128015	140134565	+	AC131182.1	antisense
ENSG00000266642	AC024267.6	60.60160089	212.0804083	-1.807013524	2.58E-08	down		yes	lncRNA	68.67712422	62.04920295	51.07847549	145.5898148	287.0020194	203.6493906	17	28897738	28899402	+	AC024267.6	antisense
ENSG00000243797	AC004917.1	19.04400011	89.50721845	-2.232071306	4.67E-08	down		yes	lncRNA	23.28880265	15.44155291	18.40164478	60.56667416	65.62607388	142.3289073	7	106372251	106770207	-	AC004917.1	sense_overlapping
ENSG00000234484	AL032821.1	432.1910322	1243.087539	-1.524165079	6.27E-08	down		yes	lncRNA	349.2990675	526.5893437	420.6846853	1243.949453	1541.997552	943.3156131	6	132752675	132753951	+	AL032821.1	antisense
ENSG00000253522	MIR3142HG	26.27210471	4.064919842	2.689237228	1.45E-09	up	yes	yes	lncRNA	19.08248845	27.05032659	32.68349908	5.998584936	3.638068564	2.558106026	5	160438594	160487426	+	MIR3142HG	lincRNA
ENSG00000246548	LINC02288	15.57768856	77.92411006	-2.321847891	6.72E-08	down		yes	lncRNA	24.20512932	9.18261827	13.34531808	48.61175839	85.61921883	99.54135296	14	77041064	77069503	+	LINC02288	lincRNA
ENSG00000226012	AP001434.1	370.45345	1713.205012	-2.209303106	1.02E-07	down		yes	lncRNA	471.4117496	377.9086089	262.0399916	2026.080193	2314.085412	799.4494312	21	38237217	38238201	-	AP001434.1	lincRNA
ENSG00000215244	AL137145.2	41.04678969	139.68117	-1.7665481	1.30E-07	down		yes	lncRNA	55.37219199	40.98428959	26.78388749	132.1153222	118.394316	168.5338718	10	6277687	6335982	+	AL137145.2	lincRNA
ENSG00000272396	AC005392.3	3.337448329	60.59631724	-4.178334488	1.98E-07	down		yes	lncRNA	0	8.466624642	1.545720343	72.80757962	48.04271653	60.93865557	19	43360685	43368970	-	AC005392.3	antisense
ENSG00000237781	AL356356.1	26.01918842	92.24415061	-1.825483491	3.23E-07	down		yes	lncRNA	31.75252856	25.50057063	20.80446606	76.38555211	104.0323486	96.31455115	1	150548562	150557724	-	AL356356.1	antisense
ENSG00000261229	AC021483.2	64.6930633	221.3870345	-1.774729976	4.28E-07	down		yes	lncRNA	72.73712108	82.0301997	39.3118691	182.8181035	231.5937813	249.7492187	15	79843547	79844304	-	AC021483.2	lincRNA
ENSG00000236911	AL137789.1	43.26914749	148.1614975	-1.775523969	8.66E-07	down		yes	lncRNA	57.90100367	41.99120773	29.91523107	201.7843215	119.1497651	123.5504061	1	207551925	207606555	-	AL137789.1	antisense
ENSG00000258754	LINC01579	0.811929179	4.711381101	-2.522122944	1.01E-06	down		yes	lncRNA	0.9782856	1.039850347	0.417651589	3.475477046	5.408782656	5.249883601	15	93718542	94070820	-	LINC01579	lincRNA
ENSG00000250696	AC111000.4	17.22315566	1.253059935	3.770191902	5.64E-08	up	yes	yes	lncRNA	15.89959029	27.91276303	7.857113672	2.651399329	0.571748031	0.536032443	4	69182100	69216766	+	AC111000.4	antisense
ENSG00000274536	AL034397.3	1005.866015	2782.72929	-1.468053263	1.29E-06	down		yes	lncRNA	1052.43223	1161.863895	803.3019202	3846.247527	2212.188425	2289.751918	X	66015461	66020422	+	AL034397.3	antisense
ENSG00000236525	AC007278.2	51.74873741	210.6274752	-2.024887804	1.34E-06	down		yes	lncRNA	66.80036197	58.29271066	30.1531396	320.4480002	167.1886535	144.245772	2	102433957	102435340	+	AC007278.2	sense_intronic
ENSG00000285938	AC072022.2	40.05441826	149.3710307	-1.898603524	1.52E-06	down		yes	lncRNA	34.18063891	54.04335858	31.93925729	111.3955968	228.2868943	108.4306011	3	187743686	187746028	+	AC072022.2	antisense
ENSG00000260528	FAM157C	71.82570438	187.3265816	-1.382859657	2.01E-06	down		yes	lncRNA	62.49163706	57.0073129	95.97816318	172.2642784	229.8595489	159.8559174	16	90102271	90178344	+	FAM157C	lincRNA
ENSG00000249309	AC020703.1	18.08839928	80.08985432	-2.145937515	2.25E-06	down		yes	lncRNA	13.5095531	23.73343655	17.0222082	64.99858241	65.563093	109.7078876	4	153720327	153727722	+	AC020703.1	antisense
ENSG00000234431	AC007283.1	409.2346297	982.9700007	-1.264198579	2.73E-06	down		yes	lncRNA	434.0833606	476.3449288	317.2755997	930.2158153	1166.952187	851.7420003	2	201166965	201167546	+	AC007283.1	3prime_overlapping_ncRNA
ENSG00000276649	AL117335.1	28.48995509	89.39385401	-1.649377378	3.24E-06	down		yes	lncRNA	36.9857059	19.56610756	28.91805181	96.76929257	107.0871255	64.32514399	20	1888128	1894374	-	AL117335.1	antisense
ENSG00000285966	AC007686.4	1.093579024	14.14806651	-3.681362413	3.42E-06	down		yes	lncRNA	1.785509174	0	1.495227898	7.512453316	12.1498967	22.78184952	14	76958098	77000609	-	AC007686.4	lincRNA
ENSG00000280109	PLAC4	10.34125845	2.389523013	2.108986618	3.44E-06	up	yes	yes	lncRNA	15.79643514	10.46163725	4.765702958	2.402856772	2.618032613	2.147679655	21	41175231	41186788	-	PLAC4	antisense
ENSG00000284882	AL359762.1	33.68694288	83.91937937	-1.316558202	3.75E-06	down		yes	lncRNA	34.0454188	37.62843077	29.38697907	87.76052091	74.56164628	89.43597093	1	84574129	84583620	+	AL359762.1	bidirectional_promoter_lncRNA
ENSG00000232684	ATP11A-AS1	9.602968136	30.15995123	-1.650058507	4.94E-06	down		yes	lncRNA	10.88166836	8.8644633	9.062772743	25.81613284	40.43741423	24.2263066	13	112745449	112754693	-	ATP11A-AS1	antisense
ENSG00000250069	AC011379.1	13.74440543	55.71719567	-2.018487778	5.00E-06	down		yes	lncRNA	22.75063326	11.21182113	7.270761906	41.0966896	59.31885826	66.73603913	5	140200163	140203187	+	AC011379.1	sense_intronic
ENSG00000203804	ADAMTSL4-AS1	119.444181	269.3576146	-1.17311906	5.02E-06	down		yes	lncRNA	124.6751188	130.6981239	102.9593002	286.8585316	314.9711278	206.2431844	1	150560202	150574552	-	ADAMTSL4-AS1	processed_transcript
ENSG00000267349	AC015911.5	129.0862565	46.45593138	1.474201935	2.22E-05	up	yes	yes	lncRNA	126.5850783	113.5852052	147.0884858	54.33931552	37.3902295	47.63824911	17	35477994	35478444	+	AC015911.5	antisense
ENSG00000226688	ENTPD1-AS1	31.12621821	72.15706453	-1.212746847	5.49E-06	down		yes	lncRNA	37.39222205	33.02215846	22.96427411	75.61527422	76.72338998	64.13252939	10	95753206	96090238	-	ENTPD1-AS1	antisense
ENSG00000274173	AL035661.1	22.51978296	102.7379925	-2.189204887	6.62E-06	down		yes	lncRNA	21.19199612	35.51420707	10.85314568	135.9337877	114.5214056	57.75878426	20	24931840	24932983	+	AL035661.1	lincRNA
ENSG00000254363	AC011379.2	4.540459943	0.701188781	2.677707903	3.90E-05	up	yes	yes	lncRNA	5.60428873	3.337259124	4.679831974	0.435422528	0.28168368	1.386460136	5	140157319	140173051	+	AC011379.2	processed_transcript
ENSG00000267074	AC015911.3	104.1921761	38.83014654	1.423764857	6.10E-05	up	yes	yes	lncRNA	143.6987878	84.05701934	84.8207211	37.26307361	37.68721933	41.54014669	17	35499690	35510270	-	AC015911.3	sense_intronic
ENSG00000213373	LINC00671	2.523618144	14.47974348	-2.515761045	6.78E-06	down		yes	lncRNA	2.345798162	3.260629031	1.964427238	21.59028642	14.36625764	7.482686385	17	42874670	42898704	-	LINC00671	lincRNA
ENSG00000254340	AC022784.5	93.79377575	221.7037821	-1.240980553	7.53E-06	down		yes	lncRNA	100.9100669	107.4520012	73.01925917	227.2401729	231.1363874	206.7347858	8	9141424	9145435	+	AC022784.5	antisense
ENSG00000259661	AC068831.4	170.8177181	423.7264965	-1.310625312	8.02E-06	down		yes	lncRNA	182.9708948	174.6448278	154.8374316	550.3923325	420.9629728	299.8241843	15	90920218	90921186	-	AC068831.4	antisense
ENSG00000238005	AL391832.2	17.75221517	47.02325015	-1.404869515	8.07E-06	down		yes	lncRNA	19.48091252	19.50936513	14.26636786	52.95637016	47.23527592	40.87810436	1	234957342	234970062	-	AL391832.2	lincRNA
ENSG00000251260	WDFY3-AS1	212.1613322	493.9441688	-1.219147451	1.01E-05	down		yes	lncRNA	268.0871401	179.1527158	189.2441407	443.7747508	545.5235845	492.5341712	4	84803258	84810391	+	WDFY3-AS1	antisense
ENSG00000273729	AC007686.3	16.19849108	51.34931783	-1.66387625	1.07E-05	down		yes	lncRNA	17.83000142	14.48819881	16.27727302	27.2179663	61.37949589	65.4504913	14	77028086	77031572	+	AC007686.3	antisense
ENSG00000272219	AC005072.1	7.426600236	30.334602	-2.028724773	1.07E-05	down		yes	lncRNA	8.352449323	7.546367572	6.380983812	26.54959699	46.90848714	17.54572186	7	101960116	101961894	+	AC005072.1	sense_intronic
ENSG00000254814	AP003031.1	124.3899087	341.8364612	-1.458363064	1.40E-05	down		yes	lncRNA	105.2366858	169.6533676	98.27967275	285.6900267	456.9128542	282.9065026	11	75800877	75803415	-	AP003031.1	antisense
ENSG00000276900	AC023157.3	50.16674366	121.0551441	-1.270692806	1.46E-05	down		yes	lncRNA	41.94920404	44.33034423	64.22068271	145.7532426	120.7280334	96.68415631	12	31729117	31731204	+	AC023157.3	antisense
ENSG00000223935	LGALSL-DT	4.67532112	27.72537127	-2.565507203	1.50E-05	down		yes	lncRNA	6.116615785	4.342101353	3.567246223	14.93572248	41.06444486	27.17594647	2	64395220	64453897	-	LGALSL-DT	bidirectional_promoter_lncRNA
ENSG00000237803	LINC00211	24.90314099	98.84150779	-1.988356047	1.83E-05	down		yes	lncRNA	32.2465021	12.5250876	29.93783326	143.376221	103.4723479	49.67595457	2	37826247	37876274	-	LINC00211	lincRNA
ENSG00000226312	CFLAR-AS1	127.8372725	293.0322824	-1.19668746	1.89E-05	down		yes	lncRNA	165.1081014	113.3068588	105.0968573	283.2439956	349.578936	246.2739156	2	201140278	201157823	-	CFLAR-AS1	antisense
ENSG00000248996	AC145098.1	34.17815228	130.0647433	-1.927772501	2.02E-05	down		yes	lncRNA	40.54422329	31.74718218	30.24305137	141.6828789	180.3262333	68.18511762	5	177494995	177503647	+	AC145098.1	antisense
ENSG00000203739	AL645568.1	22.22819061	63.29876994	-1.509365956	2.16E-05	down		yes	lncRNA	32.55698367	17.49416064	16.63342752	70.09819327	66.50610935	53.29200722	1	173417793	173461362	-	AL645568.1	antisense
ENSG00000228804	AC072022.1	37.42433002	115.5736151	-1.62650306	2.21E-05	down		yes	lncRNA	44.17454287	43.36045424	24.73799294	101.9184261	153.776896	91.02552318	3	187702313	187733849	+	AC072022.1	antisense
ENSG00000278600	AC015871.3	192.0945176	464.8726299	-1.274975075	2.34E-05	down		yes	lncRNA	233.9933069	204.6920804	137.5981655	377.3950781	587.2855561	429.9372555	15	79920195	79922455	-	AC015871.3	sense_intronic
ENSG00000232973	CYP1B1-AS1	3.758299237	19.29849038	-2.357249935	2.38E-05	down		yes	lncRNA	3.150475432	5.171010871	2.953411409	8.43656729	10.97363513	38.48526872	2	38073447	38231651	+	CYP1B1-AS1	antisense
ENSG00000240527	AL365273.1	87.07505869	228.7819935	-1.393539446	2.43E-05	down		yes	lncRNA	121.9043461	68.00966708	71.31116289	245.9432598	218.0337255	222.3689953	10	95833508	95873758	+	AL365273.1	sense_intronic
ENSG00000261971	MMP25-AS1	29.03065008	94.30852964	-1.699467479	2.47E-05	down		yes	lncRNA	22.6173533	40.47901699	23.99557996	113.9790397	122.7795156	46.16703359	16	3037403	3059370	-	MMP25-AS1	antisense
ENSG00000238113	LINC01410	58.98956979	192.9553124	-1.709565191	2.48E-05	down		yes	lncRNA	37.45513961	91.17139498	48.34217478	248.8983908	215.4805976	114.486949	9	62801461	62813486	+	LINC01410	lincRNA
ENSG00000257285	AL132780.1	45.47410971	112.071014	-1.301107393	2.78E-05	down		yes	lncRNA	53.77108719	50.01059836	32.64064359	106.3270408	110.6099753	119.2760259	14	22929609	22955562	+	AL132780.1	antisense
ENSG00000259548	AC021483.1	55.92585205	230.8985836	-2.045476624	2.85E-05	down		yes	lncRNA	80.52679501	68.82256277	18.42819838	192.6172472	251.8900128	248.1884908	15	79832466	79833554	-	AC021483.1	lincRNA
ENSG00000279744	AC132938.5	21.16448667	63.49210599	-1.584477443	3.51E-05	down		yes	lncRNA	24.57205858	21.7737123	17.14768913	57.34685709	92.22459844	40.90486243	17	82462601	82464255	+	AC132938.5	TEC
ENSG00000248049	UBA6-AS1	21.74675706	9.499558193	1.194013311	8.38E-05	up	yes	yes	lncRNA	16.41259249	25.4114711	23.41620759	9.351235751	8.531352353	10.61608647	4	67701280	68080952	+	UBA6-AS1	antisense
ENSG00000284734	AC099063.4	12.564188	2.234310278	2.48612119	8.94E-05	up	yes	yes	lncRNA	10.73980424	15.21657411	11.73618564	3.6158371	0.809708706	2.277385028	1	89198714	89207040	+	AC099063.4	antisense
ENSG00000261596	AC005632.2	103.8119241	211.4659484	-1.026382462	3.56E-05	down		yes	lncRNA	110.5074917	105.8160756	95.11220504	214.180906	237.6025655	182.6143738	16	21626742	21627569	+	AC005632.2	sense_intronic
ENSG00000255328	AC136475.5	4.827652688	42.08610051	-3.121307496	3.63E-05	down		yes	lncRNA	6.430349797	0.829966693	7.222641573	10.81680032	54.17502882	61.26647239	11	327171	330122	+	AC136475.5	lincRNA
ENSG00000257878	AC007298.2	176.9411422	438.7701425	-1.310147162	3.68E-05	down		yes	lncRNA	224.0917581	166.3983726	140.3332961	413.5335381	577.3486085	325.4282809	12	95996521	96011489	+	AC007298.2	antisense
ENSG00000225434	LINC01504	35.76970791	15.52387512	1.203723837	0.000103434	up	yes	yes	lncRNA	36.90730273	41.68179622	28.72002479	16.6776158	16.53545085	13.35855872	9	72305430	72343210	+	LINC01504	lincRNA
ENSG00000268170	AC073342.2	34.23032763	133.3089092	-1.961113007	4.01E-05	down		yes	lncRNA	26.93738174	29.63703471	46.11656644	74.26373121	83.1138996	242.5490967	7	143220468	143222267	-	AC073342.2	antisense
ENSG00000254826	AP001922.3	36.59973901	108.809361	-1.571635868	4.23E-05	down		yes	lncRNA	45.04699689	31.46874901	33.28347112	87.31721366	159.1914241	79.91944512	11	75775904	75776929	+	AP001922.3	sense_intronic
ENSG00000251129	LINC02506	0.322200562	21.1528118	-5.993333	5.75E-05	down		yes	lncRNA	0	0	0.966601686	23.06829798	1.178159261	39.21197817	4	31997397	32155406	+	LINC02506	lincRNA
ENSG00000249112	AC112196.1	0.284249054	12.42829412	-5.401607052	5.98E-05	down		yes	lncRNA	0	0	0.852747161	5.355557539	11.95293548	19.97638934	5	124707827	124710737	+	AC112196.1	antisense
ENSG00000285366	AC008533.1	108.6306099	314.3505461	-1.532856679	6.04E-05	down		yes	lncRNA	141.9928664	99.3420158	84.5569475	255.5668069	467.8125973	219.672234	5	142946569	142947105	-	AC008533.1	TEC
ENSG00000265845	AC024267.4	55.87806445	138.0190574	-1.304359893	6.22E-05	down		yes	lncRNA	69.88224761	47.17616234	50.5757834	138.6852812	173.2142521	102.1576388	17	28926275	28944749	+	AC024267.4	antisense
ENSG00000245748	AC097382.2	81.69900635	197.1749639	-1.270982532	6.42E-05	down		yes	lncRNA	95.57415373	91.52653936	57.99632596	206.9367506	246.7607994	137.8273419	4	7030554	7046231	-	AC097382.2	antisense
ENSG00000273184	AC010655.4	99.04199577	40.82025916	1.278547319	0.00017891	up		yes	lncRNA	70.79404974	112.4328996	113.899038	39.70536124	39.75245993	43.00295632	7	128455840	128493859	+	AC010655.4	processed_transcript
ENSG00000261512	AC092368.3	27.82426735	71.19308042	-1.355077548	6.52E-05	down		yes	lncRNA	26.29782305	31.08766925	26.08730974	82.61898444	85.60722902	45.35302779	16	46622861	46624451	-	AC092368.3	lincRNA
ENSG00000259642	ST20-AS1	16.72099234	40.3505915	-1.270424302	7.03E-05	down		yes	lncRNA	12.77803889	19.49239243	17.89254568	32.92012902	53.95846661	34.17317888	15	79922771	79926993	+	ST20-AS1	antisense
ENSG00000272908	AC006033.2	57.69377322	14.56447081	1.985222158	0.00019109	up		yes	lncRNA	106.6977822	31.77448198	34.60905549	21.28289858	12.52333007	9.887183778	7	38326070	38329643	-	AC006033.2	lincRNA
ENSG00000235033	AL590999.1	0.411695689	16.48318979	-5.28952436	7.15E-05	down		yes	lncRNA	0.513457628	0.721629439	0	5.135834344	30.53313003	13.78060499	6	39881804	39900071	-	AL590999.1	antisense
ENSG00000238201	AC114752.2	14.2151314	69.34899929	-2.285641105	7.30E-05	down		yes	lncRNA	15.48619838	14.86612783	12.29306798	29.77902093	90.97197561	87.29600133	2	64338067	64341647	-	AC114752.2	lincRNA
ENSG00000279339	AC100788.2	10.82170622	36.52336129	-1.753953981	7.39E-05	down		yes	lncRNA	15.56526429	11.0058927	5.893961683	46.57870577	40.26009579	22.73128233	17	78897264	78900152	+	AC100788.2	TEC
ENSG00000267601	AC022966.1	69.40273507	193.7807291	-1.481227273	7.40E-05	down		yes	lncRNA	70.3208436	81.82446382	56.06289779	223.3982541	230.9192152	127.024718	17	78855478	78855844	+	AC022966.1	antisense
ENSG00000258365	AC073655.2	31.37382855	78.94807324	-1.331065426	7.47E-05	down		yes	lncRNA	36.08936419	33.55613843	24.47598302	76.65933545	98.7975219	61.38736236	12	94277758	94282844	-	AC073655.2	antisense
ENSG00000226091	LINC00937	7.991031094	31.54729156	-1.979715553	7.73E-05	down		yes	lncRNA	13.60272334	6.862406341	3.507963597	44.2199014	31.38089501	19.04107828	12	8295986	8396803	-	LINC00937	lincRNA
ENSG00000272502	AC104958.2	8.544337965	0.891753719	3.245850833	0.000213059	up		yes	lncRNA	8.567627281	8.360041367	8.705345246	1.56207673	0.75790438	0.355280048	8	120812219	120813359	+	AC104958.2	antisense
ENSG00000265749	AC135178.3	19.80902551	6.559398208	1.593052904	0.000245604	up		yes	lncRNA	16.94077916	22.58240341	19.90389395	6.645760038	5.834733329	7.197701259	17	8365563	8381328	+	AC135178.3	antisense
ENSG00000284948	AC107959.4	166.5310285	453.4525485	-1.445105765	8.52E-05	down		yes	lncRNA	175.3637404	196.5562049	127.6731401	405.0422828	684.0865071	271.2288555	8	23084355	23103558	+	AC107959.4	lincRNA
ENSG00000267254	ZNF790-AS1	11.39972854	2.275191427	2.319877539	0.000267768	up		yes	lncRNA	8.56830996	10.79103662	14.83983903	3.25458583	1.148431471	2.422556981	19	36797518	36828115	+	ZNF790-AS1	antisense
ENSG00000264304	AC024267.3	32.10312306	83.26013742	-1.374636228	8.54E-05	down		yes	lncRNA	32.70150521	35.20318988	28.4046741	72.14946129	83.86104078	93.76991021	17	28892469	28893342	+	AC024267.3	antisense
ENSG00000258082	AL391832.3	29.5948152	86.34007721	-1.54436562	0.000100379	down		yes	lncRNA	27.27017026	30.48476165	31.0295137	104.2852396	106.8183804	47.91661169	1	234979647	234980804	-	AL391832.3	lincRNA
ENSG00000263917	AC011825.3	103.6214475	42.86271966	1.273330019	0.000338597	up		yes	lncRNA	112.8094177	85.03951354	113.0154113	41.00935246	35.20298167	52.37582486	18	32018829	32111779	+	AC011825.3	processed_transcript
ENSG00000249396	LINC02212	7.385538001	21.95803505	-1.570678825	0.000106464	down		yes	lncRNA	9.362606556	7.297991945	5.496015502	25.73081391	24.15668986	15.98660138	5	10493527	10502728	-	LINC02212	lincRNA
ENSG00000279447	AL118508.4	58.35848613	163.0060302	-1.481752284	0.000114415	down		yes	lncRNA	62.8435461	69.09566817	43.13624412	91.69297425	180.160187	217.1649294	20	23071547	23072722	-	AL118508.4	TEC
ENSG00000256128	LINC00944	24.49978387	6.48443281	1.916082323	0.00040807	up		yes	lncRNA	17.30392539	21.54434678	34.65107944	2.885584807	6.066916173	10.50079745	12	126729787	126772411	-	LINC00944	lincRNA
ENSG00000280387	AL109806.1	10.82591571	34.04659025	-1.652112922	0.000115687	down		yes	lncRNA	7.519740559	13.58804444	11.36996214	34.98964259	24.59879476	42.55133339	20	56522252	56523499	+	AL109806.1	TEC
ENSG00000283064	AL353759.1	17.6031089	41.25048963	-1.228111359	0.000116063	down		yes	lncRNA	15.1157269	17.91073032	19.78286949	34.73170699	47.40336479	41.61639712	6	26160765	26172802	-	AL353759.1	antisense
ENSG00000189238	LINC00943	24.00680683	9.228657021	1.378289295	0.00042081	up		yes	lncRNA	19.78736766	17.42397068	34.80908214	6.867439825	9.884977124	10.93355411	12	126726270	126746252	+	LINC00943	lincRNA
ENSG00000280205	AC009716.2	6.971863375	29.02940461	-2.056327844	0.000118113	down		yes	lncRNA	9.451105532	7.412972985	4.051511609	29.35044676	46.97084716	10.76691992	18	76385642	76389406	-	AC009716.2	TEC
ENSG00000272910	AC090425.2	21.60605495	2.831269892	2.927495463	0.0004223	up		yes	lncRNA	13.26836458	33.84806281	17.70173746	2.668158008	2.589128436	3.236523233	3	179583262	179583762	-	AC090425.2	antisense
ENSG00000234389	AC007278.1	31.49187793	120.3110472	-1.933379288	0.000131088	down		yes	lncRNA	29.46695622	53.24629322	11.76238435	166.5477499	84.71737505	109.6680166	2	102438713	102440475	+	AC007278.1	sense_intronic
ENSG00000251393	AC005280.1	12.87857138	46.50567641	-1.851624647	0.000165775	down		yes	lncRNA	17.8262085	14.02765765	6.781848006	50.45565268	51.50461817	37.55675838	14	73462423	73477175	+	AC005280.1	processed_transcript
ENSG00000280402	AC093525.10	6.526000896	22.17940594	-1.763390957	0.000171499	down		yes	lncRNA	8.971927551	4.953703902	5.652371236	21.01535797	29.76260068	15.76025916	16	2578395	2579963	+	AC093525.10	TEC
ENSG00000279159	AC003681.1	57.23824832	129.8788354	-1.181973974	0.000173331	down		yes	lncRNA	69.85591358	59.49438982	42.36444157	150.2180483	152.7868923	86.63156565	22	29978950	30028236	-	AC003681.1	antisense
ENSG00000270696	AC005034.3	41.28023678	16.85061198	1.29214379	0.000422991	up		yes	lncRNA	40.7365911	36.40071437	46.70340488	12.49773153	14.85006693	23.20403749	2	75660462	75662208	+	AC005034.3	antisense
ENSG00000267940	AC022762.2	19.55526561	53.39641685	-1.448718398	0.000173432	down		yes	lncRNA	28.32268876	17.23361734	13.10949072	55.98596145	46.97746783	57.22582126	11	6201901	6203253	-	AC022762.2	lincRNA
ENSG00000260467	AC018552.2	15.00531814	56.08473897	-1.901430427	0.000173664	down		yes	lncRNA	19.94040656	18.01598927	7.059558583	59.85435053	72.6018664	35.79799997	16	57681124	57701730	-	AC018552.2	antisense
ENSG00000249173	LINC01093	2.02245037	20.68244772	-3.347812283	0.000205986	down		yes	lncRNA	2.951143465	1.7775555	1.338652146	10.64913882	6.526557718	44.87164663	4	184893871	184899454	-	LINC01093	lincRNA
ENSG00000282572	AC215522.2	78.5321445	187.7356768	-1.257240793	0.000210541	down		yes	lncRNA	96.50011535	49.04271054	90.0536076	166.6638492	238.1449053	158.3982758	7	19018	35489	-	AC215522.2	processed_transcript
ENSG00000260361	AC106028.3	8.727703148	30.87518494	-1.821588971	0.000223828	down		yes	lncRNA	9.460318768	8.140303123	8.582487551	18.99371927	53.54991733	20.0819182	15	92779757	92781492	-	AC106028.3	sense_intronic
ENSG00000279199	AC068669.1	3.230340638	10.52577384	-1.701078894	0.000225007	down		yes	lncRNA	3.334606675	3.012789028	3.343626209	10.79957312	12.22631072	8.551437675	17	40113215	40115442	-	AC068669.1	TEC
ENSG00000230724	LINC01001	18.86135396	59.04403079	-1.6458376	0.000229833	down		yes	lncRNA	32.42359492	14.13895914	10.02150783	45.10603816	73.1762329	58.84982131	11	127204	139612	-	LINC01001	lincRNA
ENSG00000224216	AC234781.1	13.27840852	35.01484177	-1.398210201	0.000236544	down		yes	lncRNA	12.49648925	18.475319	8.86341732	31.58689788	37.18355515	36.27407227	X	155334858	155351957	-	AC234781.1	antisense
ENSG00000226125	LINC01907	0.361097898	5.512375141	-3.895417162	0.00025138	down		yes	lncRNA	0	1.083293693	0	6.831466267	3.646016816	6.059642338	2	230690921	230700529	-	LINC01907	lincRNA
ENSG00000259564	AC009554.1	65.05756807	26.14958984	1.314598713	0.000432289	up		yes	lncRNA	43.25360136	71.54026611	80.37883673	29.41400237	20.82851047	28.20625667	15	61834682	61935738	+	AC009554.1	antisense
ENSG00000284977	AL160272.1	2.144763538	6.970541666	-1.695809431	0.000256996	down		yes	lncRNA	2.823457888	1.88285911	1.727973616	3.39612937	11.52199248	5.993503152	9	117759455	117879988	+	AL160272.1	lincRNA
ENSG00000231616	AL354733.2	6.907494869	21.414814	-1.630961106	0.00027707	down		yes	lncRNA	8.769723819	6.80477793	5.147982858	15.87166815	34.68202439	13.69074946	9	83831586	83868532	+	AL354733.2	antisense
ENSG00000258473	AC007686.2	3.376671466	24.03481316	-2.82778577	0.000283974	down		yes	lncRNA	3.334980888	3.013127126	3.781906384	12.35089773	29.50171079	30.25183096	14	77048172	77086446	-	AC007686.2	lincRNA
ENSG00000177112	MRVI1-AS1	27.23417332	74.34150453	-1.448414221	0.000297882	down		yes	lncRNA	31.49393837	26.18821965	24.02036193	39.3814797	99.85214641	83.79088747	11	10541272	10599932	+	MRVI1-AS1	antisense
ENSG00000235872	AC078777.1	183.7097219	83.8105384	1.132130811	0.000500721	up		yes	lncRNA	171.6088026	191.8764783	187.6438848	69.38927781	66.22104171	115.8212957	12	67658991	67670919	-	AC078777.1	antisense
ENSG00000266236	NARF-IT1	19.99502974	59.09066704	-1.56281164	0.000301173	down		yes	lncRNA	20.84796732	17.91713533	21.21998656	52.72821488	86.58934345	37.9544428	17	82482098	82483388	+	NARF-IT1	sense_intronic
ENSG00000258035	AC123567.2	46.35025399	135.4520714	-1.546928586	0.00033484	down		yes	lncRNA	62.00208918	48.5492497	28.49942307	131.8848504	181.9122734	92.55909042	12	94168006	94186044	-	AC123567.2	antisense
ENSG00000285006	AC005280.3	135.5734896	287.6325664	-1.085095679	0.000336571	down		yes	lncRNA	137.1938974	158.0731429	111.4534284	208.6284283	358.9108077	295.3584631	14	73366897	73463642	-	AC005280.3	processed_transcript
ENSG00000267751	AC009005.1	6.335035807	26.23959777	-2.048595105	0.000340381	down		yes	lncRNA	6.328752748	8.985388927	3.690965745	37.60406274	20.49452301	20.62020756	19	567210	572228	-	AC009005.1	antisense
ENSG00000228242	AC093495.1	40.05461177	82.24394548	-1.037756385	0.000348542	down		yes	lncRNA	44.70265695	41.35638932	34.10478905	81.12595893	105.4307286	60.17514889	3	14144637	14165978	+	AC093495.1	antisense
ENSG00000204044	SLC12A5-AS1	1.112323576	7.501708188	-2.742652341	0.000377346	down		yes	lncRNA	1.916796613	0.62974894	0.790425176	12.90679821	3.275639764	6.322686596	20	46013500	46022073	-	SLC12A5-AS1	antisense
ENSG00000229056	AC020571.1	6.836740785	0.369701213	4.17248088	0.000584785	up		yes	lncRNA	2.433270125	5.935785438	12.14116679	1.10910364	0	0	2	196260024	196264204	+	AC020571.1	antisense
ENSG00000233030	AC243772.2	42.52553162	112.7293885	-1.406251257	0.000398595	down		yes	lncRNA	50.32686654	35.69785992	41.55186842	128.4051983	54.06331098	155.7196562	1	149785659	149793020	-	AC243772.2	antisense
ENSG00000180539	C9orf139	10.76796025	29.21310546	-1.439025326	0.000399898	down		yes	lncRNA	10.10870134	13.66428998	8.53088943	26.60993014	44.53819773	16.49118849	9	137027464	137037957	+	C9orf139	antisense
ENSG00000282508	LINC01002	17.55751442	42.88493157	-1.287897108	0.000422506	down		yes	lncRNA	22.30840226	15.05971803	15.30442296	39.47980457	62.81128889	26.36370124	19	198264	239440	-	LINC01002	processed_transcript
ENSG00000238035	AC138035.1	8.967666281	31.41152127	-1.807340656	0.000438675	down		yes	lncRNA	13.61572175	7.304128352	5.983148739	17.45480516	49.87241738	26.90734127	5	181306502	181324685	+	AC138035.1	lincRNA
ENSG00000273038	AL365203.2	13.98677749	4.387409236	1.670369005	0.000717076	up		yes	lncRNA	10.64534979	17.51847052	13.79651216	2.599411107	5.044835572	5.517981029	10	32887255	32889311	-	AL365203.2	lincRNA
ENSG00000224397	SMIM25	75.37175028	209.0902487	-1.47190758	0.000460342	down		yes	lncRNA	44.98958611	125.2583746	55.86729011	208.5201951	277.6716126	141.0789385	20	50267486	50279795	+	SMIM25	lincRNA
ENSG00000254307	AP003692.1	15.90710768	3.483975834	2.18763667	0.000718003	up		yes	lncRNA	10.39392187	15.86724897	21.46015219	1.633665948	4.359513233	4.458748322	8	94791643	94793106	-	AP003692.1	antisense
ENSG00000283061	AC215522.3	40.11694633	95.74119377	-1.254719103	0.000489942	down		yes	lncRNA	41.67402705	37.65213222	41.02467972	78.81049027	113.7337779	94.67931314	7	12704	27234	+	AC215522.3	lincRNA
ENSG00000213279	Z97192.2	2.921421954	9.862626858	-1.751833354	0.000502228	down		yes	lncRNA	2.95858645	2.376051487	3.429627924	13.29817129	7.088269652	9.201439632	22	49572264	49575426	-	Z97192.2	lincRNA
ENSG00000279155	AC233300.1	43.08961682	108.5847877	-1.33320791	0.000502541	down		yes	lncRNA	47.3826492	43.2422467	38.64395456	128.711681	136.0132232	61.02945874	X	48939992	48940808	+	AC233300.1	TEC
ENSG00000267365	KCNJ2-AS1	25.55204926	51.69254159	-1.016231703	0.000558007	down		yes	lncRNA	31.8649776	23.43687273	21.35429745	50.90806145	46.56720313	57.6023602	17	70166961	70169402	-	KCNJ2-AS1	antisense
ENSG00000234663	LINC01934	15.49625363	5.709074579	1.438996543	0.000748228	up		yes	lncRNA	10.50343909	12.16328222	23.82203958	3.675720539	5.188141736	8.263361463	2	181086076	181409321	+	LINC01934	lincRNA
ENSG00000279332	AC090772.4	98.91087117	39.29522103	1.331553983	0.000753978	up		yes	lncRNA	76.6930446	109.3049321	110.7346368	40.6193889	35.83296537	41.43330882	18	24135468	24135829	-	AC090772.4	TEC
ENSG00000267469	AC005944.1	176.7062686	84.01047477	1.072622018	0.000768173	up		yes	lncRNA	130.3421697	214.2285305	185.5481056	74.26373121	84.3303003	93.4373928	19	3052910	3053724	+	AC005944.1	antisense
ENSG00000260563	AC132872.1	15.11980566	41.14994874	-1.443847729	0.000625583	down		yes	lncRNA	22.25088085	11.23429951	11.87423661	35.7957399	51.01774668	36.63635964	17	82293716	82294910	+	AC132872.1	lincRNA
ENSG00000245164	LINC00861	308.0460292	132.9626767	1.212062942	0.000771591	up		yes	lncRNA	308.7770477	252.4375692	362.9234708	96.68297083	97.74728804	204.4577712	8	125922308	125951249	-	LINC00861	lincRNA
ENSG00000183308	AC005037.1	56.69693125	122.3439387	-1.109463554	0.000629247	down		yes	lncRNA	51.84215794	58.82101048	59.42762535	103.9539588	169.7542235	93.32363393	2	200963263	201009102	+	AC005037.1	antisense
ENSG00000279024	AC112255.1	1.260587306	5.968468377	-2.234280417	0.000666369	down		yes	lncRNA	0.941098698	1.275412114	1.565251106	3.574668169	5.550061116	8.780675846	2	136230753	136233245	+	AC112255.1	TEC
ENSG00000262112	AC015912.1	123.4388033	282.0218563	-1.191945277	0.000718075	down		yes	lncRNA	151.9043502	121.4841892	96.92787056	214.5089931	400.2369061	231.3196695	17	56888880	56891841	+	AC015912.1	antisense
ENSG00000267491	AC100788.1	21.58576277	64.98979946	-1.589686993	0.000721463	down		yes	lncRNA	31.44763459	24.30031229	9.00934143	69.3128158	68.17490251	57.48168008	17	78903263	78905024	+	AC100788.1	antisense
ENSG00000205786	LINC01531	4.307612377	12.98460097	-1.5896067	0.000736011	down		yes	lncRNA	5.426956664	4.559124724	2.936755744	9.981392654	8.738229669	20.23418058	19	35399511	35419385	+	LINC01531	lincRNA
ENSG00000274712	AC005332.4	46.43500565	19.76694447	1.231703921	0.000816863	up		yes	lncRNA	57.53257864	35.41701759	46.35542071	16.22319914	16.38963497	26.68799931	17	68205489	68207493	+	AC005332.4	lincRNA
ENSG00000259704	AC124248.1	5.439072034	27.83409196	-2.353288777	0.00075904	down		yes	lncRNA	4.863513795	4.394143726	7.059558583	34.36083086	27.96516335	21.17628167	15	90839724	90841378	+	AC124248.1	sense_overlapping
ENSG00000271032	AC020907.4	15.6606721	49.73298174	-1.666425932	0.000776711	down		yes	lncRNA	20.07170294	16.11965729	10.79065609	36.4259366	65.76189335	47.01111526	19	35014961	35025335	-	AC020907.4	antisense
ENSG00000238009	AL627309.1	2.971981512	10.06262392	-1.756096337	0.000781009	down		yes	lncRNA	4.827487766	1.327441808	2.761014961	8.610287677	9.283616721	12.29396738	1	89295	133723	-	AL627309.1	lincRNA
ENSG00000238012	AC114752.1	19.72869844	82.65266414	-2.066208999	0.000787569	down		yes	lncRNA	29.76672387	9.779630603	19.63974083	43.17061192	112.2104971	92.5768834	2	64330486	64332131	-	AC114752.1	lincRNA
ENSG00000269825	AC022150.4	37.08316718	18.50806358	1.002220212	0.000826837	up		yes	lncRNA	39.4047079	36.47015861	35.37463502	20.33908369	14.11929555	21.0658115	19	52650437	52653284	-	AC022150.4	sense_intronic
ENSG00000273032	DGCR9	1.382119458	4.52609974	-1.704169348	0.000804185	down		yes	lncRNA	1.910942011	0.935198335	1.300218029	3.810722921	4.402203714	5.365372586	22	18970525	19031242	+	DGCR9	processed_transcript
ENSG00000281969	AL592158.1	0.232909841	17.7677077	-6.193504563	0.000817418	down		yes	lncRNA	0.698729523	0	0	4.777296089	23.08239519	25.44343183	6	39818751	39823227	+	AL592158.1	TEC
ENSG00000255733	IFNG-AS1	60.1622413	13.17788245	2.189885163	0.000979371	up		yes	lncRNA	23.92162173	46.05228051	110.5128217	7.129318197	5.697300972	26.70702818	12	67989445	68234686	+	IFNG-AS1	antisense
ENSG00000270557	AC013731.1	33.34813897	10.46007555	1.671766951	0.000983499	up		yes	lncRNA	23.91328595	48.81231821	27.31881277	7.569349727	13.71094515	10.09993179	2	157877683	157878565	+	AC013731.1	lincRNA
ENSG00000251002	AC244502.1	23.36906214	9.512709667	1.295773004	0.001065904	up		yes	lncRNA	25.71916138	28.40083345	15.98719159	12.21145398	6.451534102	9.875140923	14	22380680	22482959	-	AC244502.1	processed_transcript
ENSG00000275936	AC004263.1	8.719707546	39.10963192	-2.163887568	0.000828453	down		yes	lncRNA	11.53470528	6.252905408	8.371511948	49.29008709	55.48296024	12.55584843	12	120224744	120225421	+	AC004263.1	antisense
ENSG00000267632	AC067852.3	14.23779742	33.10670242	-1.216820116	0.00083255	down		yes	lncRNA	13.96523247	15.67008351	13.07807627	40.0408136	36.86226868	22.41702497	17	42509784	42511519	+	AC067852.3	sense_intronic
ENSG00000279862	AC092964.1	41.43281845	88.39112755	-1.09294265	0.000866362	down		yes	lncRNA	46.39771301	48.23318707	29.66755525	68.15913572	97.04697421	99.96727272	3	172301654	172303052	-	AC092964.1	TEC
ENSG00000280348	AL138713.1	50.21123793	16.40197991	1.613548297	0.001191561	up		yes	lncRNA	39.83697299	29.85542159	80.94131922	12.97000376	10.35286708	25.8830689	13	73800074	73802203	+	AL138713.1	TEC
ENSG00000270972	AC136475.9	18.02345948	130.0601726	-2.850542074	0.000892061	down		yes	lncRNA	21.24288882	1.421686743	31.40580287	23.31014501	167.0378555	199.8325172	11	333192	333688	+	AC136475.9	lincRNA
ENSG00000204758	AC008429.1	2.583872719	8.40097644	-1.697165606	0.000893409	down		yes	lncRNA	2.531826318	2.922895891	2.296895949	5.129005897	10.88737821	9.186545215	5	172954786	172959392	-	AC008429.1	antisense
ENSG00000233387	AL121748.1	35.76137645	11.59221907	1.624404868	0.001196962	up		yes	lncRNA	42.50288142	30.72079613	34.0604518	10.49378811	12.53288257	11.74998652	10	33096257	33116672	-	AL121748.1	lincRNA
ENSG00000279314	AC002525.1	38.34522475	14.6678288	1.38578454	0.001207837	up		yes	lncRNA	48.69750606	36.15659668	30.18157151	9.614909713	22.39228958	11.9962871	13	31960325	31961946	-	AC002525.1	TEC
ENSG00000261553	AL137782.1	21.49563788	9.585214511	1.164327959	0.001215308	up		yes	lncRNA	14.31954425	23.76119021	26.40617919	7.785427064	9.521151098	11.44906537	13	75549773	75807120	+	AL137782.1	processed_transcript
ENSG00000267934	AC010300.1	7.644036422	3.093354636	1.302392196	0.001254019	up		yes	lncRNA	7.616410383	5.780344578	9.535354303	3.731991167	2.863473171	2.684599569	19	23323968	23329101	+	AC010300.1	antisense
ENSG00000272463	AL357054.4	4.626300215	0.640241474	2.833926506	0.001256023	up		yes	lncRNA	3.057065814	4.770784616	6.051050214	0	0.768273719	1.152450703	6	708592	711405	-	AL357054.4	lincRNA
ENSG00000236345	AL354719.2	21.56771679	50.64060822	-1.231037377	0.000894432	down		yes	lncRNA	17.48055233	26.48453779	20.73806025	67.72607124	49.06701104	35.12874236	6	63806836	63822642	+	AL354719.2	antisense
ENSG00000260121	AC138028.4	27.35185402	12.44954967	1.134914064	0.001256996	up		yes	lncRNA	33.69821948	23.16964109	25.1877015	13.28294379	12.42079988	11.64490534	16	88718615	88720459	+	AC138028.4	antisense
ENSG00000236008	LINC01814	2.567641539	6.831564221	-1.408274565	0.000895942	down		yes	lncRNA	3.340734161	2.205699156	2.1564913	10.10274697	6.429112399	3.962833291	2	8506446	8592903	-	LINC01814	lincRNA
ENSG00000258168	AC025569.1	2.03117556	0.334469061	2.566953957	0.001275045	up		yes	lncRNA	1.473717999	0.943140019	3.676668662	0.349860543	0.271598272	0.381948368	12	70468080	70543040	+	AC025569.1	antisense
ENSG00000179840	PIK3CD-AS1	62.58155513	127.5752085	-1.027421154	0.000900691	down		yes	lncRNA	69.49675751	62.9835302	55.26437769	128.566284	167.213953	86.94538845	1	9652610	9654586	-	PIK3CD-AS1	antisense
ENSG00000256751	PLBD1-AS1	31.31844035	90.186318	-1.525595592	0.00091045	down		yes	lncRNA	26.89947462	49.19966428	17.85618215	97.93841063	106.6451577	65.97538571	12	14567750	14619755	+	PLBD1-AS1	antisense
ENSG00000250893	AC098869.2	45.14802371	92.4590238	-1.033987809	0.00098971	down		yes	lncRNA	50.80622856	33.60755308	51.03028948	87.35895992	90.79070212	99.22740935	4	40426119	40427585	+	AC098869.2	antisense
ENSG00000247925	AL139807.1	90.59272152	211.5256133	-1.223274279	0.001003505	down		yes	lncRNA	124.972961	80.79482108	66.01038247	236.0827137	258.5708138	139.9233125	6	11173452	11259099	+	AL139807.1	antisense
ENSG00000270130	AC068790.7	46.74618615	16.46728019	1.504679131	0.001567515	up		yes	lncRNA	43.69425007	49.51401043	47.03029795	21.09765091	10.64582923	17.65836042	12	123960717	123961244	-	AC068790.7	sense_intronic
ENSG00000284803	AC245033.4	893.7246812	355.4321508	1.330231833	0.001867998	up		yes	lncRNA	454.9443038	831.1353851	1395.094355	367.03421	253.6101094	445.6521329	15	82533175	82540008	-	AC245033.4	processed_transcript
ENSG00000226272	ARHGAP26-AS1	20.27022916	55.81653153	-1.460876971	0.001016353	down		yes	lncRNA	30.41317293	14.63116705	15.7663475	46.35857161	76.86834645	44.22267653	5	142859604	142868922	-	ARHGAP26-AS1	antisense
ENSG00000224533	TMLHE-AS1	22.89687646	46.16328179	-1.011277527	0.001124613	down		yes	lncRNA	26.49231091	24.70151819	17.49680028	42.50542014	52.2611014	43.72332382	X	155466540	155611616	+	TMLHE-AS1	antisense
ENSG00000224745	AC063965.1	102.3865453	238.0961895	-1.217438081	0.001136925	down		yes	lncRNA	66.60772199	108.3231278	132.2287862	325.9269967	208.8269582	179.5346137	10	87878692	87880427	+	AC063965.1	sense_intronic
ENSG00000238078	LINC01352	4.801643367	16.57090423	-1.784921064	0.001146533	down		yes	lncRNA	4.471197089	5.508666666	4.425066347	13.89550064	20.22588378	15.59132827	1	220829255	220832429	+	LINC01352	lincRNA
ENSG00000268257	AIRN	24.30212831	51.07791921	-1.071305982	0.00115534	down		yes	lncRNA	32.36204762	21.40412122	19.1402161	51.85217996	63.66154207	37.7200356	6	160003291	160007664	-	AIRN	antisense
ENSG00000271670	AC010998.2	58.8637334	24.08547362	1.288861958	0.001959544	up		yes	lncRNA	63.81552628	42.39469866	70.38097525	24.95261369	20.06263842	27.24116875	10	120879256	120880667	-	AC010998.2	antisense
ENSG00000273015	AC008124.1	45.08490338	20.29980958	1.150787676	0.001966031	up		yes	lncRNA	30.30154038	47.05680838	57.89636138	15.89075934	15.55339744	29.45527196	12	45718046	45727775	-	AC008124.1	lincRNA
ENSG00000255438	AL354813.1	10.76280764	25.65716835	-1.252529846	0.001176731	down		yes	lncRNA	12.6758696	9.422977066	10.18957625	28.88880476	32.11390449	15.96879579	20	47677901	47686297	+	AL354813.1	antisense
ENSG00000237879	LINC00398	2.961591562	12.79280374	-2.107152047	0.001255618	down		yes	lncRNA	3.021176119	2.339663282	3.523935286	14.75438368	12.88562927	10.73839828	13	30803206	30810645	+	LINC00398	lincRNA
ENSG00000197934	CYYR1-AS1	0.245729919	2.999164874	-3.556670294	0.001334394	down		yes	lncRNA	0.737189756	0	0	3.000150736	3.377093729	2.620250158	21	26393635	26569252	+	CYYR1-AS1	antisense
ENSG00000206344	HCG27	345.8335177	711.6939188	-1.041157764	0.001380919	down		yes	lncRNA	368.8502372	344.974866	323.67545	898.3848595	835.0758297	401.621067	6	31197760	31203968	+	HCG27	lincRNA
ENSG00000269937	AC093525.7	11.63465439	23.56491686	-1.017584861	0.001437708	down		yes	lncRNA	14.98970898	10.62010975	9.294144453	21.25917071	25.39930711	24.03627275	16	2561471	2565096	-	AC093525.7	antisense
ENSG00000279753	AC011558.1	296.9492201	693.0563788	-1.222728707	0.00147811	down		yes	lncRNA	275.3381928	393.0080547	222.501413	647.2809235	1015.719681	416.1685314	19	1038727	1039064	-	AC011558.1	TEC
ENSG00000273320	AC007032.1	49.36248718	102.282438	-1.050920268	0.001539395	down		yes	lncRNA	36.47118562	50.8869858	60.72929011	79.96283692	115.3705849	111.5138921	7	106285480	106286326	+	AC007032.1	antisense
ENSG00000280106	AC008555.8	31.267447	12.9945918	1.266101644	0.002189216	up		yes	lncRNA	21.28280815	31.77646925	40.7430636	10.27634657	10.57028403	18.13714478	19	34949038	34951205	-	AC008555.8	TEC
ENSG00000254929	AL591684.2	55.6004361	16.85423169	1.721389058	0.002193692	up		yes	lncRNA	85.42425275	65.22261333	16.15444221	14.80704549	13.30413689	22.4515127	10	47517816	47553514	-	AL591684.2	processed_transcript
ENSG00000234854	LINC00676	11.2431147	84.37968002	-2.90674221	0.0015549	down		yes	lncRNA	24.74851323	0	8.980830856	44.18221984	59.2932261	149.6635941	13	109728282	109730007	+	LINC00676	antisense
ENSG00000267563	AC011471.2	4.677289079	20.37112599	-2.12040808	0.001565012	down		yes	lncRNA	5.233624405	4.728535543	4.06970729	20.44737532	18.18825597	22.47774668	19	6259157	6259799	+	AC011471.2	antisense
ENSG00000240219	AL512306.2	6.654594892	18.18578567	-1.449015257	0.001602087	down		yes	lncRNA	7.048697775	8.278970747	4.636116154	13.05221053	15.19873231	26.30641416	1	204626775	204629712	+	AL512306.2	lincRNA
ENSG00000249412	AC010285.1	23.20847559	64.63398959	-1.477242984	0.001651544	down		yes	lncRNA	26.11424841	31.66563608	11.84554228	58.73230061	76.75013942	58.41952876	5	179963615	179964419	+	AC010285.1	antisense
ENSG00000273112	AL590385.2	1049.056098	2182.164685	-1.056661016	0.001672284	down		yes	lncRNA	971.5559195	1479.597982	696.0143913	1848.40144	2816.363082	1881.729532	1	161513176	161605099	+	AL590385.2	processed_transcript
ENSG00000234263	AL024508.1	57.01436357	126.2400637	-1.146633771	0.001738524	down		yes	lncRNA	74.33375222	55.9665989	40.74273958	106.7633047	151.5486088	120.4082777	6	136629172	136647999	+	AL024508.1	antisense
ENSG00000259182	AC019254.1	8.346186228	27.40453995	-1.714024713	0.001806661	down		yes	lncRNA	9.236846671	6.490876873	9.310835139	16.95785988	39.72035619	25.53540377	15	101168530	101170821	+	AC019254.1	lincRNA
ENSG00000275854	AC084824.4	39.52090471	9.855869555	2.002462856	0.002684206	up		yes	lncRNA	23.53647934	21.74830643	73.27792837	10.97193293	4.731977552	13.86369818	12	32736930	32737660	-	AC084824.4	sense_intronic
ENSG00000253210	AC040970.1	54.30623067	112.6318469	-1.052287623	0.001820412	down		yes	lncRNA	48.45433818	64.79156756	49.67278627	106.5643132	148.950281	82.38094637	8	141126044	141129961	-	AC040970.1	antisense
ENSG00000280620	SCAANT1	20.30700765	67.48878664	-1.732173635	0.00182106	down		yes	lncRNA	27.60187123	16.62537203	16.69377971	80.3795679	71.21626215	50.87052987	3	63911518	63911772	-	SCAANT1	antisense
ENSG00000285732	AC121334.3	13.96168546	5.051482093	1.464874271	0.003063085	up		yes	lncRNA	10.4669501	11.00941036	20.40869593	6.052657278	3.109436707	5.992352294	12	39611819	39614648	+	AC121334.3	antisense
ENSG00000277142	LINC00235	16.70530561	6.039888862	1.466189187	0.003153002	up		yes	lncRNA	12.84330301	10.66296608	26.60964775	6.328733419	7.292769221	4.498163947	16	525155	527407	-	LINC00235	lincRNA
ENSG00000240666	MME-AS1	214.5688444	550.7889692	-1.360018013	0.001828596	down		yes	lncRNA	211.5698986	245.3396913	186.7969432	749.6331709	696.6193897	206.1143469	3	155158370	155183285	-	MME-AS1	antisense
ENSG00000279057	AC141586.4	7.269443828	20.11416994	-1.467029145	0.002021266	down		yes	lncRNA	9.197699197	4.491915519	8.118716768	15.86307291	27.21300727	17.26642965	16	2620222	2621794	-	AC141586.4	TEC
ENSG00000257167	TMPO-AS1	17.45481041	8.044614811	1.116563479	0.003172673	up		yes	lncRNA	14.90956007	14.31257824	23.14229292	6.50388352	7.728050917	9.901909998	12	98512973	98516422	-	TMPO-AS1	antisense
ENSG00000266541	AP001381.1	25.12957371	66.93179131	-1.412946971	0.002085643	down		yes	lncRNA	32.95167211	19.18611519	23.25093382	55.9064044	95.54562726	49.34334226	18	9587386	9590182	+	AP001381.1	antisense
ENSG00000238246	AC069549.1	56.46987998	126.3237581	-1.16143127	0.002088419	down		yes	lncRNA	66.60772199	67.96745277	34.83446517	141.9791575	126.5092776	110.4828392	10	20070805	20091784	-	AC069549.1	antisense
ENSG00000285888	Z85996.2	0.97094771	6.914677006	-2.81949864	0.002147604	down		yes	lncRNA	1.189253373	0.64468824	1.078901517	1.626213092	6.049174162	13.06864377	6	36768485	36774651	+	Z85996.2	lincRNA
ENSG00000232680	AC002511.1	10.02429129	25.07711688	-1.322007955	0.002149701	down		yes	lncRNA	10.94874225	7.772361422	11.3517702	25.39819608	25.51068248	24.32247209	19	35432957	35434642	-	AC002511.1	lincRNA
ENSG00000271327	AC010201.2	12.23074173	34.19003558	-1.482306845	0.00215237	down		yes	lncRNA	9.677579155	8.743611207	18.27103481	31.8911809	50.61356424	20.06536159	12	89367807	89369301	+	AC010201.2	lincRNA
ENSG00000285848	AC025280.3	10.6890144	26.95248732	-1.333475692	0.002205367	down		yes	lncRNA	12.92649617	11.94441172	7.196135317	31.80340105	29.56197208	19.49208883	16	84817182	84856665	-	AC025280.3	antisense
ENSG00000258602	LINC01629	2.949253929	19.41070684	-2.714290308	0.002240126	down		yes	lncRNA	3.365116257	3.040354178	2.442291351	4.601539283	20.83780476	32.79277649	14	76959638	76965802	+	LINC01629	lincRNA
ENSG00000262999	AC099489.3	11.44936373	25.17829507	-1.136226531	0.002259694	down		yes	lncRNA	14.92729543	8.836104373	10.58469139	25.61267781	30.35608241	19.56612498	16	11465260	11473174	+	AC099489.3	antisense
ENSG00000239775	AC017116.1	70.80274713	153.614824	-1.117330366	0.002290535	down		yes	lncRNA	61.85730087	64.37048173	86.1804588	160.4851819	207.0315369	93.32775309	7	44064908	44066079	+	AC017116.1	sense_overlapping
ENSG00000232719	AC007272.1	10.55799887	29.60590743	-1.486670074	0.002340588	down		yes	lncRNA	10.47667558	11.69278529	9.504535728	39.32642031	35.43576255	14.05553943	2	201101382	201103136	+	AC007272.1	lincRNA
ENSG00000235300	THRA1/BTR	38.15316217	16.03082748	1.25043215	0.003193145	up		yes	lncRNA	36.86109767	31.27846664	46.3199222	13.33909057	10.74076019	24.01263169	17	48294335	48308762	+	THRA1/BTR	antisense
ENSG00000277283	AC004812.2	13.35419068	4.591016208	1.538348029	0.003306611	up		yes	lncRNA	12.5113544	15.18434766	12.36687	5.31975152	2.064873203	6.388423902	12	120116907	120119000	+	AC004812.2	antisense
ENSG00000237054	PRMT5-AS1	9.177081656	18.55352524	-1.01479215	0.002484334	down		yes	lncRNA	9.916451858	10.83980502	6.774988086	17.85677695	20.03534703	17.76845175	14	22918947	22926900	+	PRMT5-AS1	antisense
ENSG00000253214	AC079209.1	4.188579024	17.33916044	-2.046892802	0.00257109	down		yes	lncRNA	4.474775192	6.841867449	1.249094432	13.33609258	13.70232408	24.97906465	8	81154279	81164599	+	AC079209.1	lincRNA
ENSG00000280035	AC011676.5	13.90368859	36.6730732	-1.398609572	0.002661193	down		yes	lncRNA	17.4932912	13.14873173	11.06904284	32.66487426	59.98115098	17.37319435	8	141224288	141226947	-	AC011676.5	TEC
ENSG00000285865	AC010285.3	29.69988278	60.57473253	-1.028011365	0.002775766	down		yes	lncRNA	37.25910161	22.96817835	28.87236838	60.14809397	78.32274134	43.25336228	5	179974584	179980186	+	AC010285.3	antisense
ENSG00000233006	MIR3936HG	10.69481241	22.39816273	-1.065764852	0.002779477	down		yes	lncRNA	11.2488829	9.354828898	11.48072542	18.20784518	31.09662593	17.89001707	5	132311285	132369916	-	MIR3936HG	processed_transcript
ENSG00000278231	AL133342.1	230.1311762	518.250094	-1.171157181	0.00283918	down		yes	lncRNA	304.4878554	199.8110798	186.0945935	562.4564561	707.645587	284.648239	20	48821688	48849458	-	AL133342.1	lincRNA
ENSG00000279805	Z95114.3	24.12644992	10.91166979	1.144020051	0.003319296	up		yes	lncRNA	26.86907819	24.82771265	20.68255893	11.3657142	7.652822103	13.71647307	22	36137430	36139350	-	Z95114.3	TEC
ENSG00000239906	AL627309.2	19.43450599	59.57382456	-1.615558148	0.002878415	down		yes	lncRNA	25.42277613	16.40661713	16.47412471	45.52389715	82.99639574	50.20118079	1	139790	140339	-	AL627309.2	antisense
ENSG00000279489	AL355377.2	2.233665874	7.689800187	-1.778963162	0.002971135	down		yes	lncRNA	2.456477213	2.421170683	1.823349725	5.598408064	9.136621705	8.334370792	9	35001913	35003663	+	AL355377.2	TEC
ENSG00000280181	AC025262.2	25.14543296	62.70434397	-1.317925432	0.003180711	down		yes	lncRNA	39.25076701	23.08423459	13.10129729	65.40271783	71.65461983	51.05569426	12	64709458	64710513	+	AC025262.2	TEC
ENSG00000259621	AC069029.1	10.24459091	43.11274201	-2.072178977	0.003221187	down		yes	lncRNA	11.89434248	10.74643819	8.092992064	40.66151063	62.47379869	26.2029167	15	98880659	98893535	-	AC069029.1	antisense
ENSG00000276248	AL442125.1	16.55568813	36.5394292	-1.141650742	0.003234153	down		yes	lncRNA	24.19200294	14.5014585	10.97360296	42.67624292	40.89775572	26.04428898	13	113527260	113530621	+	AL442125.1	sense_intronic
