# Supplementary material for: Uncovering Potential lncRNAs and mRNAs in the Progression From Acute Myocardial Infarction to Myocardial Fibrosis to Heart Failure
Source: Front Cardiovasc Med. 2021 Jul 16;8:664044. doi: 10.3389/fcvm.2021.664044 (PMC8322527; doi:10.3389/fcvm.2021.664044)
Supplement: Supplementary file 3 [file Data_Sheet_2.CSV]

gene_id	gene_name	expression_GC	expression_GA	log2FC(GC/GA)	pval	regulate	top10	significant	type	fpkm_C1-BA	fpkm_C4-BA	fpkm_C5-BA	fpkm_A1-BA	fpkm_A2-BA	fpkm_A3-BA	chr	start	end	strand	gene_name1	gene_biotype	GO_biological_process	GO_cellular_component	GO_molecular_function	KEGG_genes	KEGG_pathways	gene_length	NR_tophit_name	NR_tophit_description	Swissprot_tophit_name	Swissprot_tophit_description	String_tophit_name	String_tophit_description	COG	KOG	NOG	Pfam
ENSG00000144290	SLC4A10	1.312246607	0.07238548	4.004457377	2.71E-11	up	yes	yes	mRNA	0.587587197	0.965255028	2.383897595	0.049817921	0.083360746	0.083977772	2	161424332	161985282	+	SLC4A10	protein_coding	GO:0007399|nervous system development; GO:0051453|regulation of intracellular pH	GO:0005887|integral component of plasma membrane	GO:0005452|inorganic anion exchanger activity; GO:0008510|sodium:bicarbonate symporter activity; GO:0015297|antiporter activity	ko:K13861|SLC4A10,NCBE	--	5710	NP_001341374.1	NP_001341374.1 sodium-driven chloride bicarbonate exchanger isoform 9 [Homo sapiens]	sp|Q32LP4|S4A10_BOVIN	sp|Q32LP4|S4A10_BOVIN Sodium-driven chloride bicarbonate exchanger OS=Bos taurus GN=SLC4A10 PE=2 SV=1	_	_	_	_	_	PF00955.18|HCO3_cotransp|HCO3- transporter family|ENST00000375514|m.9177:457-970;PF07565.10|Band_3_cyto|Band 3 cytoplasmic domain|ENST00000375514|m.9177:157-415
ENSG00000103056	SMPD3	1.110624338	0.139980935	2.901451705	9.39E-10	up	yes	yes	mRNA	1.183978773	1.269788027	0.878106214	0.201202017	0.114176071	0.104564716	16	68358325	68448688	-	SMPD3	protein_coding	GO:0002244|hematopoietic progenitor cell differentiation; GO:0006685|sphingomyelin catabolic process; GO:0006687|glycosphingolipid metabolic process; GO:0007049|cell cycle; GO:0030072|peptide hormone secretion; GO:1903543|positive regulation of exosomal secretion; GO:2000304|positive regulation of ceramide biosynthetic process	GO:0000137|Golgi cis cisterna; GO:0000139|Golgi membrane; GO:0005886|plasma membrane	GO:0004767|sphingomyelin phosphodiesterase activity; GO:0046872|metal ion binding	ko:K12352|SMPD3	ko00600|Sphingolipid metabolism; ko01100|Metabolic pathways	5453	NP_061137.1	NP_061137.1 sphingomyelin phosphodiesterase 3 [Homo sapiens]	sp|Q9NY59|NSMA2_HUMAN	sp|Q9NY59|NSMA2_HUMAN Sphingomyelin phosphodiesterase 3 OS=Homo sapiens GN=SMPD3 PE=1 SV=1	9606.ENSP00000219334	sphingomyelin phosphodiesterase 3, neutral membrane (neutral sphingomyelinase II); Catalyzes [...]	_	_	NOG45463	PF03372.20|Exo_endo_phos|Endonuclease/Exonuclease/phosphatase family|ENST00000219334|m.8313:353-619
ENSG00000115604	IL18R1	6.467615102	100.0510033	-3.949273267	6.87E-55	down	yes	yes	mRNA	7.19762258	5.902169538	6.303053189	109.4619963	87.02503779	103.6659759	2	102311529	102398775	+	IL18R1	protein_coding	GO:0006955|immune response; GO:0007165|signal transduction; GO:0030101|natural killer cell activation; GO:0032729|positive regulation of interferon-gamma production; GO:0045063|T-helper 1 cell differentiation; GO:1901224|positive regulation of NIK/NF-kappaB signaling	GO:0005886|plasma membrane; GO:0016021|integral component of membrane	GO:0004908|interleukin-1 receptor activity; GO:0038023|signaling receptor activity; GO:0042008|interleukin-18 receptor activity	ko:K05173|IL18R1,IL1RRP,CD218a	ko04060|Cytokine-cytokine receptor interaction; ko04668|TNF signaling pathway; ko05321|Inflammatory bowel disease (IBD)	3854	NP_003846.1	NP_003846.1 interleukin-18 receptor 1 isoform 1 precursor [Homo sapiens]	sp|Q13478|IL18R_HUMAN	sp|Q13478|IL18R_HUMAN Interleukin-18 receptor 1 OS=Homo sapiens GN=IL18R1 PE=1 SV=1	9606.ENSP00000233957	interleukin 18 receptor 1; Receptor for interleukin 18 (IL-18). Binding to the agonist leads [...]	_	KOG4641	_	PF01582.17|TIR|TIR domain|ENST00000409599|m.7264:377-531
ENSG00000169902	TPST1	2.141796368	27.64941835	-3.684157357	3.80E-28	down	yes	yes	mRNA	2.409373863	2.211498224	1.804517016	17.97200382	32.57756778	32.39868346	7	66205199	66420543	+	TPST1	protein_coding	GO:0006478|peptidyl-tyrosine sulfation; GO:0006954|inflammatory response; GO:0050427|3'-phosphoadenosine 5'-phosphosulfate metabolic process	GO:0000139|Golgi membrane; GO:0005794|Golgi apparatus; GO:0016020|membrane; GO:0030173|integral component of Golgi membrane	GO:0008476|protein-tyrosine sulfotransferase activity; GO:0042803|protein homodimerization activity	ko:K01021|TPST	--	2116	NP_003587.1	NP_003587.1 protein-tyrosine sulfotransferase 1 [Homo sapiens]	sp|O60507|TPST1_HUMAN	sp|O60507|TPST1_HUMAN Protein-tyrosine sulfotransferase 1 OS=Homo sapiens GN=TPST1 PE=1 SV=1	_	_	_	_	_	PF13469.3|Sulfotransfer_3|Sulfotransferase family|ENST00000304842|m.1345:70-262;PF00685.24|Sulfotransfer_1|Sulfotransferase domain|ENST00000304842|m.1345:72-265
ENSG00000170525	PFKFB3	4.645082471	39.47669991	-3.084488168	2.12E-23	down	yes	yes	mRNA	5.99522262	4.451350406	3.488674387	35.21945294	47.19787546	36.01277132	10	6144934	6254644	+	PFKFB3	protein_coding	GO:0006000|fructose metabolic process; GO:0006003|fructose 2,6-bisphosphate metabolic process	--	GO:0003873|6-phosphofructo-2-kinase activity; GO:0004331|fructose-2,6-bisphosphate 2-phosphatase activity; GO:0005524|ATP binding	ko:K01103|PFKFB3	ko00051|Fructose and mannose metabolism; ko04066|HIF-1 signaling pathway; ko04152|AMPK signaling pathway	4524	XP_008000389.1	XP_008000389.1 PREDICTED: 6-phosphofructo-2-kinase/fructose-2,6-bisphosphatase 3 isoform X3 [Chlorocebus sabaeus]	sp|Q5R9C1|F263_PONAB	sp|Q5R9C1|F263_PONAB 6-phosphofructo-2-kinase/fructose-2,6-bisphosphatase 3 OS=Pongo abelii GN=PFKFB3 PE=2 SV=2	_	_	_	_	_	PF01591.15|6PF2K|6-phosphofructo-2-kinase|ENST00000360521|m.4508:26-246;PF00300.19|His_Phos_1|Histidine phosphatase superfamily (branch 1)|ENST00000360521|m.4508:249-432;PF13671.3|AAA_33|AAA domain|ENST00000360521|m.4508:37-157;PF08433.7|KTI12|Chromatin associated protein KTI12|ENST00000360521|m.4508:38-167
ENSG00000116747	TROVE2	12.80606381	4.219154888	1.599511933	1.71E-09	up	yes	yes	mRNA	10.55213517	14.05465469	13.81140158	3.918832798	3.982852257	4.75577961	1	193059422	193091777	+	TROVE2	protein_coding	GO:0002520|immune system development; GO:0006383|transcription by RNA polymerase III; GO:0007224|smoothened signaling pathway; GO:0009411|response to UV; GO:0060271|cilium assembly	GO:0005654|nucleoplasm; GO:0005829|cytosol; GO:1990904|ribonucleoprotein complex	GO:0003723|RNA binding; GO:0030620|U2 snRNA binding; GO:0046872|metal ion binding	ko:K11089|TROVE2,SSA2	ko05322|Systemic lupus erythematosus	7848	BAG51256.1	BAG51256.1 unnamed protein product [Homo sapiens]	sp|P10155|RO60_HUMAN	sp|P10155|RO60_HUMAN 60 kDa SS-A/Ro ribonucleoprotein OS=Homo sapiens GN=TROVE2 PE=1 SV=2	_	_	_	_	_	PF05731.8|TROVE|TROVE domain|ENST00000432079|m.1097:1-94
ENSG00000123836	PFKFB2	3.095038983	31.37808794	-3.337533861	5.92E-22	down	yes	yes	mRNA	3.75237264	3.690536749	1.842207559	37.57441478	29.14486901	27.41498004	1	207034366	207081024	+	PFKFB2	protein_coding	GO:0006000|fructose metabolic process; GO:0006003|fructose 2,6-bisphosphate metabolic process; GO:0006007|glucose catabolic process; GO:0006089|lactate metabolic process; GO:0006096|glycolytic process; GO:0009749|response to glucose; GO:0032024|positive regulation of insulin secretion; GO:0033133|positive regulation of glucokinase activity; GO:0045821|positive regulation of glycolytic process	GO:0005829|cytosol	GO:0003873|6-phosphofructo-2-kinase activity; GO:0004331|fructose-2,6-bisphosphate 2-phosphatase activity; GO:0005524|ATP binding; GO:0019901|protein kinase binding	ko:K19029|PFKFB2	ko00051|Fructose and mannose metabolism; ko04152|AMPK signaling pathway; ko04919|Thyroid hormone signaling pathway	7094	NP_006203.2	NP_006203.2 6-phosphofructo-2-kinase/fructose-2,6-bisphosphatase 2 isoform a [Homo sapiens]	sp|O60825|F262_HUMAN	sp|O60825|F262_HUMAN 6-phosphofructo-2-kinase/fructose-2,6-bisphosphatase 2 OS=Homo sapiens GN=PFKFB2 PE=1 SV=2	_	_	_	_	_	PF01591.15|6PF2K|6-phosphofructo-2-kinase|ENST00000367080|m.2232:27-249;PF00300.19|His_Phos_1|Histidine phosphatase superfamily (branch 1)|ENST00000367080|m.2232:252-435;PF13671.3|AAA_33|AAA domain|ENST00000367080|m.2232:40-167;PF08433.7|KTI12|Chromatin associated protein KTI12|ENST00000367080|m.2232:40-195
ENSG00000096060	FKBP5	13.47860419	124.758498	-3.209440754	8.85E-22	down	yes	yes	mRNA	16.46700958	15.80608726	8.162715727	138.0978185	127.5209993	108.6566762	6	35573585	35728583	-	FKBP5	protein_coding	GO:0006457|protein folding; GO:0061077|chaperone-mediated protein folding	GO:0005654|nucleoplasm; GO:0005737|cytoplasm; GO:0005829|cytosol; GO:0016020|membrane; GO:0070062|extracellular exosome	GO:0003755|peptidyl-prolyl cis-trans isomerase activity; GO:0005528|FK506 binding; GO:0031072|heat shock protein binding	ko:K09571|FKBP4_5	ko04915|Estrogen signaling pathway	7384	NP_001139249.1	NP_001139249.1 peptidyl-prolyl cis-trans isomerase FKBP5 isoform 2 [Homo sapiens]	sp|Q13451|FKBP5_HUMAN	sp|Q13451|FKBP5_HUMAN Peptidyl-prolyl cis-trans isomerase FKBP5 OS=Homo sapiens GN=FKBP5 PE=1 SV=2	9606.ENSP00000338160	FK506 binding protein 5; Interacts with functionally mature heterooligomeric progesterone re [...]	COG0545	KOG0543	_	PF00254.25|FKBP_C|FKBP-type peptidyl-prolyl cis-trans isomerase|ENST00000542713|m.5617:44-135;PF00254.25|FKBP_C|FKBP-type peptidyl-prolyl cis-trans isomerase|ENST00000542713|m.5617:159-221
ENSG00000115590	IL1R2	17.56848789	117.694314	-2.743284318	3.53E-17	down	yes	yes	mRNA	24.54175619	16.35945613	11.80425134	118.8880713	116.9655977	117.229273	2	101991844	102028544	+	IL1R2	protein_coding	GO:0006955|immune response; GO:0010955|negative regulation of protein processing; GO:0050712|negative regulation of interleukin-1 alpha secretion; GO:1900016|negative regulation of cytokine production involved in inflammatory response; GO:2000660|negative regulation of interleukin-1-mediated signaling pathway	GO:0005576|extracellular region; GO:0005737|cytoplasm; GO:0005886|plasma membrane; GO:0016021|integral component of membrane	GO:0004908|interleukin-1 receptor activity; GO:0004910|interleukin-1, type II, blocking receptor activity; GO:0019966|interleukin-1 binding	ko:K04387|IL1R2,CD121b	ko04010|MAPK signaling pathway; ko04060|Cytokine-cytokine receptor interaction; ko04640|Hematopoietic cell lineage; ko05146|Amoebiasis; ko05166|HTLV-I infection; ko05202|Transcriptional misregulation in cancer; ko05418|Fluid shear stress and atherosclerosis	1578	XP_011510103.1	XP_011510103.1 interleukin-1 receptor type 2 isoform X1 [Homo sapiens]	sp|P27930|IL1R2_HUMAN	sp|P27930|IL1R2_HUMAN Interleukin-1 receptor type 2 OS=Homo sapiens GN=IL1R2 PE=1 SV=1	9606.ENSP00000330959	interleukin 1 receptor, type II; Receptor for interleukin-1 alpha (IL-1A), beta (IL-1B), and [...]	_	_	NOG44340	PF00047.22|ig|Immunoglobulin domain|ENST00000332549|m.7221:242-340
ENSG00000171236	LRG1	8.052917548	38.81835619	-2.267736757	2.38E-16	down	yes	yes	mRNA	8.354315897	8.213634633	7.590802114	37.57651436	47.30848723	31.57006698	19	4536409	4540474	-	LRG1	protein_coding	GO:0001938|positive regulation of endothelial cell proliferation; GO:0030511|positive regulation of transforming growth factor beta receptor signaling pathway; GO:0043312|neutrophil degranulation; GO:0045766|positive regulation of angiogenesis; GO:0050873|brown fat cell differentiation	GO:0005576|extracellular region; GO:0005615|extracellular space; GO:0016020|membrane; GO:0035580|specific granule lumen; GO:0043231|intracellular membrane-bounded organelle; GO:0070062|extracellular exosome; GO:1904724|tertiary granule lumen; GO:1904813|ficolin-1-rich granule lumen	GO:0005160|transforming growth factor beta receptor binding	--	--	3036	XP_011928516.1	XP_011928516.1 PREDICTED: leucine-rich alpha-2-glycoprotein isoform X1 [Cercocebus atys]	sp|P02750|A2GL_HUMAN	sp|P02750|A2GL_HUMAN Leucine-rich alpha-2-glycoprotein OS=Homo sapiens GN=LRG1 PE=1 SV=2	_	_	_	_	_	PF13855.3|LRR_8|Leucine rich repeat|ENST00000306390|m.3174:73-128;PF13855.3|LRR_8|Leucine rich repeat|ENST00000306390|m.3174:116-176;PF13855.3|LRR_8|Leucine rich repeat|ENST00000306390|m.3174:169-224;PF13855.3|LRR_8|Leucine rich repeat|ENST00000306390|m.3174:213-272;PF12799.4|LRR_4|Leucine Rich repeats (2 copies)|ENST00000306390|m.3174:166-204;PF00560.30|LRR_1|Leucine Rich Repeat|ENST00000306390|…
ENSG00000183019	MCEMP1	3.676739384	20.69101118	-2.4892839	3.20E-16	down	yes	yes	mRNA	3.433115386	3.93155404	3.665548725	16.14878657	19.97749464	25.94675232	19	7676628	7679826	+	MCEMP1	protein_coding	GO:0043312|neutrophil degranulation	GO:0005886|plasma membrane; GO:0016021|integral component of membrane; GO:0035579|specific granule membrane; GO:0070821|tertiary granule membrane	--	--	--	1730	NP_777578.2	NP_777578.2 mast cell-expressed membrane protein 1 [Homo sapiens]	sp|Q8IX19|MCEM1_HUMAN	sp|Q8IX19|MCEM1_HUMAN Mast cell-expressed membrane protein 1 OS=Homo sapiens GN=MCEMP1 PE=1 SV=1	9606.ENSP00000329920	Mast cell-expressed membrane protein 1	_	_	NOG41410	_
ENSG00000160613	PCSK7	4.886544271	1.547381552	1.652641486	1.94E-08	up	yes	yes	mRNA	6.181119347	4.443534574	4.034978891	1.692055117	1.427893369	1.522196171	11	117204337	117232525	-	PCSK7	protein_coding	GO:0007186|G protein-coupled receptor signaling pathway; GO:0050907|detection of chemical stimulus involved in sensory perception	GO:0005886|plasma membrane; GO:0016021|integral component of membrane	GO:0004888|transmembrane signaling receptor activity; GO:0004930|G protein-coupled receptor activity; GO:0004984|olfactory receptor activity	--	--	9347	EAW63194.1	EAW63194.1 hCG2040615, partial [Homo sapiens]	sp|Q8NHA8|OR1FC_HUMAN	sp|Q8NHA8|OR1FC_HUMAN Olfactory receptor 1F12 OS=Homo sapiens GN=OR1F12 PE=3 SV=1	_	_	_	_	_	_
ENSG00000090376	IRAK3	26.02651363	116.8237568	-2.165848988	2.47E-15	down	yes	yes	mRNA	30.57594325	27.50511948	19.99847816	125.6194843	110.7946726	114.0571136	12	66188879	66254622	+	IRAK3	protein_coding	GO:0001960|negative regulation of cytokine-mediated signaling pathway; GO:0002755|MyD88-dependent toll-like receptor signaling pathway; GO:0006468|protein phosphorylation; GO:0009615|response to virus; GO:0010933|positive regulation of macrophage tolerance induction; GO:0010936|negative regulation of macrophage cytokine production; GO:0019221|cytokine-mediated signaling pathway; GO:0032088|negati…	GO:0005634|nucleus; GO:0005737|cytoplasm	GO:0000287|magnesium ion binding; GO:0004674|protein serine/threonine kinase activity; GO:0005524|ATP binding; GO:0042803|protein homodimerization activity; GO:0046982|protein heterodimerization activity	ko:K04732|IRAK3	ko04722|Neurotrophin signaling pathway	8663	NP_009130.2	NP_009130.2 interleukin-1 receptor-associated kinase 3 isoform a [Homo sapiens]	sp|Q9Y616|IRAK3_HUMAN	sp|Q9Y616|IRAK3_HUMAN Interleukin-1 receptor-associated kinase 3 OS=Homo sapiens GN=IRAK3 PE=1 SV=2	9606.ENSP00000261233	interleukin-1 receptor-associated kinase 3; Inhibits dissociation of IRAK1 and IRAK4 from th [...]	COG0515	KOG1187	_	PF00069.22|Pkinase|Protein kinase domain|ENST00000261233|m.4211:166-441;PF07714.14|Pkinase_Tyr|Protein tyrosine kinase|ENST00000261233|m.4211:171-443;PF00531.19|Death|Death domain|ENST00000261233|m.4211:27-105
ENSG00000106714	CNTNAP3	3.65654455	36.90316433	-3.331642442	2.65E-15	down	yes	yes	mRNA	5.078824536	2.309268596	3.581540516	41.11792371	50.8668218	18.72474748	9	39072767	39288315	-	CNTNAP3	protein_coding	GO:0007155|cell adhesion; GO:0008037|cell recognition	GO:0005576|extracellular region; GO:0005886|plasma membrane; GO:0016021|integral component of membrane	--	--	--	5064	NP_387504.2	NP_387504.2 contactin-associated protein-like 3 precursor [Homo sapiens]	sp|Q9BZ76|CNTP3_HUMAN	sp|Q9BZ76|CNTP3_HUMAN Contactin-associated protein-like 3 OS=Homo sapiens GN=CNTNAP3 PE=2 SV=3	9606.ENSP00000297668	contactin associated protein-like 3	_	KOG3516	_	PF02210.21|Laminin_G_2|Laminin G domain|ENST00000297668|m.3257:236-364;PF02210.21|Laminin_G_2|Laminin G domain|ENST00000297668|m.3257:422-545;PF02210.21|Laminin_G_2|Laminin G domain|ENST00000297668|m.3257:845-963;PF02210.21|Laminin_G_2|Laminin G domain|ENST00000297668|m.3257:1070-1198;PF00054.20|Laminin_G_1|Laminin G domain|ENST00000297668|m.3257:236-365;PF00054.20|Laminin_G_1|Laminin G domain|EN…
ENSG00000151726	ACSL1	78.97238484	434.4434374	-2.459598729	8.53E-15	down		yes	mRNA	97.16724192	82.80526139	56.9446512	436.1393538	528.9683069	338.2226514	4	184755595	184826818	-	ACSL1	protein_coding	GO:0001676|long-chain fatty acid metabolic process; GO:0006641|triglyceride metabolic process; GO:0007584|response to nutrient; GO:0008610|lipid biosynthetic process; GO:0014070|response to organic cyclic compound; GO:0019216|regulation of lipid metabolic process; GO:0033211|adiponectin-activated signaling pathway; GO:0034201|response to oleic acid; GO:0035338|long-chain fatty-acyl-CoA biosynthet…	GO:0005739|mitochondrion; GO:0005741|mitochondrial outer membrane; GO:0005778|peroxisomal membrane; GO:0005789|endoplasmic reticulum membrane; GO:0005886|plasma membrane; GO:0016020|membrane; GO:0016021|integral component of membrane	GO:0004467|long-chain fatty acid-CoA ligase activity; GO:0005524|ATP binding; GO:0102391|decanoate-CoA ligase activity	ko:K01897|ACSL,fadD	ko00061|Fatty acid biosynthesis; ko00071|Fatty acid degradation; ko01100|Metabolic pathways; ko01212|Fatty acid metabolism; ko02024|Quorum sensing; ko03320|PPAR signaling pathway; ko04146|Peroxisome; ko04216|Ferroptosis; ko04920|Adipocytokine signaling pathway	4103	NP_001986.2	NP_001986.2 long-chain-fatty-acid--CoA ligase 1 isoform a [Homo sapiens]	sp|P33121|ACSL1_HUMAN	sp|P33121|ACSL1_HUMAN Long-chain-fatty-acid--CoA ligase 1 OS=Homo sapiens GN=ACSL1 PE=1 SV=1	_	_	_	_	_	PF00501.25|AMP-binding|AMP-binding enzyme|ENST00000622937|m.5496:1-391
ENSG00000160991	ORAI2	0.763785538	13.06823099	-4.079089834	1.19E-14	down		yes	mRNA	1.233632785	0.578495542	0.479228289	14.56668286	20.41227102	4.225739099	7	102433106	102456821	+	ORAI2	protein_coding	GO:0002115|store-operated calcium entry	GO:0016020|membrane; GO:0016021|integral component of membrane; GO:0030426|growth cone	GO:0015279|store-operated calcium channel activity	ko:K16057|ORAI2	ko04020|Calcium signaling pathway	10811	XP_011758309.1	XP_011758309.1 protein orai-2 isoform X2 [Macaca nemestrina]	sp|Q96SN7|ORAI2_HUMAN	sp|Q96SN7|ORAI2_HUMAN Protein orai-2 OS=Homo sapiens GN=ORAI2 PE=1 SV=1	_	_	_	_	_	PF07856.9|Orai-1|Mediator of CRAC channel activity|ENST00000356387|m.3815:53-234
ENSG00000109466	KLHL2	17.44666434	70.2074676	-2.008052055	1.73E-14	down		yes	mRNA	18.10260247	19.77850008	14.45889046	67.98166935	77.64767157	64.99306188	4	165207618	165323156	+	KLHL2	protein_coding	GO:0006511|ubiquitin-dependent protein catabolic process; GO:0016567|protein ubiquitination; GO:0043687|post-translational protein modification	GO:0001726|ruffle; GO:0005737|cytoplasm; GO:0005829|cytosol; GO:0015629|actin cytoskeleton; GO:0030027|lamellipodium; GO:0031463|Cul3-RING ubiquitin ligase complex	GO:0003779|actin binding; GO:0042802|identical protein binding	ko:K10443|KLHL2_3	--	3134	BAD90334.1	BAD90334.1 mKIAA4249 protein, partial [Mus musculus]	sp|O95198|KLHL2_HUMAN	sp|O95198|KLHL2_HUMAN Kelch-like protein 2 OS=Homo sapiens GN=KLHL2 PE=1 SV=2	_	_	_	_	_	PF01344.22|Kelch_1|Kelch motif|ENST00000226725|m.5142:309-340;PF01344.22|Kelch_1|Kelch motif|ENST00000226725|m.5142:342-387;PF01344.22|Kelch_1|Kelch motif|ENST00000226725|m.5142:389-434;PF01344.22|Kelch_1|Kelch motif|ENST00000226725|m.5142:436-483;PF01344.22|Kelch_1|Kelch motif|ENST00000226725|m.5142:485-530;PF01344.22|Kelch_1|Kelch motif|ENST00000226725|m.5142:533-576;PF13964.3|Kelch_6|Kelch mot…
ENSG00000185950	IRS2	3.482818804	17.96024826	-2.363146632	3.40E-14	down		yes	mRNA	3.304862097	4.067748757	3.075845559	20.97544845	20.43260184	12.4726945	13	109752698	109786568	-	IRS2	protein_coding	GO:0000165|MAPK cascade; GO:0002053|positive regulation of mesenchymal cell proliferation; GO:0002903|negative regulation of B cell apoptotic process; GO:0006006|glucose metabolic process; GO:0007165|signal transduction; GO:0007411|axon guidance; GO:0007420|brain development; GO:0008283|cell population proliferation; GO:0008284|positive regulation of cell population proliferation; GO:0008286|insu…	GO:0005829|cytosol; GO:0005886|plasma membrane; GO:0032991|protein-containing complex	GO:0005088|Ras guanyl-nucleotide exchange factor activity; GO:0005158|insulin receptor binding; GO:0016303|1-phosphatidylinositol-3-kinase activity; GO:0019901|protein kinase binding; GO:0019903|protein phosphatase binding; GO:0019904|protein domain specific binding; GO:0043548|phosphatidylinositol 3-kinase binding; GO:0046934|phosphatidylinositol-4,5-bisphosphate 3-kinase activity; GO:0071889|14…	ko:K07187|IRS2	ko04022|cGMP-PKG signaling pathway; ko04068|FoxO signaling pathway; ko04140|Autophagy - animal; ko04152|AMPK signaling pathway; ko04211|Longevity regulating pathway; ko04213|Longevity regulating pathway - multiple species; ko04910|Insulin signaling pathway; ko04920|Adipocytokine signaling pathway; ko04923|Regulation of lipolysis in adipocytes; ko04930|Type II diabetes mellitus; ko04931|Insulin re…	8138	NP_003740.2	NP_003740.2 insulin receptor substrate 2 [Homo sapiens]	sp|Q9Y4H2|IRS2_HUMAN	sp|Q9Y4H2|IRS2_HUMAN Insulin receptor substrate 2 OS=Homo sapiens GN=IRS2 PE=1 SV=2	9606.ENSP00000365016	insulin receptor substrate 2; May mediate the control of various cellular processes by insulin	_	_	NOG81285	PF02174.14|IRS|PTB domain (IRS-1 type)|ENST00000375856|m.9845:195-295;PF00169.26|PH|PH domain|ENST00000375856|m.9845:32-142
ENSG00000152463	OLAH	0.011611198	6.966724565	-8.334627027	9.07E-14	down		yes	mRNA	0	0.034833594	0	2.49265217	3.753878266	14.65364326	10	15032227	15073852	+	OLAH	protein_coding	GO:0006633|fatty acid biosynthetic process; GO:0008610|lipid biosynthetic process	--	GO:0004320|oleoyl-[acyl-carrier-protein] hydrolase activity; GO:0016295|myristoyl-[acyl-carrier-protein] hydrolase activity; GO:0016296|palmitoyl-[acyl-carrier-protein] hydrolase activity	ko:K01071|MCH	ko00061|Fatty acid biosynthesis; ko01100|Metabolic pathways	1767	NP_060794.1	NP_060794.1 S-acyl fatty acid synthase thioesterase, medium chain isoform 1 [Homo sapiens]	sp|Q9NV23|SAST_HUMAN	sp|Q9NV23|SAST_HUMAN S-acyl fatty acid synthase thioesterase, medium chain OS=Homo sapiens GN=OLAH PE=1 SV=1	9606.ENSP00000367462	oleoyl-ACP hydrolase; In fatty acid biosynthesis chain termination and release of the free f [...]	COG3208	_	_	PF00975.17|Thioesterase|Thioesterase domain|ENST00000378217|m.4783:109-304
ENSG00000108582	CPD	29.65926686	108.5671963	-1.871679953	1.57E-13	down		yes	mRNA	29.07638229	33.16008574	26.74133255	118.9922955	113.9170293	92.79226419	17	30378905	30469989	+	CPD	protein_coding	GO:0006518|peptide metabolic process; GO:0016485|protein processing	GO:0005615|extracellular space; GO:0005886|plasma membrane; GO:0016020|membrane; GO:0016021|integral component of membrane; GO:0070062|extracellular exosome	GO:0004181|metallocarboxypeptidase activity; GO:0004185|serine-type carboxypeptidase activity; GO:0008270|zinc ion binding	ko:K07752|CPD	--	9394	NP_001295.2	NP_001295.2 carboxypeptidase D isoform 1 precursor [Homo sapiens]	sp|O75976|CBPD_HUMAN	sp|O75976|CBPD_HUMAN Carboxypeptidase D OS=Homo sapiens GN=CPD PE=1 SV=2	9606.ENSP00000225719	carboxypeptidase D	COG2866	KOG2649	_	PF00246.21|Peptidase_M14|Zinc carboxypeptidase|ENST00000225719|m.2167:70-371;PF00246.21|Peptidase_M14|Zinc carboxypeptidase|ENST00000225719|m.2167:510-782;PF00246.21|Peptidase_M14|Zinc carboxypeptidase|ENST00000225719|m.2167:941-1201;PF13620.3|CarboxypepD_reg|Carboxypeptidase regulatory-like domain|ENST00000225719|m.2167:384-459;PF13620.3|CarboxypepD_reg|Carboxypeptidase regulatory-like domain|EN…
ENSG00000187775	DNAH17	0.501661744	2.302663201	-2.176292902	1.86E-13	down		yes	mRNA	0.485407834	0.465206233	0.554371166	1.805750145	2.715512011	2.386727448	17	78423697	78577394	-	DNAH17	protein_coding	GO:0003341|cilium movement; GO:0060285|cilium-dependent cell motility	GO:0005737|cytoplasm; GO:0005858|axonemal dynein complex; GO:0005874|microtubule; GO:0005930|axoneme; GO:0030286|dynein complex; GO:0031514|motile cilium	GO:0003777|microtubule motor activity; GO:0005524|ATP binding; GO:0008569|ATP-dependent microtubule motor activity, minus-end-directed; GO:0045503|dynein light chain binding; GO:0045505|dynein intermediate chain binding; GO:0051959|dynein light intermediate chain binding	ko:K10408|DNAH	ko05016|Huntington's disease	13723	NP_775899.3	NP_775899.3 dynein heavy chain 17, axonemal [Homo sapiens]	sp|Q9UFH2|DYH17_HUMAN	sp|Q9UFH2|DYH17_HUMAN Dynein heavy chain 17, axonemal OS=Homo sapiens GN=DNAH17 PE=1 SV=2	9606.ENSP00000374490	dynein, axonemal, heavy chain 17; Force generating protein of respiratory cilia. Produces fo [...]	COG5245	KOG3595	_	PF03028.12|Dynein_heavy|Dynein heavy chain and region D6 of dynein motor|ENST00000389840|m.8978:3767-4460;PF12777.4|MT|Microtubule-binding stalk of dynein motor|ENST00000389840|m.8978:3043-3386;PF12775.4|AAA_7|P-loop containing dynein motor region D3|ENST00000389840|m.8978:2416-2687;PF12780.4|AAA_8|P-loop containing dynein motor region D4|ENST00000389840|m.8978:2764-3031;PF08385.9|DHC_N1|Dynein h…
ENSG00000100985	MMP9	4.922078298	59.66552119	-3.596871653	2.69E-13	down		yes	mRNA	5.00886015	7.261730637	2.495644106	89.30829085	64.74250168	24.94577104	20	46008908	46016561	+	MMP9	protein_coding	GO:0001501|skeletal system development; GO:0001503|ossification; GO:0001934|positive regulation of protein phosphorylation; GO:0006508|proteolysis; GO:0007566|embryo implantation; GO:0022617|extracellular matrix disassembly; GO:0030225|macrophage differentiation; GO:0030335|positive regulation of cell migration; GO:0030574|collagen catabolic process; GO:0034614|cellular response to reactive oxyge…	GO:0005576|extracellular region; GO:0005615|extracellular space; GO:0031012|extracellular matrix; GO:0070062|extracellular exosome; GO:1904724|tertiary granule lumen; GO:1904813|ficolin-1-rich granule lumen	GO:0004175|endopeptidase activity; GO:0004222|metalloendopeptidase activity; GO:0004252|serine-type endopeptidase activity; GO:0005518|collagen binding; GO:0008237|metallopeptidase activity; GO:0008270|zinc ion binding; GO:0042802|identical protein binding	ko:K01403|MMP9	ko01522|Endocrine resistance; ko04657|IL-17 signaling pathway; ko04668|TNF signaling pathway; ko04670|Leukocyte transendothelial migration; ko04915|Estrogen signaling pathway; ko05161|Hepatitis B; ko05200|Pathways in cancer; ko05202|Transcriptional misregulation in cancer; ko05205|Proteoglycans in cancer; ko05206|MicroRNAs in cancer; ko05219|Bladder cancer; ko05418|Fluid shear stress and atherosc…	2336	NP_004985.2	NP_004985.2 matrix metalloproteinase-9 preproprotein [Homo sapiens]	sp|P14780|MMP9_HUMAN	sp|P14780|MMP9_HUMAN Matrix metalloproteinase-9 OS=Homo sapiens GN=MMP9 PE=1 SV=3	9606.ENSP00000361405	matrix metallopeptidase 9 (gelatinase B, 92kDa gelatinase, 92kDa type IV collagenase); May p [...]	_	KOG1565	_	PF00413.21|Peptidase_M10|Matrixin|ENST00000372330|m.5748:121-450;PF00040.16|fn2|Fibronectin type II domain|ENST00000372330|m.5748:236-277;PF00040.16|fn2|Fibronectin type II domain|ENST00000372330|m.5748:294-335;PF00040.16|fn2|Fibronectin type II domain|ENST00000372330|m.5748:353-394;PF00045.16|Hemopexin|Hemopexin|ENST00000372330|m.5748:527-570;PF00045.16|Hemopexin|Hemopexin|ENST00000372330|m.5748…
ENSG00000163606	CD200R1	5.878325845	1.777848139	1.719633311	2.46E-08	up	yes	yes	mRNA	5.481451246	6.726906609	5.426619681	1.557155539	1.901820452	1.874568425	3	112921209	112975122	-	CD200R1	protein_coding	GO:0016032|viral process; GO:0050776|regulation of immune response	GO:0005576|extracellular region; GO:0005886|plasma membrane; GO:0009897|external side of plasma membrane; GO:0016021|integral component of membrane; GO:0043235|receptor complex	GO:0038023|signaling receptor activity	--	--	3679	NP_740750.1	NP_740750.1 cell surface glycoprotein CD200 receptor 1 isoform d precursor [Homo sapiens]	sp|Q8TD46|MO2R1_HUMAN	sp|Q8TD46|MO2R1_HUMAN Cell surface glycoprotein CD200 receptor 1 OS=Homo sapiens GN=CD200R1 PE=1 SV=2	9606.ENSP00000311035	CD200 receptor 1; Receptor for the CD200/OX2 cell surface glycoprotein. Also binds to HHV-8 [...]	_	_	NOG25299	PF08205.9|C2-set_2|CD80-like C2-set immunoglobulin domain|ENST00000471858|m.6901:151-222
ENSG00000167635	ZNF146	13.76516484	2.385880753	2.523441573	2.50E-08	up	yes	yes	mRNA	8.894501993	13.7641593	18.63683324	4.006801937	1.42694456	1.723895762	19	36214602	36238774	+	ZNF146	protein_coding	--	--	--	--	--	3780	XP_010367125.1	XP_010367125.1 PREDICTED: zinc finger protein 2-like [Rhinopithecus roxellana]	_	_	_	_	_	_	_	PF00096.23|zf-C2H2|Zinc finger, C2H2 type|ENST00000456324|m.8973:72-94;PF00096.23|zf-C2H2|Zinc finger, C2H2 type|ENST00000456324|m.8973:100-122;PF00096.23|zf-C2H2|Zinc finger, C2H2 type|ENST00000456324|m.8973:128-150;PF00096.23|zf-C2H2|Zinc finger, C2H2 type|ENST00000456324|m.8973:184-206;PF00096.23|zf-C2H2|Zinc finger, C2H2 type|ENST00000456324|m.8973:212-234;PF13894.3|zf-C2H2_4|C2H2-type zinc f…
ENSG00000180509	KCNE1	1.212131646	6.621337412	-2.439900165	8.46E-13	down		yes	mRNA	1.611287928	1.174732917	0.850374093	7.285932681	5.596390782	6.981688773	21	34446688	34512275	-	KCNE1	protein_coding	--	GO:0016021|integral component of membrane	GO:0005249|voltage-gated potassium channel activity	ko:K04894|KCNE1	ko04261|Adrenergic signaling in cardiomyocytes	3347	XP_009232191.2	XP_009232191.2 potassium voltage-gated channel subfamily E member 1 isoform X1 [Pongo abelii]	sp|A0A087WTH5|KCE1B_HUMAN	sp|A0A087WTH5|KCE1B_HUMAN Potassium voltage-gated channel subfamily E member 1B OS=Homo sapiens GN=KCNE1B PE=3 SV=2	_	_	_	_	_	PF02060.12|ISK_Channel|Slow voltage-gated potassium channel|ENST00000337385|m.7785:5-129
ENSG00000132965	ALOX5AP	96.96232909	442.4976624	-2.190057397	1.34E-12	down		yes	mRNA	104.3108605	113.6527339	72.92339294	535.969417	453.1490155	338.3745547	13	30713478	30764426	+	ALOX5AP	protein_coding	GO:0006691|leukotriene metabolic process; GO:0019370|leukotriene biosynthetic process; GO:0019372|lipoxygenase pathway; GO:0070207|protein homotrimerization; GO:0071277|cellular response to calcium ion; GO:2001300|lipoxin metabolic process	GO:0005635|nuclear envelope; GO:0005783|endoplasmic reticulum; GO:0005789|endoplasmic reticulum membrane; GO:0016020|membrane; GO:0016021|integral component of membrane; GO:0031965|nuclear membrane	GO:0008047|enzyme activator activity; GO:0047485|protein N-terminus binding; GO:0050544|arachidonic acid binding	ko:K20735|ALOX5AP,FLAP	ko04664|Fc epsilon RI signaling pathway	1224	NP_001191335.1	NP_001191335.1 arachidonate 5-lipoxygenase-activating protein isoform 2 [Homo sapiens]	sp|P20292|AL5AP_HUMAN	sp|P20292|AL5AP_HUMAN Arachidonate 5-lipoxygenase-activating protein OS=Homo sapiens GN=ALOX5AP PE=1 SV=2	_	_	_	_	_	PF01124.15|MAPEG|MAPEG family|ENST00000617770|m.8545:68-182
ENSG00000198780	FAM169A	4.238060073	1.299288061	1.698021624	5.60E-07	up	yes	yes	mRNA	3.904382021	3.151018446	5.658779752	1.142265858	1.293610528	1.461987796	5	74777574	74866951	-	FAM169A	protein_coding	--	GO:0005637|nuclear inner membrane	--	--	--	5990	XP_003810514.2	XP_003810514.2 soluble lamin-associated protein of 75 kDa isoform X1 [Pan paniscus]	sp|Q9Y6X4|F169A_HUMAN	sp|Q9Y6X4|F169A_HUMAN Soluble lamin-associated protein of 75 kDa OS=Homo sapiens GN=FAM169A PE=1 SV=2	9606.ENSP00000373808	family with sequence similarity 169, member A	_	_	NOG27240	_
ENSG00000102010	BMX	1.624335142	16.77972296	-3.360802662	1.52E-12	down		yes	mRNA	1.739098957	2.52380931	0.61009716	20.7990411	17.83150527	11.70862249	X	15464246	15556529	+	BMX	protein_coding	GO:0001865|NK T cell differentiation; GO:0006468|protein phosphorylation; GO:0006661|phosphatidylinositol biosynthetic process; GO:0007155|cell adhesion; GO:0007165|signal transduction; GO:0007169|transmembrane receptor protein tyrosine kinase signaling pathway; GO:0007498|mesoderm development; GO:0035556|intracellular signal transduction; GO:0038083|peptidyl-tyrosine autophosphorylation; GO:0042…	GO:0005654|nucleoplasm; GO:0005829|cytosol; GO:0005886|plasma membrane; GO:0031234|extrinsic component of cytoplasmic side of plasma membrane; GO:0032587|ruffle membrane	GO:0004713|protein tyrosine kinase activity; GO:0004715|non-membrane spanning protein tyrosine kinase activity; GO:0005524|ATP binding; GO:0046872|metal ion binding	ko:K08896|BMX,ETK	--	2598	AAC08966.1	AAC08966.1 Etk/Bmx cytosolic tyrosine kinase [Homo sapiens]	sp|P51813|BMX_HUMAN	sp|P51813|BMX_HUMAN Cytoplasmic tyrosine-protein kinase BMX OS=Homo sapiens GN=BMX PE=1 SV=1	9606.ENSP00000308774	BMX non-receptor tyrosine kinase; Activity is required for interleukin 6 (IL-6) induced diff [...]	COG0515	KOG0197	_	PF07714.14|Pkinase_Tyr|Protein tyrosine kinase|ENST00000357607|m.8764:423-670;PF00069.22|Pkinase|Protein kinase domain|ENST00000357607|m.8764:424-669;PF00017.21|SH2|SH2 domain|ENST00000357607|m.8764:301-382;PF00169.26|PH|PH domain|ENST00000357607|m.8764:12-115;PF00779.16|BTK|BTK motif|ENST00000357607|m.8764:124-152
ENSG00000221869	CEBPD	10.83589579	39.76283808	-1.874634298	3.46E-12	down		yes	mRNA	9.776932981	12.87374772	9.857006681	35.63231739	44.35668164	39.2995152	8	47736909	47739086	-	CEBPD	protein_coding	GO:0002244|hematopoietic progenitor cell differentiation; GO:0006366|transcription by RNA polymerase II; GO:0045444|fat cell differentiation; GO:0045669|positive regulation of osteoblast differentiation; GO:0045892|negative regulation of transcription, DNA-templated; GO:0048839|inner ear development	GO:0005654|nucleoplasm	GO:0000978|RNA polymerase II proximal promoter sequence-specific DNA binding; GO:0001228|DNA-binding transcription activator activity, RNA polymerase II-specific; GO:0042803|protein homodimerization activity; GO:0046982|protein heterodimerization activity	ko:K10050|CEBPD	--	2178	XP_026311980.1	XP_026311980.1 CCAAT/enhancer-binding protein delta-like [Piliocolobus tephrosceles]	sp|P49716|CEBPD_HUMAN	sp|P49716|CEBPD_HUMAN CCAAT/enhancer-binding protein delta OS=Homo sapiens GN=CEBPD PE=1 SV=2	9606.ENSP00000386165	CCAAT/enhancer binding protein (C/EBP), delta; C/EBP is a DNA-binding protein that recognize [...]	_	KOG3119	_	PF07716.12|bZIP_2|Basic region leucine zipper|ENST00000408965|m.9178:191-242
ENSG00000134489	HRH4	3.753610799	0.402877769	3.188330801	8.94E-07	up	yes	yes	mRNA	5.382077662	3.05320057	2.825554166	0.239265459	0.875083295	0.094284551	18	24460629	24479957	+	HRH4	protein_coding	GO:0006954|inflammatory response; GO:0007194|negative regulation of adenylate cyclase activity; GO:0007204|positive regulation of cytosolic calcium ion concentration; GO:0043408|regulation of MAPK cascade	GO:0005886|plasma membrane; GO:0016021|integral component of membrane	GO:0004969|histamine receptor activity	ko:K04152|HRH4	ko04080|Neuroactive ligand-receptor interaction	3668	NP_067637.2	NP_067637.2 histamine H4 receptor isoform 1 [Homo sapiens]	sp|Q9H3N8|HRH4_HUMAN	sp|Q9H3N8|HRH4_HUMAN Histamine H4 receptor OS=Homo sapiens GN=HRH4 PE=1 SV=2	9606.ENSP00000256906	histamine receptor H4; The H4 subclass of histamine receptors could mediate the histamine si [...]	_	KOG3656	_	PF00001.18|7tm_1|7 transmembrane receptor (rhodopsin family)|ENST00000256906|m.11254:32-358;PF10320.6|7TM_GPCR_Srsx|Serpentine type 7TM GPCR chemoreceptor Srsx|ENST00000256906|m.11254:30-148
ENSG00000186431	FCAR	13.04673613	62.39087394	-2.256771931	5.22E-12	down		yes	mRNA	16.94543985	12.96454532	9.230223223	66.18491152	71.58260547	49.40510482	19	54874248	54890472	+	FCAR	protein_coding	GO:0002446|neutrophil mediated immunity; GO:0006955|immune response; GO:0033031|positive regulation of neutrophil apoptotic process; GO:0035457|cellular response to interferon-alpha; GO:0038093|Fc receptor signaling pathway; GO:0042119|neutrophil activation; GO:0043312|neutrophil degranulation; GO:0071222|cellular response to lipopolysaccharide; GO:0071346|cellular response to interferon-gamma; G…	GO:0005576|extracellular region; GO:0005886|plasma membrane; GO:0005887|integral component of plasma membrane; GO:0035579|specific granule membrane; GO:0070821|tertiary granule membrane; GO:0101003|ficolin-1-rich granule membrane	GO:0019766|IgA receptor activity; GO:0019862|IgA binding	ko:K06513|FCAR,CD89	ko04145|Phagosome; ko05150|Staphylococcus aureus infection	1483	NP_001991.1	NP_001991.1 immunoglobulin alpha Fc receptor isoform a precursor [Homo sapiens]	sp|P24071|FCAR_HUMAN	sp|P24071|FCAR_HUMAN Immunoglobulin alpha Fc receptor OS=Homo sapiens GN=FCAR PE=1 SV=1	9606.ENSP00000347714	Fc fragment of IgA, receptor for; Binds to the Fc region of immunoglobulins alpha. Mediates [...]	_	_	NOG41820	PF13895.3|Ig_2|Immunoglobulin domain|ENST00000355524|m.1359:34-122
ENSG00000134463	ECHDC3	0.543494182	4.742120606	-3.101931394	9.97E-12	down		yes	mRNA	0.634479883	0.678370287	0.317632376	5.336331514	5.328792771	3.561237533	10	11742366	11764070	+	ECHDC3	protein_coding	GO:0008152|metabolic process	GO:0005739|mitochondrion	GO:0003824|catalytic activity	--	--	1767	XP_011941043.1	XP_011941043.1 PREDICTED: enoyl-CoA hydratase domain-containing protein 3, mitochondrial isoform X1 [Cercocebus atys]	sp|Q96DC8|ECHD3_HUMAN	sp|Q96DC8|ECHD3_HUMAN Enoyl-CoA hydratase domain-containing protein 3, mitochondrial OS=Homo sapiens GN=ECHDC3 PE=1 SV=2	9606.ENSP00000368517	enoyl Coenzyme A hydratase domain containing 3	COG1024	KOG1682	_	PF00378.17|ECH_1|Enoyl-CoA hydratase/isomerase|ENST00000496136|m.4605:124-190;PF16113.2|ECH_2|Enoyl-CoA hydratase/isomerase|ENST00000496136|m.4605:127-192;PF00378.17|ECH_1|Enoyl-CoA hydratase/isomerase|ENST00000496136|m.4606:2-168;PF16113.2|ECH_2|Enoyl-CoA hydratase/isomerase|ENST00000496136|m.4606:3-111
ENSG00000113088	GZMK	33.74010538	6.822852168	2.304332188	1.14E-06	up	yes	yes	mRNA	17.90760871	23.57630803	59.7363994	6.987465799	4.44971167	9.031379035	5	55024253	55034570	+	GZMK	protein_coding	--	GO:0005576|extracellular region	GO:0004252|serine-type endopeptidase activity; GO:0008236|serine-type peptidase activity	ko:K08663|GZMK	--	1509	NP_002095.1	NP_002095.1 granzyme K precursor [Homo sapiens]	sp|P49863|GRAK_HUMAN	sp|P49863|GRAK_HUMAN Granzyme K OS=Homo sapiens GN=GZMK PE=1 SV=1	9606.ENSP00000231009	granzyme K (granzyme 3; tryptase II)	COG5640	KOG3627	_	PF00089.23|Trypsin|Trypsin|ENST00000231009|m.6983:27-254;PF13365.3|Trypsin_2|Trypsin-like peptidase domain|ENST00000231009|m.6983:54-220;PF09342.8|DUF1986|Domain of unknown function (DUF1986)|ENST00000231009|m.6983:39-149
ENSG00000106070	GRB10	0.633727614	4.205441416	-2.711161448	1.08E-11	down		yes	mRNA	0.928471756	0.613711375	0.35899971	3.084777871	4.806242749	4.725303628	7	50590063	50793462	-	GRB10	protein_coding	GO:0007411|axon guidance; GO:0008286|insulin receptor signaling pathway; GO:0030178|negative regulation of Wnt signaling pathway; GO:0030949|positive regulation of vascular endothelial growth factor receptor signaling pathway; GO:0032868|response to insulin; GO:0042326|negative regulation of phosphorylation; GO:0042327|positive regulation of phosphorylation; GO:0045719|negative regulation of glyc…	GO:0005737|cytoplasm; GO:0005829|cytosol; GO:0005886|plasma membrane; GO:0032991|protein-containing complex	GO:0005070|SH3/SH2 adaptor activity; GO:0005158|insulin receptor binding; GO:0042802|identical protein binding	ko:K20064|GRB10	ko04150|mTOR signaling pathway	5431	PNI43725.1	PNI43725.1 GRB10 isoform 7 [Pan troglodytes]	sp|Q13322|GRB10_HUMAN	sp|Q13322|GRB10_HUMAN Growth factor receptor-bound protein 10 OS=Homo sapiens GN=GRB10 PE=1 SV=2	9606.ENSP00000381793	growth factor receptor-bound protein 10; Plays a functional role in insulin and IGF-I signal [...]	_	KOG3751	_	PF08947.7|BPS|BPS (Between PH and SH2)|ENST00000644769|m.1080:419-465;PF00017.21|SH2|SH2 domain|ENST00000644769|m.1080:487-568;PF00788.20|RA|Ras association (RalGDS/AF-6) domain|ENST00000644769|m.1080:161-242;PF00169.26|PH|PH domain|ENST00000644769|m.1080:286-390
ENSG00000165115	KIF27	5.243820396	21.67548722	-2.04529107	1.53E-11	down		yes	mRNA	4.768573045	6.192016896	4.770871248	18.15987595	28.41977045	18.44681524	9	83836698	83921465	-	KIF27	protein_coding	GO:0007018|microtubule-based movement; GO:0060271|cilium assembly	GO:0005737|cytoplasm; GO:0005871|kinesin complex; GO:0005874|microtubule; GO:0005929|cilium; GO:0070062|extracellular exosome	GO:0005524|ATP binding; GO:0008017|microtubule binding; GO:0008574|ATP-dependent microtubule motor activity, plus-end-directed	ko:K10395|KIF4_21_27	--	4653	NP_060046.1	NP_060046.1 kinesin-like protein KIF27 isoform A [Homo sapiens]	sp|Q86VH2|KIF27_HUMAN	sp|Q86VH2|KIF27_HUMAN Kinesin-like protein KIF27 OS=Homo sapiens GN=KIF27 PE=2 SV=1	9606.ENSP00000297814	kinesin family member 27	COG5059	KOG0244	NOG131687	PF00225.20|Kinesin|Kinesin motor domain|ENST00000297814|m.3849:11-341;PF16796.2|Microtub_bd|Microtubule binding|ENST00000297814|m.3849:8-147
ENSG00000184557	SOCS3	8.868787475	49.11293585	-2.467962212	2.17E-11	down		yes	mRNA	7.545251474	9.939423217	9.121687733	27.05607511	47.67493757	72.60779487	17	78356778	78360077	-	SOCS3	protein_coding	GO:0007259|receptor signaling pathway via JAK-STAT; GO:0016567|protein ubiquitination; GO:0019221|cytokine-mediated signaling pathway; GO:0040008|regulation of growth; GO:0042531|positive regulation of tyrosine phosphorylation of STAT protein; GO:0042532|negative regulation of tyrosine phosphorylation of STAT protein; GO:0043066|negative regulation of apoptotic process; GO:0043687|post-translatio…	GO:0005737|cytoplasm; GO:0005829|cytosol	GO:0001784|phosphotyrosine residue binding; GO:0004860|protein kinase inhibitor activity	ko:K04696|SOCS3,CIS3	ko04120|Ubiquitin mediated proteolysis; ko04380|Osteoclast differentiation; ko04630|Jak-STAT signaling pathway; ko04668|TNF signaling pathway; ko04910|Insulin signaling pathway; ko04917|Prolactin signaling pathway; ko04920|Adipocytokine signaling pathway; ko04930|Type II diabetes mellitus; ko04931|Insulin resistance; ko04932|Non-alcoholic fatty liver disease (NAFLD); ko05160|Hepatitis C; ko05164|…	2734	NP_003946.3	NP_003946.3 suppressor of cytokine signaling 3 [Homo sapiens]	sp|O14543|SOCS3_HUMAN	sp|O14543|SOCS3_HUMAN Suppressor of cytokine signaling 3 OS=Homo sapiens GN=SOCS3 PE=1 SV=1	_	_	_	_	_	PF00017.21|SH2|SH2 domain|ENST00000330871|m.8922:184-265;PF07525.13|SOCS_box|SOCS box|ENST00000330871|m.8922:324-357
ENSG00000116991	SIPA1L2	4.383342867	26.42778995	-2.58921058	2.67E-11	down		yes	mRNA	6.90175608	3.529448572	2.718823951	25.51476004	32.42826844	21.34034138	1	232397965	232561558	-	SIPA1L2	protein_coding	GO:0051056|regulation of small GTPase mediated signal transduction	--	GO:0005096|GTPase activator activity	ko:K17702|SIPA1L2,SPAL2	ko04015|Rap1 signaling pathway	6690	NP_065859.3	NP_065859.3 signal-induced proliferation-associated 1-like protein 2 [Homo sapiens]	sp|Q9P2F8|SI1L2_HUMAN	sp|Q9P2F8|SI1L2_HUMAN Signal-induced proliferation-associated 1-like protein 2 OS=Homo sapiens GN=SIPA1L2 PE=1 SV=2	9606.ENSP00000262861	signal-induced proliferation-associated 1 like 2	_	KOG3686	_	PF11881.5|SPAR_C|C-terminal domain of SPAR protein|ENST00000366630|m.3458:1425-1666;PF02145.12|Rap_GAP|Rap/ran-GAP|ENST00000366630|m.3458:624-806
ENSG00000246922	UBAP1L	0.12277475	1.123684304	-3.093966235	5.03E-11	down		yes	mRNA	0.201389385	0.096469793	0.070465071	1.013458522	1.054363044	1.303231346	15	65092770	65115197	-	UBAP1L	protein_coding	GO:0043162|ubiquitin-dependent protein catabolic process via the multivesicular body sorting pathway	GO:0000813|ESCRT I complex	GO:0043130|ubiquitin binding	--	--	7377	XP_008951620.1	XP_008951620.1 ubiquitin-associated protein 1-like [Pan paniscus]	sp|F5GYI3|UBA1L_HUMAN	sp|F5GYI3|UBA1L_HUMAN Ubiquitin-associated protein 1-like OS=Homo sapiens GN=UBAP1L PE=2 SV=1	_	_	_	_	_	_
ENSG00000163694	RBM47	9.087559791	29.70126884	-1.707458685	6.82E-11	down		yes	mRNA	10.2677321	7.469408581	9.525538695	26.83884118	33.47230556	28.79265979	4	40423267	40630875	-	RBM47	protein_coding	GO:0002244|hematopoietic progenitor cell differentiation; GO:0016554|cytidine to uridine editing	GO:0005634|nucleus	GO:0003723|RNA binding	--	--	4951	PNI83198.1	PNI83198.1 RBM47 isoform 9 [Pan troglodytes]	sp|A0AV96|RBM47_HUMAN	sp|A0AV96|RBM47_HUMAN RNA-binding protein 47 OS=Homo sapiens GN=RBM47 PE=1 SV=2	_	_	_	_	_	PF00076.19|RRM_1|RNA recognition motif. (a.k.a. RRM, RBD, or RNP domain)|ENST00000510871|m.1547:73-137;PF00076.19|RRM_1|RNA recognition motif. (a.k.a. RRM, RBD, or RNP domain)|ENST00000510871|m.1547:153-214;PF00076.19|RRM_1|RNA recognition motif. (a.k.a. RRM, RBD, or RNP domain)|ENST00000510871|m.1547:248-311;PF13893.3|RRM_5|RNA recognition motif. (a.k.a. RRM, RBD, or RNP domain)|ENST00000510871|…
ENSG00000128918	ALDH1A2	1.981681825	6.870365915	-1.7884981	7.00E-11	down		yes	mRNA	1.755835873	2.053412469	2.135797134	6.194594394	8.219377295	6.197126057	15	57953424	58497866	-	ALDH1A2	protein_coding	GO:0001568|blood vessel development; GO:0001822|kidney development; GO:0001889|liver development; GO:0001936|regulation of endothelial cell proliferation; GO:0003007|heart morphogenesis; GO:0006776|vitamin A metabolic process; GO:0007494|midgut development; GO:0008284|positive regulation of cell population proliferation; GO:0008285|negative regulation of cell population proliferation; GO:0009855|…	GO:0005737|cytoplasm; GO:0005829|cytosol; GO:0048471|perinuclear region of cytoplasm	GO:0001758|retinal dehydrogenase activity; GO:0004028|3-chloroallyl aldehyde dehydrogenase activity; GO:0004029|aldehyde dehydrogenase (NAD) activity; GO:0016918|retinal binding	ko:K07249|ALDH1A	ko00830|Retinol metabolism; ko01100|Metabolic pathways	4098	NP_003879.2	NP_003879.2 retinal dehydrogenase 2 isoform 1 [Homo sapiens]	sp|O94788|AL1A2_HUMAN	sp|O94788|AL1A2_HUMAN Retinal dehydrogenase 2 OS=Homo sapiens GN=ALDH1A2 PE=1 SV=3	9606.ENSP00000249750	aldehyde dehydrogenase 1 family, member A2; Recognizes as substrates free retinal and cellul [...]	COG1012	KOG2450	_	PF00171.19|Aldedh|Aldehyde dehydrogenase family|ENST00000249750|m.7933:46-509
ENSG00000140563	MCTP2	19.71224994	62.74274767	-1.669854484	1.89E-10	down		yes	mRNA	22.66339848	17.03974693	19.43360441	51.6793112	65.69675298	70.85217882	15	94231538	94483952	+	MCTP2	protein_coding	GO:0007275|multicellular organism development; GO:0019722|calcium-mediated signaling	GO:0005654|nucleoplasm; GO:0005783|endoplasmic reticulum; GO:0005829|cytosol; GO:0016020|membrane; GO:0016021|integral component of membrane	GO:0005509|calcium ion binding	--	--	7555	NP_060819.3	NP_060819.3 multiple C2 and transmembrane domain-containing protein 2 isoform 1 [Homo sapiens]	sp|Q6DN12|MCTP2_HUMAN	sp|Q6DN12|MCTP2_HUMAN Multiple C2 and transmembrane domain-containing protein 2 OS=Homo sapiens GN=MCTP2 PE=1 SV=3	9606.ENSP00000350377	multiple C2 domains, transmembrane 2	COG5038	KOG1030	_	PF00168.27|C2|C2 domain|ENST00000357742|m.235:196-292;PF00168.27|C2|C2 domain|ENST00000357742|m.235:357-447;PF00168.27|C2|C2 domain|ENST00000357742|m.235:509-602;PF08372.7|PRT_C|Plant phosphoribosyltransferase C-terminal|ENST00000357742|m.235:731-853
ENSG00000138639	ARHGAP24	2.758030487	10.57359352	-1.93489782	2.20E-10	down		yes	mRNA	2.468341767	3.295738969	2.510010726	7.617948387	12.54290396	11.55992821	4	85475114	86002670	+	ARHGAP24	protein_coding	GO:0001525|angiogenesis; GO:0007165|signal transduction; GO:0030154|cell differentiation; GO:0051056|regulation of small GTPase mediated signal transduction	GO:0005829|cytosol; GO:0005856|cytoskeleton; GO:0005925|focal adhesion; GO:0042995|cell projection	GO:0005096|GTPase activator activity	ko:K20642|ARHGAP22_24_25	--	4661	XP_011807167.1	XP_011807167.1 PREDICTED: rho GTPase-activating protein 24 isoform X2 [Colobus angolensis palliatus]	sp|Q8N264|RHG24_HUMAN	sp|Q8N264|RHG24_HUMAN Rho GTPase-activating protein 24 OS=Homo sapiens GN=ARHGAP24 PE=1 SV=2	_	_	_	_	_	PF00620.24|RhoGAP|RhoGAP domain|ENST00000395184|m.2894:308-456;PF00169.26|PH|PH domain|ENST00000395184|m.2894:176-279
ENSG00000137462	TLR2	28.56245818	84.53981099	-1.565176368	2.26E-10	down		yes	mRNA	25.98886517	30.79514024	28.90336914	96.87311301	74.19298142	82.55333853	4	153684070	153705702	+	TLR2	protein_coding	GO:0001666|response to hypoxia; GO:0001774|microglial cell activation; GO:0001775|cell activation; GO:0002224|toll-like receptor signaling pathway; GO:0002374|cytokine secretion involved in immune response; GO:0002755|MyD88-dependent toll-like receptor signaling pathway; GO:0006691|leukotriene metabolic process; GO:0006915|apoptotic process; GO:0006954|inflammatory response; GO:0006955|immune res…	GO:0005737|cytoplasm; GO:0005794|Golgi apparatus; GO:0005886|plasma membrane; GO:0005887|integral component of plasma membrane; GO:0009986|cell surface; GO:0030667|secretory granule membrane; GO:0030670|phagocytic vesicle membrane; GO:0031226|intrinsic component of plasma membrane; GO:0035354|Toll-like receptor 1-Toll-like receptor 2 protein complex; GO:0042995|cell projection; GO:0044297|cell bo…	GO:0001530|lipopolysaccharide binding; GO:0001875|lipopolysaccharide receptor activity; GO:0008329|signaling pattern recognition receptor activity; GO:0035325|Toll-like receptor binding; GO:0038023|signaling receptor activity; GO:0042497|triacyl lipopeptide binding; GO:0042834|peptidoglycan binding; GO:0044877|protein-containing complex binding; GO:0046982|protein heterodimerization activity	ko:K10159|TLR2,CD282	ko04145|Phagosome; ko04151|PI3K-Akt signaling pathway; ko04620|Toll-like receptor signaling pathway; ko05134|Legionellosis; ko05140|Leishmaniasis; ko05142|Chagas disease (American trypanosomiasis); ko05144|Malaria; ko05145|Toxoplasmosis; ko05146|Amoebiasis; ko05152|Tuberculosis; ko05161|Hepatitis B; ko05162|Measles; ko05168|Herpes simplex infection; ko05205|Proteoglycans in cancer; ko05321|Inflam…	4200	NP_003255.2	NP_003255.2 toll-like receptor 2 precursor [Homo sapiens]	sp|O60603|TLR2_HUMAN	sp|O60603|TLR2_HUMAN Toll-like receptor 2 OS=Homo sapiens GN=TLR2 PE=1 SV=1	9606.ENSP00000260010	toll-like receptor 2; Cooperates with LY96 to mediate the innate immune response to bacteria [...]	_	KOG4641	_	PF13855.3|LRR_8|Leucine rich repeat|ENST00000260010|m.4869:77-134;PF13855.3|LRR_8|Leucine rich repeat|ENST00000260010|m.4869:477-535;PF01582.17|TIR|TIR domain|ENST00000260010|m.4869:643-782;PF13676.3|TIR_2|TIR domain|ENST00000260010|m.4869:644-747;PF13306.3|LRR_5|Leucine rich repeats (6 copies)|ENST00000260010|m.4869:54-171;PF00560.30|LRR_1|Leucine Rich Repeat|ENST00000260010|m.4869:101-122;PF014…
ENSG00000087157	PGS1	13.5228465	47.20835711	-1.802882518	2.62E-10	down		yes	mRNA	15.80398018	13.06931177	11.69524755	35.78177595	52.30202635	53.54126902	17	78378640	78425114	+	PGS1	protein_coding	GO:0006655|phosphatidylglycerol biosynthetic process; GO:0032049|cardiolipin biosynthetic process; GO:0046339|diacylglycerol metabolic process	GO:0005739|mitochondrion; GO:0005743|mitochondrial inner membrane; GO:0005783|endoplasmic reticulum	GO:0005509|calcium ion binding; GO:0005524|ATP binding; GO:0008444|CDP-diacylglycerol-glycerol-3-phosphate 3-phosphatidyltransferase activity; GO:0017169|CDP-alcohol phosphatidyltransferase activity	ko:K00995|pgsA,PGS1	ko00564|Glycerophospholipid metabolism; ko01100|Metabolic pathways	3062	XP_016880853.1	XP_016880853.1 CDP-diacylglycerol--glycerol-3-phosphate 3-phosphatidyltransferase, mitochondrial isoform X7 [Homo sapiens]	sp|Q32NB8|PGPS1_HUMAN	sp|Q32NB8|PGPS1_HUMAN CDP-diacylglycerol--glycerol-3-phosphate 3-phosphatidyltransferase, mitochondrial OS=Homo sapiens GN=PGS1 PE=2 SV=1	9606.ENSP00000262764	phosphatidylglycerophosphate synthase 1; Functions in the biosynthesis of the anionic phosph [...]	COG1502	KOG3964	_	_
ENSG00000168916	ZNF608	0.31715976	4.270690175	-3.709776205	2.75E-10	down		yes	mRNA	0.312436886	0.291460861	0.347581533	0.860346328	7.646680512	4.305043686	5	124636913	124748807	-	ZNF608	protein_coding	GO:0000122|negative regulation of transcription by RNA polymerase II; GO:0006351|transcription, DNA-templated	--	GO:0003676|nucleic acid binding; GO:0046872|metal ion binding	--	--	5958	NP_065798.2	NP_065798.2 zinc finger protein 608 [Homo sapiens]	sp|Q9ULD9|ZN608_HUMAN	sp|Q9ULD9|ZN608_HUMAN Zinc finger protein 608 OS=Homo sapiens GN=ZNF608 PE=1 SV=4	9606.ENSP00000307746	zinc finger protein 608	_	_	NOG86608	_
ENSG00000203710	CR1	21.48952627	86.5279236	-2.009027634	2.79E-10	down		yes	mRNA	27.74219545	20.1171021	16.60928127	88.58857344	105.4724771	65.52272028	1	207496147	207641765	+	CR1	protein_coding	GO:0006958|complement activation, classical pathway; GO:0030449|regulation of complement activation; GO:0043312|neutrophil degranulation; GO:0045087|innate immune response; GO:0045589|regulation of regulatory T cell differentiation; GO:0045957|negative regulation of complement activation, alternative pathway; GO:0045959|negative regulation of complement activation, classical pathway; GO:1900004|n…	GO:0005886|plasma membrane; GO:0005887|integral component of plasma membrane; GO:0009986|cell surface; GO:0030667|secretory granule membrane; GO:0070062|extracellular exosome; GO:0101003|ficolin-1-rich granule membrane	GO:0001618|virus receptor activity; GO:0001851|complement component C3b binding; GO:0001855|complement component C4b binding; GO:0001861|complement component C4b receptor activity; GO:0004877|complement component C3b receptor activity	ko:K04011|CR1,CD35	ko04610|Complement and coagulation cascades; ko04640|Hematopoietic cell lineage; ko05134|Legionellosis; ko05140|Leishmaniasis; ko05144|Malaria; ko05152|Tuberculosis	8597	XP_024309055.1	XP_024309055.1 complement receptor type 1 isoform X3 [Homo sapiens]	sp|P17927|CR1_HUMAN	sp|P17927|CR1_HUMAN Complement receptor type 1 OS=Homo sapiens GN=CR1 PE=1 SV=3	9598.ENSPTRP00000003245	Pan troglodytes mRNA sequence, 3'end of ORF. Fragment	_	KOG4297	_	PF00084.17|Sushi|Sushi repeat (SCR repeat)|ENST00000400960|m.2273:48-104;PF00084.17|Sushi|Sushi repeat (SCR repeat)|ENST00000400960|m.2273:109-166;PF00084.17|Sushi|Sushi repeat (SCR repeat)|ENST00000400960|m.2273:171-237;PF00084.17|Sushi|Sushi repeat (SCR repeat)|ENST00000400960|m.2273:243-298;PF00084.17|Sushi|Sushi repeat (SCR repeat)|ENST00000400960|m.2273:302-358;PF00084.17|Sushi|Sushi repeat …
ENSG00000257743	MGAM2	3.079845513	11.65445908	-1.916512794	2.83E-10	down		yes	mRNA	3.716379238	2.734125554	2.789031749	8.525261068	13.48657784	12.95153834	7	142111749	142222324	+	MGAM2	protein_coding	GO:0005975|carbohydrate metabolic process	GO:0016021|integral component of membrane	GO:0004339|glucan 1,4-alpha-glucosidase activity; GO:0030246|carbohydrate binding	ko:K12047|MGAM	ko00052|Galactose metabolism; ko00500|Starch and sucrose metabolism; ko01100|Metabolic pathways; ko04973|Carbohydrate digestion and absorption	7867	NP_001280555.1	NP_001280555.1 putative maltase-glucoamylase-like protein FLJ16351 [Homo sapiens]	sp|Q2M2H8|MGAL_HUMAN	sp|Q2M2H8|MGAL_HUMAN Probable maltase-glucoamylase 2 OS=Homo sapiens GN=MGAM2 PE=2 SV=3	9606.ENSP00000420449	Putative maltase-glucoamylase-like protein FLJ16351	COG1501	KOG1065	_	PF01055.23|Glyco_hydro_31|Glycosyl hydrolases family 31|ENST00000477922|m.5604:304-769;PF01055.23|Glyco_hydro_31|Glycosyl hydrolases family 31|ENST00000477922|m.5604:1171-1671;PF16863.2|NtCtMGAM_N|N-terminal barrel of NtMGAM and CtMGAM, maltase-glucoamylase|ENST00000477922|m.5604:104-214;PF16863.2|NtCtMGAM_N|N-terminal barrel of NtMGAM and CtMGAM, maltase-glucoamylase|ENST00000477922|m.5604:986-1…
ENSG00000186205	1-Mar	2.92098221	20.01661457	-2.772462443	4.78E-10	down		yes	mRNA	5.312950047	1.44093235	2.009064235	19.79891954	20.19733271	20.05359146	1	220786759	220819657	+	1-Mar	protein_coding	GO:0006805|xenobiotic metabolic process; GO:0042126|nitrate metabolic process; GO:0051410|detoxification of nitrogen compound; GO:0055114|oxidation-reduction process	GO:0005739|mitochondrion; GO:0005741|mitochondrial outer membrane; GO:0005743|mitochondrial inner membrane; GO:0016021|integral component of membrane	GO:0008940|nitrate reductase activity; GO:0030151|molybdenum ion binding; GO:0030170|pyridoxal phosphate binding; GO:0043546|molybdopterin cofactor binding	--	--	7439	NP_073583.3	NP_073583.3 mitochondrial amidoxime-reducing component 1 precursor [Homo sapiens]	sp|Q5VT66|MARC1_HUMAN	sp|Q5VT66|MARC1_HUMAN Mitochondrial amidoxime-reducing component 1 OS=Homo sapiens GN=MARC1 PE=1 SV=1	9606.ENSP00000355877	MOCO sulphurase C-terminal domain containing 1; Probable oxidoreductase (By similarity)	COG3217	KOG2362	_	PF03473.14|MOSC|MOSC domain|ENST00000366910|m.2700:204-333;PF03476.13|MOSC_N|MOSC N-terminal beta barrel domain|ENST00000366910|m.2700:56-175
ENSG00000157551	KCNJ15	9.382222979	47.90818621	-2.351034736	8.68E-10	down		yes	mRNA	13.51753807	7.305455387	7.323675476	41.58156982	32.05290005	70.09008876	21	38155549	38307357	+	KCNJ15	protein_coding	GO:0006813|potassium ion transport; GO:1990573|potassium ion import across plasma membrane	GO:0005886|plasma membrane; GO:0005887|integral component of plasma membrane	GO:0005242|inward rectifier potassium channel activity; GO:0015467|G-protein activated inward rectifier potassium channel activity	ko:K05008|KCNJ15	ko04971|Gastric acid secretion	8399	XP_004092367.1	XP_004092367.1 PREDICTED: ATP-sensitive inward rectifier potassium channel 15 isoform X1 [Nomascus leucogenys]	sp|Q99712|KCJ15_HUMAN	sp|Q99712|KCJ15_HUMAN ATP-sensitive inward rectifier potassium channel 15 OS=Homo sapiens GN=KCNJ15 PE=1 SV=2	9598.ENSPTRP00000023935	potassium inwardly-rectifying channel, subfamily J, member 15	_	KOG3827	_	PF01007.17|IRK|Inward rectifier potassium channel|ENST00000328656|m.8014:30-356
ENSG00000167536	DHRS13	5.250773701	20.38860951	-1.955123915	8.97E-10	down		yes	mRNA	5.632000334	5.468329928	4.651990843	14.13876814	26.27378378	20.7532766	17	28897781	28903071	-	DHRS13	protein_coding	--	GO:0005576|extracellular region; GO:0016020|membrane	GO:0016491|oxidoreductase activity	ko:K11169|DHRS13	--	2037	NP_653284.2	NP_653284.2 dehydrogenase/reductase SDR family member 13 precursor [Homo sapiens]	sp|Q6UX07|DHR13_HUMAN	sp|Q6UX07|DHR13_HUMAN Dehydrogenase/reductase SDR family member 13 OS=Homo sapiens GN=DHRS13 PE=2 SV=1	9606.ENSP00000368173	dehydrogenase/reductase (SDR family) member 13; Putative oxidoreductase (Potential)	COG1028	KOG1208	_	PF00106.22|adh_short|short chain dehydrogenase|ENST00000394901|m.1880:2-122;PF13561.3|adh_short_C2|Enoyl-(Acyl carrier protein) reductase|ENST00000394901|m.1880:2-184
ENSG00000030419	IKZF2	7.660792442	1.88415011	2.017824958	1.15E-06	up	yes	yes	mRNA	6.523946088	8.187567885	8.270863352	2.765627219	2.015641046	0.871182064	2	212999691	213152427	-	IKZF2	protein_coding	GO:0000122|negative regulation of transcription by RNA polymerase II; GO:0006351|transcription, DNA-templated; GO:0045944|positive regulation of transcription by RNA polymerase II	GO:0005634|nucleus	GO:0003700|DNA-binding transcription factor activity; GO:0042803|protein homodimerization activity; GO:0044212|transcription regulatory region DNA binding; GO:0046872|metal ion binding; GO:0046982|protein heterodimerization activity	ko:K09220|IKZF,ZNFN1A	--	9350	AAS99864.1	AAS99864.1 helios del(ex5)v isoform [Homo sapiens]	sp|Q9UKS7|IKZF2_HUMAN	sp|Q9UKS7|IKZF2_HUMAN Zinc finger protein Helios OS=Homo sapiens GN=IKZF2 PE=1 SV=2	9796.ENSECAP00000000051	IKAROS family zinc finger 2 (Helios)	_	KOG1721	_	PF13894.3|zf-C2H2_4|C2H2-type zinc finger|ENST00000457361|m.181:114-136
ENSG00000167434	CA4	1.361624442	9.574676996	-2.804844296	9.45E-10	down		yes	mRNA	0.754936831	2.089239623	1.240696871	13.03404511	9.840454075	5.8495318	17	60149936	60170899	+	CA4	protein_coding	GO:0006730|one-carbon metabolic process; GO:0015701|bicarbonate transport	GO:0005791|rough endoplasmic reticulum; GO:0005793|endoplasmic reticulum-Golgi intermediate compartment; GO:0005794|Golgi apparatus; GO:0005802|trans-Golgi network; GO:0005886|plasma membrane; GO:0009986|cell surface; GO:0016020|membrane; GO:0016324|apical plasma membrane; GO:0030658|transport vesicle membrane; GO:0030667|secretory granule membrane; GO:0031362|anchored component of external side …	GO:0004089|carbonate dehydratase activity; GO:0008270|zinc ion binding	ko:K18246|CA4	ko00910|Nitrogen metabolism; ko04964|Proximal tubule bicarbonate reclamation	1154	NP_000708.1	NP_000708.1 carbonic anhydrase 4 preproprotein [Homo sapiens]	sp|P22748|CAH4_HUMAN	sp|P22748|CAH4_HUMAN Carbonic anhydrase 4 OS=Homo sapiens GN=CA4 PE=1 SV=2	9606.ENSP00000300900	carbonic anhydrase IV; Reversible hydration of carbon dioxide. May stimulate the sodium/bica [...]	COG3338	KOG0382	_	PF00194.18|Carb_anhydrase|Eukaryotic-type carbonic anhydrase|ENST00000300900|m.6578:55-316
ENSG00000182885	ADGRG3	12.14076639	69.79581247	-2.522299857	9.51E-10	down		yes	mRNA	14.70434756	13.3535052	8.364446419	81.6820663	94.16034348	33.54502763	16	57668187	57689378	+	ADGRG3	protein_coding	GO:0007166|cell surface receptor signaling pathway; GO:0007186|G protein-coupled receptor signaling pathway; GO:0030183|B cell differentiation; GO:0030334|regulation of cell migration; GO:0032792|negative regulation of CREB transcription factor activity; GO:0043312|neutrophil degranulation; GO:1901223|negative regulation of NIK/NF-kappaB signaling	GO:0005886|plasma membrane; GO:0016021|integral component of membrane; GO:0035579|specific granule membrane	GO:0004930|G protein-coupled receptor activity	ko:K08452|GPR97	--	2728	NP_740746.4	NP_740746.4 adhesion G protein-coupled receptor G3 isoform 1 precursor [Homo sapiens]	sp|Q86Y34|AGRG3_HUMAN	sp|Q86Y34|AGRG3_HUMAN Adhesion G protein-coupled receptor G3 OS=Homo sapiens GN=ADGRG3 PE=1 SV=1	9606.ENSP00000332900	G protein-coupled receptor 97; Orphan receptor	_	KOG4193	_	PF00002.21|7tm_2|7 transmembrane receptor (Secretin family)|ENST00000333493|m.7019:268-517;PF01825.18|GPS|GPCR proteolysis site, GPS, motif|ENST00000333493|m.7019:214-255
ENSG00000283378	CNTNAP3C	7.987637937	44.24249935	-2.468113065	1.09E-09	down		yes	mRNA	11.07145365	5.742342103	7.149118059	37.83745079	66.87094847	28.0190988	9	61330717	61453030	+	CNTNAP3C	protein_coding	GO:0007155|cell adhesion; GO:0008037|cell recognition	GO:0005576|extracellular region; GO:0005886|plasma membrane; GO:0016021|integral component of membrane	--	--	--	1728	BAB21805.2	BAB21805.2 KIAA1714 protein, partial [Homo sapiens]	sp|Q9BZ76|CNTP3_HUMAN	sp|Q9BZ76|CNTP3_HUMAN Contactin-associated protein-like 3 OS=Homo sapiens GN=CNTNAP3 PE=2 SV=3	9606.ENSP00000297668	contactin associated protein-like 3	_	KOG3516	_	PF02210.21|Laminin_G_2|Laminin G domain|ENST00000636699|m.3314:212-340;PF02210.21|Laminin_G_2|Laminin G domain|ENST00000636699|m.3314:398-476;PF00754.22|F5_F8_type_C|F5/8 type C domain|ENST00000636699|m.3314:46-174;PF00054.20|Laminin_G_1|Laminin G domain|ENST00000636699|m.3314:212-341;PF00054.20|Laminin_G_1|Laminin G domain|ENST00000636699|m.3314:398-474
ENSG00000114656	KIAA1257	0.822014763	3.522090481	-2.085841268	1.49E-09	down		yes	mRNA	1.039439561	0.755169001	0.671435727	3.48720425	4.4651722	2.613894995	3	128909866	129002690	-	KIAA1257	protein_coding	--	--	--	--	--	6034	EAW79289.1	EAW79289.1 hCG20001, isoform CRA_a, partial [Homo sapiens]	sp|Q9ULG3|K1257_HUMAN	sp|Q9ULG3|K1257_HUMAN Uncharacterized protein KIAA1257 OS=Homo sapiens GN=KIAA1257 PE=2 SV=2	_	_	_	_	_	PF15084.3|DUF4550|Domain of unknown function (DUF4550)|ENST00000265068|m.7949:171-264
ENSG00000122025	FLT3	1.448125778	10.91521006	-2.905473941	1.49E-09	down		yes	mRNA	1.506672329	1.880963804	0.956741201	4.054568654	12.87802263	15.81303888	13	28003274	28100592	-	FLT3	protein_coding	GO:0001776|leukocyte homeostasis; GO:0002318|myeloid progenitor cell differentiation; GO:0002328|pro-B cell differentiation; GO:0007169|transmembrane receptor protein tyrosine kinase signaling pathway; GO:0008284|positive regulation of cell population proliferation; GO:0010243|response to organonitrogen compound; GO:0014068|positive regulation of phosphatidylinositol 3-kinase signaling; GO:001810…	GO:0005634|nucleus; GO:0005783|endoplasmic reticulum; GO:0005788|endoplasmic reticulum lumen; GO:0005829|cytosol; GO:0005886|plasma membrane; GO:0005887|integral component of plasma membrane; GO:0032991|protein-containing complex	GO:0004714|transmembrane receptor protein tyrosine kinase activity; GO:0004896|cytokine receptor activity; GO:0005021|vascular endothelial growth factor-activated receptor activity; GO:0005524|ATP binding; GO:0035259|glucocorticoid receptor binding; GO:0042803|protein homodimerization activity; GO:0043621|protein self-association; GO:0044877|protein-containing complex binding	ko:K05092|FLT3,FLK2,CD135	ko04060|Cytokine-cytokine receptor interaction; ko04640|Hematopoietic cell lineage; ko05200|Pathways in cancer; ko05202|Transcriptional misregulation in cancer; ko05221|Acute myeloid leukemia; ko05230|Central carbon metabolism in cancer	3842	NP_004110.2	NP_004110.2 receptor-type tyrosine-protein kinase FLT3 precursor [Homo sapiens]	sp|P36888|FLT3_HUMAN	sp|P36888|FLT3_HUMAN Receptor-type tyrosine-protein kinase FLT3 OS=Homo sapiens GN=FLT3 PE=1 SV=2	9606.ENSP00000241453	fms-related tyrosine kinase 3; Receptor for the FL cytokine. Has a tyrosine-protein kinase a [...]	COG0515	KOG0200	_	PF07714.14|Pkinase_Tyr|Protein tyrosine kinase|ENST00000241453|m.8480:637-970;PF00069.22|Pkinase|Protein kinase domain|ENST00000241453|m.8480:639-735;PF00069.22|Pkinase|Protein kinase domain|ENST00000241453|m.8480:808-966;PF00047.22|ig|Immunoglobulin domain|ENST00000241453|m.8480:284-371
ENSG00000105352	CEACAM4	16.94652319	74.9826681	-2.144909167	2.04E-09	down		yes	mRNA	21.42523204	17.77938287	11.63495467	75.96958993	97.12840885	51.85000554	19	41618971	41627074	-	CEACAM4	protein_coding	GO:0006909|phagocytosis	GO:0005887|integral component of plasma membrane; GO:0016020|membrane	--	ko:K06499|CEACAM,CD66	--	1205	NP_001808.2	NP_001808.2 carcinoembryonic antigen-related cell adhesion molecule 4 isoform 1 precursor [Homo sapiens]	sp|O75871|CEAM4_HUMAN	sp|O75871|CEAM4_HUMAN Carcinoembryonic antigen-related cell adhesion molecule 4 OS=Homo sapiens GN=CEACAM4 PE=1 SV=2	9606.ENSP00000221954	carcinoembryonic antigen-related cell adhesion molecule 4	_	_	NOG87693	PF07686.14|V-set|Immunoglobulin V-set domain|ENST00000221954|m.10540:81-178
ENSG00000178562	CD28	21.24713569	6.976644322	1.605275611	1.63E-06	up		yes	mRNA	15.74494625	25.52997932	22.4664815	5.287056444	6.132688826	9.510187698	2	203706475	203738912	+	CD28	protein_coding	GO:0002863|positive regulation of inflammatory response to antigenic stimulus; GO:0006959|humoral immune response; GO:0007166|cell surface receptor signaling pathway; GO:0010628|positive regulation of gene expression; GO:0010629|negative regulation of gene expression; GO:0014066|regulation of phosphatidylinositol 3-kinase signaling; GO:0014068|positive regulation of phosphatidylinositol 3-kinase …	GO:0001772|immunological synapse; GO:0005829|cytosol; GO:0005886|plasma membrane; GO:0005887|integral component of plasma membrane; GO:0009897|external side of plasma membrane; GO:0009986|cell surface; GO:0098636|protein complex involved in cell adhesion	GO:0002020|protease binding; GO:0005070|SH3/SH2 adaptor activity; GO:0015026|coreceptor activity; GO:0019901|protein kinase binding; GO:0042802|identical protein binding; GO:0046934|phosphatidylinositol-4,5-bisphosphate 3-kinase activity	ko:K06470|CD28	ko04514|Cell adhesion molecules (CAMs); ko04660|T cell receptor signaling pathway; ko04672|Intestinal immune network for IgA production; ko04940|Type I diabetes mellitus; ko05162|Measles; ko05320|Autoimmune thyroid disease; ko05322|Systemic lupus erythematosus; ko05323|Rheumatoid arthritis; ko05330|Allograft rejection; ko05332|Graft-versus-host disease; ko05416|Viral myocarditis	4812	NP_006130.1	NP_006130.1 T-cell-specific surface glycoprotein CD28 isoform 1 precursor [Homo sapiens]	sp|P10747|CD28_HUMAN	sp|P10747|CD28_HUMAN T-cell-specific surface glycoprotein CD28 OS=Homo sapiens GN=CD28 PE=1 SV=1	9598.ENSPTRP00000021943	CD28 molecule	_	_	NOG48152	PF15910.2|V-set_2|ICOS V-set domain|ENST00000324106|m.11017:26-135
ENSG00000284691	AC073111.5	1.31841011	0.137752685	3.16844436	1.95E-06	up		yes	mRNA	0.435130491	2.014479859	1.50561998	0.159142177	0.174301491	0.079814386	7	150400702	150412470	+	AC073111.5	protein_coding	--	--	--	--	--	2582	XP_025234120.1	XP_025234120.1 uncharacterized protein LOC112620139 isoform X1 [Theropithecus gelada]	_	_	_	_	_	_	_	_
ENSG00000136869	TLR4	63.71450025	181.3550464	-1.508976379	2.44E-09	down		yes	mRNA	70.09825723	68.94791768	52.09732586	168.1823089	186.327221	189.5556092	9	117704175	117724730	+	TLR4	protein_coding	GO:0000187|activation of MAPK activity; GO:0002224|toll-like receptor signaling pathway; GO:0002322|B cell proliferation involved in immune response; GO:0002537|nitric oxide production involved in inflammatory response; GO:0002730|regulation of dendritic cell cytokine production; GO:0002755|MyD88-dependent toll-like receptor signaling pathway; GO:0002756|MyD88-independent toll-like receptor signa…	GO:0005622|intracellular; GO:0005737|cytoplasm; GO:0005886|plasma membrane; GO:0005887|integral component of plasma membrane; GO:0009897|external side of plasma membrane; GO:0009986|cell surface; GO:0010008|endosome membrane; GO:0031226|intrinsic component of plasma membrane; GO:0043235|receptor complex; GO:0046696|lipopolysaccharide receptor complex; GO:0048471|perinuclear region of cytoplasm	GO:0001530|lipopolysaccharide binding; GO:0001875|lipopolysaccharide receptor activity; GO:0004888|transmembrane signaling receptor activity; GO:0005102|signaling receptor binding; GO:0038023|signaling receptor activity; GO:0046982|protein heterodimerization activity	ko:K10160|TLR4,CD284	ko04064|NF-kappa B signaling pathway; ko04066|HIF-1 signaling pathway; ko04145|Phagosome; ko04151|PI3K-Akt signaling pathway; ko04620|Toll-like receptor signaling pathway; ko04621|NOD-like receptor signaling pathway; ko05130|Pathogenic Escherichia coli infection; ko05132|Salmonella infection; ko05133|Pertussis; ko05134|Legionellosis; ko05140|Leishmaniasis; ko05142|Chagas disease (American trypano…	12853	NP_612564.1	NP_612564.1 toll-like receptor 4 isoform A precursor [Homo sapiens]	sp|O00206|TLR4_HUMAN	sp|O00206|TLR4_HUMAN Toll-like receptor 4 OS=Homo sapiens GN=TLR4 PE=1 SV=2	9606.ENSP00000363089	toll-like receptor 4; Cooperates with LY96 and CD14 to mediate the innate immune response to [...]	_	KOG4641	_	PF13855.3|LRR_8|Leucine rich repeat|ENST00000645071|m.5160:140-197;PF13855.3|LRR_8|Leucine rich repeat|ENST00000645071|m.5160:161-219;PF13855.3|LRR_8|Leucine rich repeat|ENST00000645071|m.5160:219-270;PF13855.3|LRR_8|Leucine rich repeat|ENST00000645071|m.5160:234-290;PF13855.3|LRR_8|Leucine rich repeat|ENST00000645071|m.5160:530-591;PF13855.3|LRR_8|Leucine rich repeat|ENST00000645071|m.5160:572-6…
ENSG00000118520	ARG1	4.988369462	36.00384956	-2.84902237	2.97E-09	down		yes	mRNA	6.547186609	5.992654453	2.425267326	60.51821014	23.73363164	23.7597069	6	131573144	131584332	+	ARG1	protein_coding	GO:0000050|urea cycle; GO:0001889|liver development; GO:0001938|positive regulation of endothelial cell proliferation; GO:0002250|adaptive immune response; GO:0006527|arginine catabolic process; GO:0007568|aging; GO:0009635|response to herbicide; GO:0010042|response to manganese ion; GO:0010043|response to zinc ion; GO:0010269|response to selenium ion; GO:0010963|regulation of L-arginine import; …	GO:0005576|extracellular region; GO:0005615|extracellular space; GO:0005634|nucleus; GO:0005737|cytoplasm; GO:0005741|mitochondrial outer membrane; GO:0005829|cytosol; GO:0035578|azurophil granule lumen; GO:0035580|specific granule lumen; GO:0043005|neuron projection; GO:0043025|neuronal cell body; GO:0070062|extracellular exosome	GO:0004053|arginase activity; GO:0030145|manganese ion binding	ko:K01476|E3.5.3.1,rocF,arg	ko00220|Arginine biosynthesis; ko00330|Arginine and proline metabolism; ko01100|Metabolic pathways; ko01110|Biosynthesis of secondary metabolites; ko01130|Biosynthesis of antibiotics; ko01230|Biosynthesis of amino acids; ko05146|Amoebiasis	1532	NP_000036.2	NP_000036.2 arginase-1 isoform 2 [Homo sapiens]	sp|P05089|ARGI1_HUMAN	sp|P05089|ARGI1_HUMAN Arginase-1 OS=Homo sapiens GN=ARG1 PE=1 SV=2	_	_	_	_	_	PF00491.18|Arginase|Arginase family|ENST00000368087|m.8691:7-300
ENSG00000166523	CLEC4E	26.39675339	128.3134721	-2.28080624	3.17E-09	down		yes	mRNA	29.53553627	35.00241145	14.65231244	172.1966442	115.4804469	97.26332534	12	8533305	8540963	-	CLEC4E	protein_coding	GO:0002223|stimulatory C-type lectin receptor signaling pathway; GO:0002292|T cell differentiation involved in immune response; GO:0038094|Fc-gamma receptor signaling pathway; GO:0042742|defense response to bacterium; GO:0045087|innate immune response; GO:0050715|positive regulation of cytokine secretion	GO:0005886|plasma membrane; GO:0016021|integral component of membrane	GO:0030246|carbohydrate binding; GO:0038023|signaling receptor activity	ko:K10059|CLEC4E	ko05152|Tuberculosis	2159	NP_055173.1	NP_055173.1 C-type lectin domain family 4 member E [Homo sapiens]	sp|Q9ULY5|CLC4E_HUMAN	sp|Q9ULY5|CLC4E_HUMAN C-type lectin domain family 4 member E OS=Homo sapiens GN=CLEC4E PE=1 SV=1	9606.ENSP00000299663	C-type lectin domain family 4, member E; May play a role in the response to inflammatory sti [...]	_	KOG4297	_	PF00059.18|Lectin_C|Lectin C-type domain|ENST00000299663|m.11166:100-206
ENSG00000077238	IL4R	8.494857647	34.58908401	-2.02437485	4.74E-09	down		yes	mRNA	7.489144763	8.983521155	9.011907021	23.0265603	51.96016451	28.78052722	16	27313668	27364778	+	IL4R	protein_coding	GO:0002532|production of molecular mediator involved in inflammatory response; GO:0002639|positive regulation of immunoglobulin production; GO:0006955|immune response; GO:0007165|signal transduction; GO:0016064|immunoglobulin mediated immune response; GO:0030728|ovulation; GO:0042127|regulation of cell population proliferation; GO:0042832|defense response to protozoan; GO:0043032|positive regulat…	GO:0005615|extracellular space; GO:0005886|plasma membrane; GO:0005887|integral component of plasma membrane; GO:0043235|receptor complex	GO:0004913|interleukin-4 receptor activity	ko:K05071|IL4R,CD124	ko04060|Cytokine-cytokine receptor interaction; ko04151|PI3K-Akt signaling pathway; ko04630|Jak-STAT signaling pathway; ko04640|Hematopoietic cell lineage; ko04658|Th1 and Th2 cell differentiation; ko04659|Th17 cell differentiation; ko05321|Inflammatory bowel disease (IBD)	3685	NP_000409.1	NP_000409.1 interleukin-4 receptor subunit alpha isoform a precursor [Homo sapiens]	sp|P24394|IL4RA_HUMAN	sp|P24394|IL4RA_HUMAN Interleukin-4 receptor subunit alpha OS=Homo sapiens GN=IL4R PE=1 SV=1	9606.ENSP00000170630	interleukin 4 receptor; Receptor for both interleukin 4 and interleukin 13. Couples to the J [...]	_	_	NOG46569	PF09238.7|IL4Ra_N|Interleukin-4 receptor alpha chain, N-terminal|ENST00000395762|m.4770:28-121
ENSG00000079277	MKNK1	7.73896377	23.54097292	-1.603711356	5.11E-09	down		yes	mRNA	8.761247303	8.464252473	5.991391535	24.90412469	21.29887721	24.41991685	1	46557408	46616843	-	MKNK1	protein_coding	GO:0006417|regulation of translation; GO:0006468|protein phosphorylation; GO:0018105|peptidyl-serine phosphorylation; GO:0035556|intracellular signal transduction; GO:0046777|protein autophosphorylation	GO:0005634|nucleus; GO:0005654|nucleoplasm; GO:0005737|cytoplasm; GO:0005829|cytosol	GO:0004674|protein serine/threonine kinase activity; GO:0004683|calmodulin-dependent protein kinase activity; GO:0005516|calmodulin binding; GO:0005524|ATP binding; GO:0009931|calcium-dependent protein serine/threonine kinase activity; GO:0046872|metal ion binding	ko:K04372|MKNK,MNK	ko04010|MAPK signaling pathway; ko04066|HIF-1 signaling pathway; ko04910|Insulin signaling pathway	3408	XP_026353956.1	XP_026353956.1 MAP kinase-interacting serine/threonine-protein kinase 1 isoform X1 [Ursus arctos horribilis]	sp|Q9BUB5|MKNK1_HUMAN	sp|Q9BUB5|MKNK1_HUMAN MAP kinase-interacting serine/threonine-protein kinase 1 OS=Homo sapiens GN=MKNK1 PE=1 SV=1	_	_	_	_	_	_
ENSG00000285130	AL358113.1	0	0.490908011	-5.646473781	6.13E-09	down		yes	mRNA	0	0	0	0.76426806	0.643837937	0.064618037	9	69035750	69255187	+	AL358113.1	protein_coding	GO:0035329|hippo signaling; GO:0050892|intestinal absorption; GO:0071847|TNFSF11-mediated signaling pathway; GO:0090557|establishment of endothelial intestinal barrier; GO:0090559|regulation of membrane permeability; GO:2001205|negative regulation of osteoclast development	GO:0005654|nucleoplasm; GO:0005829|cytosol; GO:0005886|plasma membrane; GO:0005912|adherens junction; GO:0005923|bicellular tight junction; GO:0030054|cell junction	GO:0004385|guanylate kinase activity; GO:0008022|protein C-terminus binding; GO:0019904|protein domain specific binding; GO:0030674|protein binding, bridging; GO:0045296|cadherin binding	ko:K06098|TJP2,ZO2	ko04530|Tight junction; ko05110|Vibrio cholerae infection	6106	PNI61997.1	PNI61997.1 TJP2 isoform 4 [Pan troglodytes]	sp|Q9UDY2|ZO2_HUMAN	sp|Q9UDY2|ZO2_HUMAN Tight junction protein ZO-2 OS=Homo sapiens GN=TJP2 PE=1 SV=2	_	_	_	_	_	PF00595.21|PDZ|PDZ domain (Also known as DHR or GLGF)|ENST00000645088|m.3422:57-138;PF00595.21|PDZ|PDZ domain (Also known as DHR or GLGF)|ENST00000645088|m.3422:338-405;PF00595.21|PDZ|PDZ domain (Also known as DHR or GLGF)|ENST00000645088|m.3422:539-603;PF00625.18|Guanylate_kin|Guanylate kinase|ENST00000645088|m.3422:799-900;PF07653.14|SH3_2|Variant SH3 domain|ENST00000645088|m.3422:631-690;PF014…
ENSG00000150045	KLRF1	19.79036945	3.681094574	2.423406741	2.44E-06	up		yes	mRNA	30.32340497	8.59411105	20.45359234	5.422970622	2.097912109	3.522400992	12	9827481	9845007	+	KLRF1	protein_coding	GO:0007166|cell surface receptor signaling pathway; GO:0050776|regulation of immune response	GO:0005886|plasma membrane; GO:0005887|integral component of plasma membrane; GO:0016020|membrane	GO:0004888|transmembrane signaling receptor activity; GO:0030246|carbohydrate binding; GO:0032393|MHC class I receptor activity	ko:K10075|KLRF1	--	1241	XP_003829695.1	XP_003829695.1 killer cell lectin-like receptor subfamily F member 1 isoform X1 [Pan paniscus]	sp|Q9NZS2|KLRF1_HUMAN	sp|Q9NZS2|KLRF1_HUMAN Killer cell lectin-like receptor subfamily F member 1 OS=Homo sapiens GN=KLRF1 PE=1 SV=2	9606.ENSP00000279544	killer cell lectin-like receptor subfamily F, member 1; Involved in the natural killer (NK)- [...]	_	KOG4297	_	PF00059.18|Lectin_C|Lectin C-type domain|ENST00000617889|m.11272:154-251
ENSG00000257335	MGAM	41.88363348	230.5451422	-2.460308922	7.37E-09	down		yes	mRNA	53.47581722	47.62061862	24.55446459	176.7268415	371.5625054	143.3460797	7	141907813	142106747	+	MGAM	protein_coding	GO:0005983|starch catabolic process; GO:0043312|neutrophil degranulation; GO:0044245|polysaccharide digestion	GO:0005886|plasma membrane; GO:0016021|integral component of membrane; GO:0016324|apical plasma membrane; GO:0070062|extracellular exosome; GO:0070821|tertiary granule membrane; GO:0101003|ficolin-1-rich granule membrane	GO:0003824|catalytic activity; GO:0004339|glucan 1,4-alpha-glucosidase activity; GO:0004558|alpha-1,4-glucosidase activity; GO:0016160|amylase activity; GO:0030246|carbohydrate binding; GO:0032450|maltose alpha-glucosidase activity	ko:K12047|MGAM	ko00052|Galactose metabolism; ko00500|Starch and sucrose metabolism; ko01100|Metabolic pathways; ko04973|Carbohydrate digestion and absorption	9172	NP_001352622.1	NP_001352622.1 maltase-glucoamylase, intestinal isoform 1 [Homo sapiens]	sp|O43451|MGA_HUMAN	sp|O43451|MGA_HUMAN Maltase-glucoamylase, intestinal OS=Homo sapiens GN=MGAM PE=1 SV=5	_	_	_	_	_	PF01055.23|Glyco_hydro_31|Glycosyl hydrolases family 31|ENST00000475668|m.5599:349-820;PF01055.23|Glyco_hydro_31|Glycosyl hydrolases family 31|ENST00000475668|m.5599:1215-1717;PF01055.23|Glyco_hydro_31|Glycosyl hydrolases family 31|ENST00000475668|m.5599:2111-2613;PF16863.2|NtCtMGAM_N|N-terminal barrel of NtMGAM and CtMGAM, maltase-glucoamylase|ENST00000475668|m.5599:150-259;PF16863.2|NtCtMGAM_N|…
ENSG00000171049	FPR2	19.58662323	77.23438274	-1.978824944	1.29E-08	down		yes	mRNA	22.78091445	19.38483838	16.59411688	56.41879528	58.27659636	117.0077566	19	51752026	51770526	+	FPR2	protein_coding	GO:0001934|positive regulation of protein phosphorylation; GO:0002430|complement receptor mediated signaling pathway; GO:0006928|movement of cell or subcellular component; GO:0006935|chemotaxis; GO:0006954|inflammatory response; GO:0007155|cell adhesion; GO:0007186|G protein-coupled receptor signaling pathway; GO:0007194|negative regulation of adenylate cyclase activity; GO:0007200|phospholipase …	GO:0005622|intracellular; GO:0005886|plasma membrane; GO:0005887|integral component of plasma membrane; GO:0016021|integral component of membrane; GO:0035579|specific granule membrane; GO:0070821|tertiary granule membrane; GO:0101003|ficolin-1-rich granule membrane	GO:0004875|complement receptor activity; GO:0004930|G protein-coupled receptor activity; GO:0004982|N-formyl peptide receptor activity; GO:0005124|scavenger receptor binding	ko:K04173|FPRL	ko04080|Neuroactive ligand-receptor interaction; ko05150|Staphylococcus aureus infection	2621	NP_001453.1	NP_001453.1 N-formyl peptide receptor 2 [Homo sapiens]	sp|P25090|FPR2_HUMAN	sp|P25090|FPR2_HUMAN N-formyl peptide receptor 2 OS=Homo sapiens GN=FPR2 PE=2 SV=2	9606.ENSP00000340191	formyl peptide receptor 2; Low affinity receptor for N-formyl-methionyl peptides, which are [...]	_	KOG3656	_	PF00001.18|7tm_1|7 transmembrane receptor (rhodopsin family)|ENST00000598776|m.586:43-302
ENSG00000059804	SLC2A3	37.1118514	127.3724763	-1.778826253	1.67E-08	down		yes	mRNA	43.60472523	41.70811279	26.02271618	128.6219473	152.53548	100.9600015	12	7919230	7936275	-	SLC2A3	protein_coding	GO:0005975|carbohydrate metabolic process; GO:0019852|L-ascorbic acid metabolic process; GO:0043312|neutrophil degranulation; GO:1904659|glucose transmembrane transport	GO:0005886|plasma membrane; GO:0005887|integral component of plasma membrane; GO:0016021|integral component of membrane; GO:0030667|secretory granule membrane; GO:0035579|specific granule membrane; GO:0070062|extracellular exosome; GO:0070821|tertiary granule membrane; GO:0101003|ficolin-1-rich granule membrane	GO:0005355|glucose transmembrane transporter activity; GO:0005536|glucose binding; GO:0033300|dehydroascorbic acid transmembrane transporter activity; GO:0055056|D-glucose transmembrane transporter activity	ko:K08142|SLC2A3,GLUT3	--	4414	BAD92844.1	BAD92844.1 solute carrier family 2 (facilitated glucose transporter), member 3 variant, partial [Homo sapiens]	sp|P11169|GTR3_HUMAN	sp|P11169|GTR3_HUMAN Solute carrier family 2, facilitated glucose transporter member 3 OS=Homo sapiens GN=SLC2A3 PE=1 SV=1	_	_	_	_	_	PF00083.21|Sugar_tr|Sugar (and other) transporter|ENST00000486749|m.11107:2-224;PF00083.21|Sugar_tr|Sugar (and other) transporter|ENST00000486749|m.11108:14-225;PF07690.13|MFS_1|Major Facilitator Superfamily|ENST00000486749|m.11108:63-205
ENSG00000118492	ADGB	0.028873587	0.543337171	-3.831296682	2.00E-08	down		yes	mRNA	0.035670617	0.021187859	0.029762286	0.314526497	0.29958606	1.015898956	6	146598965	146815462	+	ADGB	protein_coding	GO:0006508|proteolysis	GO:0005737|cytoplasm	GO:0004198|calcium-dependent cysteine-type endopeptidase activity	--	--	6779	NP_078970.3	NP_078970.3 androglobin [Homo sapiens]	sp|Q8N7X0|ADGB_HUMAN	sp|Q8N7X0|ADGB_HUMAN Androglobin OS=Homo sapiens GN=ADGB PE=2 SV=3	9606.ENSP00000381036	Calpain-7-like protein ; Not known. Probably catalytically inactive	_	KOG0045	NOG70817	_
ENSG00000147138	GPR174	29.6279245	8.43419701	1.811412278	2.53E-06	up		yes	mRNA	26.68123637	19.7506476	42.45188955	8.000731584	5.556652631	11.74520682	X	79144663	79175315	+	GPR174	protein_coding	GO:0043029|T cell homeostasis	GO:0005886|plasma membrane; GO:0016021|integral component of membrane	GO:0045125|bioactive lipid receptor activity	ko:K08391|GPR174	--	5516	NP_115942.1	NP_115942.1 probable G-protein coupled receptor 174 [Homo sapiens]	sp|Q9BXC1|GP174_HUMAN	sp|Q9BXC1|GP174_HUMAN Probable G-protein coupled receptor 174 OS=Homo sapiens GN=GPR174 PE=2 SV=1	9606.ENSP00000276077	G protein-coupled receptor 174; Putative receptor for purines coupled to G-proteins (By simi [...]	_	KOG3656	_	PF00001.18|7tm_1|7 transmembrane receptor (rhodopsin family)|ENST00000645147|m.11310:36-292
ENSG00000221937	TAS2R40	2.494480357	13.31338443	-2.411377403	2.06E-08	down		yes	mRNA	2.073526489	2.526454163	2.883460417	9.496292376	9.775506087	20.66835481	7	143222037	143223079	+	TAS2R40	protein_coding	GO:0001580|detection of chemical stimulus involved in sensory perception of bitter taste	GO:0005886|plasma membrane; GO:0016021|integral component of membrane	GO:0004930|G protein-coupled receptor activity; GO:0033038|bitter taste receptor activity	ko:K08474|TAS2R	ko04742|Taste transduction	1043	NP_795363.1	NP_795363.1 taste receptor type 2 member 40 [Homo sapiens]	sp|P59535|T2R40_HUMAN	sp|P59535|T2R40_HUMAN Taste receptor type 2 member 40 OS=Homo sapiens GN=TAS2R40 PE=2 SV=1	9606.ENSP00000386210	taste receptor, type 2, member 40; Gustducin-coupled receptor implicated in the perception o [...]	_	_	NOG28890	PF05296.10|TAS2R|Taste receptor protein (TAS2R)|ENST00000408947|m.5681:17-310
ENSG00000177575	CD163	5.792912836	30.62747835	-2.400448396	2.10E-08	down		yes	mRNA	6.763557733	6.261345948	4.353834828	14.94666175	25.21608791	51.7196854	12	7470813	7503893	-	CD163	protein_coding	GO:0006898|receptor-mediated endocytosis; GO:0006953|acute-phase response	GO:0005576|extracellular region; GO:0005886|plasma membrane; GO:0005887|integral component of plasma membrane; GO:0009897|external side of plasma membrane; GO:0030666|endocytic vesicle membrane	GO:0005044|scavenger receptor activity	ko:K06545|CD163	--	5312	CAA80543.1	CAA80543.1 M130 antigen cytoplasmic variant 2 [Homo sapiens]	sp|Q86VB7|C163A_HUMAN	sp|Q86VB7|C163A_HUMAN Scavenger receptor cysteine-rich type 1 protein M130 OS=Homo sapiens GN=CD163 PE=1 SV=2	_	_	_	_	_	PF00530.15|SRCR|Scavenger receptor cysteine-rich domain|ENST00000537044|m.11062:54-152;PF00530.15|SRCR|Scavenger receptor cysteine-rich domain|ENST00000537044|m.11062:163-259;PF00530.15|SRCR|Scavenger receptor cysteine-rich domain|ENST00000537044|m.11062:270-366;PF00530.15|SRCR|Scavenger receptor cysteine-rich domain|ENST00000537044|m.11062:377-473;PF00530.15|SRCR|Scavenger receptor cysteine-rich…
ENSG00000129538	RNASE1	0.027339514	3.48005341	-6.546402165	2.13E-08	down		yes	mRNA	0	0.082018541	0	0.874129188	1.337314492	8.228716551	14	20801228	20803278	-	RNASE1	protein_coding	GO:0090501|RNA phosphodiester bond hydrolysis	GO:0070062|extracellular exosome	GO:0003676|nucleic acid binding; GO:0004519|endonuclease activity; GO:0004522|ribonuclease A activity; GO:0004540|ribonuclease activity	ko:K01168|RNASE1_2	--	1348	NP_002924.1	NP_002924.1 ribonuclease pancreatic precursor [Homo sapiens]	sp|P07998|RNAS1_HUMAN	sp|P07998|RNAS1_HUMAN Ribonuclease pancreatic OS=Homo sapiens GN=RNASE1 PE=1 SV=4	9606.ENSP00000344193	ribonuclease, RNase A family, 1 (pancreatic); Endonuclease that catalyzes the cleavage of RN [...]	_	_	NOG40319	PF00074.17|RnaseA|Pancreatic ribonuclease|ENST00000397967|m.10442:32-149
ENSG00000138449	SLC40A1	32.47791116	90.26966283	-1.474498043	2.58E-08	down		yes	mRNA	37.57521744	32.39664187	27.46187416	97.65069904	76.8620732	96.29621625	2	189560579	189583758	-	SLC40A1	protein_coding	GO:0002260|lymphocyte homeostasis; GO:0003158|endothelium development; GO:0006879|cellular iron ion homeostasis; GO:0034395|regulation of transcription from RNA polymerase II promoter in response to iron; GO:0034755|iron ion transmembrane transport; GO:0043066|negative regulation of apoptotic process; GO:0045944|positive regulation of transcription by RNA polymerase II; GO:0060345|spleen trabecul…	GO:0005622|intracellular; GO:0005654|nucleoplasm; GO:0005737|cytoplasm; GO:0005829|cytosol; GO:0005886|plasma membrane; GO:0005887|integral component of plasma membrane; GO:0008021|synaptic vesicle; GO:0016021|integral component of membrane; GO:0016323|basolateral plasma membrane	GO:0005381|iron ion transmembrane transporter activity; GO:0015093|ferrous iron transmembrane transporter activity; GO:0017046|peptide hormone binding; GO:0038023|signaling receptor activity; GO:0042802|identical protein binding	ko:K14685|SLC40A1,FPN1	ko04216|Ferroptosis; ko04978|Mineral absorption	3442	XP_001165179.2	XP_001165179.2 solute carrier family 40 member 1 isoform X1 [Pan troglodytes]	sp|Q9NP59|S40A1_HUMAN	sp|Q9NP59|S40A1_HUMAN Solute carrier family 40 member 1 OS=Homo sapiens GN=SLC40A1 PE=1 SV=1	9598.ENSPTRP00000021763	solute carrier family 40 (iron-regulated transporter), member 1	_	KOG2601	_	PF06963.9|FPN1|Ferroportin1 (FPN1)|ENST00000261024|m.10290:23-531
ENSG00000223865	HLA-DPB1	42.9410502	16.39928952	1.388180632	2.78E-06	up		yes	mRNA	36.97565073	35.9805437	55.86695618	14.32986639	18.49109204	16.37691012	6	33075926	33087201	+	HLA-DPB1	protein_coding	GO:0019886|antigen processing and presentation of exogenous peptide antigen via MHC class II; GO:0031295|T cell costimulation; GO:0032729|positive regulation of interferon-gamma production; GO:0042102|positive regulation of T cell proliferation; GO:0050852|T cell receptor signaling pathway; GO:0050870|positive regulation of T cell activation; GO:0060333|interferon-gamma-mediated signaling pathway	GO:0000139|Golgi membrane; GO:0005765|lysosomal membrane; GO:0005886|plasma membrane; GO:0009986|cell surface; GO:0010008|endosome membrane; GO:0012507|ER to Golgi transport vesicle membrane; GO:0016020|membrane; GO:0030658|transport vesicle membrane; GO:0030666|endocytic vesicle membrane; GO:0030669|clathrin-coated endocytic vesicle membrane; GO:0032588|trans-Golgi network membrane; GO:0042613|M…	GO:0042605|peptide antigen binding	ko:K06752|MHC2	ko04145|Phagosome; ko04514|Cell adhesion molecules (CAMs); ko04612|Antigen processing and presentation; ko04640|Hematopoietic cell lineage; ko04658|Th1 and Th2 cell differentiation; ko04659|Th17 cell differentiation; ko04672|Intestinal immune network for IgA production; ko04940|Type I diabetes mellitus; ko05140|Leishmaniasis; ko05145|Toxoplasmosis; ko05150|Staphylococcus aureus infection; ko05152…	1560	BAD92215.1	BAD92215.1 HLA class II histocompatibility antigen, DP beta chain precursor variant, partial [Homo sapiens]	sp|P04440|DPB1_HUMAN	sp|P04440|DPB1_HUMAN HLA class II histocompatibility antigen, DP beta 1 chain OS=Homo sapiens GN=HLA-DPB1 PE=1 SV=1	9606.ENSP00000408146	HLA class II histocompatibility antigen, DP beta 1 chain Precursor (HLA class II histocompat [...]	_	_	NOG294084	PF00969.16|MHC_II_beta|Class II histocompatibility antigen, beta domain|ENST00000418931|m.5134:42-112;PF07654.12|C1-set|Immunoglobulin C1-set domain|ENST00000418931|m.5134:124-207
ENSG00000146122	DAAM2	0.031609438	3.585348348	-6.433076945	2.67E-08	down		yes	mRNA	0.081329008	0.006356358	0.007142949	1.016162529	5.028187648	4.711694868	6	39792298	39904877	+	DAAM2	protein_coding	GO:0007368|determination of left/right symmetry; GO:0030036|actin cytoskeleton organization	GO:0070062|extracellular exosome	GO:0003779|actin binding; GO:0017048|Rho GTPase binding	ko:K04512|DAAM	ko04310|Wnt signaling pathway	6730	XP_006715105.1	XP_006715105.1 disheveled-associated activator of morphogenesis 2 isoform X4 [Homo sapiens]	sp|Q86T65|DAAM2_HUMAN	sp|Q86T65|DAAM2_HUMAN Disheveled-associated activator of morphogenesis 2 OS=Homo sapiens GN=DAAM2 PE=1 SV=3	9598.ENSPTRP00000043060	dishevelled associated activator of morphogenesis 2	_	KOG1922	_	PF02181.20|FH2|Formin Homology 2 Domain|ENST00000631498|m.5964:2-268
ENSG00000113719	ERGIC1	8.852914909	37.62106358	-2.086070898	2.70E-08	down		yes	mRNA	12.21319252	8.573040373	5.772511836	32.9642787	52.75271887	27.14619317	5	172834275	172952685	+	ERGIC1	protein_coding	GO:0006888|endoplasmic reticulum to Golgi vesicle-mediated transport	GO:0000139|Golgi membrane; GO:0005654|nucleoplasm; GO:0005789|endoplasmic reticulum membrane; GO:0005793|endoplasmic reticulum-Golgi intermediate compartment; GO:0016020|membrane; GO:0016021|integral component of membrane; GO:0033116|endoplasmic reticulum-Golgi intermediate compartment membrane; GO:0043231|intracellular membrane-bounded organelle	--	ko:K20365|ERGIC1	--	5687	XP_011803190.1	XP_011803190.1 PREDICTED: endoplasmic reticulum-Golgi intermediate compartment protein 1 isoform X1 [Colobus angolensis palliatus]	sp|Q969X5|ERGI1_HUMAN	sp|Q969X5|ERGI1_HUMAN Endoplasmic reticulum-Golgi intermediate compartment protein 1 OS=Homo sapiens GN=ERGIC1 PE=1 SV=1	9544.ENSMMUP00000035754	annotation not avaliable	_	_	NOG72818	_
ENSG00000138411	HECW2	0.584820434	2.169761159	-1.873643949	2.71E-08	down		yes	mRNA	0.512786625	0.796240971	0.445433707	1.757570131	2.00640583	2.745307518	2	196189099	196593692	-	HECW2	protein_coding	GO:0006511|ubiquitin-dependent protein catabolic process; GO:0030071|regulation of mitotic metaphase/anaphase transition; GO:0043161|proteasome-mediated ubiquitin-dependent protein catabolic process	GO:0005737|cytoplasm; GO:0072686|mitotic spindle	GO:0061630|ubiquitin protein ligase activity	ko:K12168|HECW2	--	12180	NP_065811.1	NP_065811.1 E3 ubiquitin-protein ligase HECW2 isoform 1 [Homo sapiens]	sp|Q9P2P5|HECW2_HUMAN	sp|Q9P2P5|HECW2_HUMAN E3 ubiquitin-protein ligase HECW2 OS=Homo sapiens GN=HECW2 PE=1 SV=2	9606.ENSP00000260983	HECT, C2 and WW domain containing E3 ubiquitin protein ligase 2; E3 ubiquitin-protein ligase [...]	COG5021	KOG0940	_	PF00632.22|HECT|HECT-domain (ubiquitin-transferase)|ENST00000260983|m.10482:1268-1572;PF16562.2|HECW_N|N-terminal domain of E3 ubiquitin-protein ligase HECW1 and 2|ENST00000260983|m.10482:45-164;PF00397.23|WW|WW domain|ENST00000260983|m.10482:809-838;PF00168.27|C2|C2 domain|ENST00000260983|m.10482:187-296
ENSG00000113749	HRH2	10.78923475	47.40006632	-2.134264326	2.86E-08	down		yes	mRNA	13.90488527	10.72289524	7.739923752	27.76178711	69.35411504	45.08429681	5	175658030	175710756	+	HRH2	protein_coding	GO:0001696|gastric acid secretion; GO:0045907|positive regulation of vasoconstriction	GO:0005886|plasma membrane; GO:0016021|integral component of membrane	GO:0004969|histamine receptor activity	ko:K04150|HRH2	ko04020|Calcium signaling pathway; ko04080|Neuroactive ligand-receptor interaction; ko04971|Gastric acid secretion	4225	XP_018884165.1	XP_018884165.1 PREDICTED: histamine H2 receptor isoform X3 [Gorilla gorilla gorilla]	sp|Q76MS7|HRH2_GORGO	sp|Q76MS7|HRH2_GORGO Histamine H2 receptor OS=Gorilla gorilla gorilla GN=HRH2 PE=3 SV=1	_	_	_	_	_	PF00001.18|7tm_1|7 transmembrane receptor (rhodopsin family)|ENST00000624694|m.1589:35-288;PF10320.6|7TM_GPCR_Srsx|Serpentine type 7TM GPCR chemoreceptor Srsx|ENST00000624694|m.1589:30-303
ENSG00000176788	BASP1	24.15335947	108.4943562	-2.166860011	2.95E-08	down		yes	mRNA	30.6407707	29.88175556	11.93755214	91.41580972	135.8958764	98.17138255	5	17065598	17276843	+	BASP1	protein_coding	--	--	--	--	--	1878	_	_	_	_	_	_	_	_	_	PF05466.9|BASP1|Brain acid soluble protein 1 (BASP1 protein)|ENST00000322611|m.6272:88-313
ENSG00000106069	CHN2	2.167418211	0.669533421	1.680002116	3.03E-06	up		yes	mRNA	2.595939007	1.782414524	2.1239011	0.527085413	0.872441577	0.609073273	7	29146569	29514328	+	CHN2	protein_coding	GO:0035556|intracellular signal transduction; GO:0043087|regulation of GTPase activity; GO:0051056|regulation of small GTPase mediated signal transduction	GO:0005737|cytoplasm; GO:0005829|cytosol; GO:0016020|membrane	GO:0005070|SH3/SH2 adaptor activity; GO:0005096|GTPase activator activity; GO:0046872|metal ion binding	ko:K20630|CHN1_2,ARHGAP2_3	--	3530	NP_004058.1	NP_004058.1 beta-chimaerin isoform 2 [Homo sapiens]	sp|P52757|CHIO_HUMAN	sp|P52757|CHIO_HUMAN Beta-chimaerin OS=Homo sapiens GN=CHN2 PE=1 SV=2	_	_	_	_	_	PF00620.24|RhoGAP|RhoGAP domain|ENST00000222792|m.11831:291-441;PF00130.19|C1_1|Phorbol esters/diacylglycerol binding domain (C1 domain)|ENST00000222792|m.11831:215-266;PF00017.21|SH2|SH2 domain|ENST00000222792|m.11831:60-128
ENSG00000134686	PHC2	13.56674251	67.18616664	-2.307241561	3.46E-08	down		yes	mRNA	17.86774421	15.32722932	7.505254013	68.87440201	94.0454992	38.63859873	1	33323623	33431052	-	PHC2	protein_coding	GO:0007275|multicellular organism development; GO:0007283|spermatogenesis	GO:0000792|heterochromatin; GO:0005634|nucleus; GO:0005654|nucleoplasm; GO:0031519|PcG protein complex; GO:0035102|PRC1 complex	GO:0003677|DNA binding; GO:0008270|zinc ion binding; GO:0042802|identical protein binding	ko:K11457|PHC2,EDR2	--	3870	NP_932157.1	NP_932157.1 polyhomeotic-like protein 2 isoform a [Homo sapiens]	sp|Q8IXK0|PHC2_HUMAN	sp|Q8IXK0|PHC2_HUMAN Polyhomeotic-like protein 2 OS=Homo sapiens GN=PHC2 PE=1 SV=1	9606.ENSP00000257118	polyhomeotic homolog 2 (Drosophila); Component of the Polycomb group (PcG) multiprotein PRC1 [...]	_	KOG3766	_	PF16616.2|PHC2_SAM_assoc|Unstructured region on Polyhomeotic-like protein 1 and 2|ENST00000257118|m.4221:688-807;PF00536.27|SAM_1|SAM domain (Sterile alpha motif)|ENST00000257118|m.4221:811-874;PF07647.14|SAM_2|SAM domain (Sterile alpha motif)|ENST00000257118|m.4221:812-867
ENSG00000155893	PXYLP1	1.075608825	4.30798256	-1.991853063	3.55E-08	down		yes	mRNA	1.319232475	1.167993269	0.739600731	5.26904738	4.761040313	2.893859986	3	141228726	141367753	+	PXYLP1	protein_coding	GO:0006024|glycosaminoglycan biosynthetic process; GO:0010909|positive regulation of heparan sulfate proteoglycan biosynthetic process; GO:0050650|chondroitin sulfate proteoglycan biosynthetic process	GO:0000139|Golgi membrane; GO:0005794|Golgi apparatus; GO:0016021|integral component of membrane	GO:0003993|acid phosphatase activity; GO:0016791|phosphatase activity	ko:K21403|PXYLP1	--	4654	PNI78520.1	PNI78520.1 PXYLP1 isoform 1 [Pan troglodytes]	sp|Q8TE99|PXYP1_HUMAN	sp|Q8TE99|PXYP1_HUMAN 2-phosphoxylose phosphatase 1 OS=Homo sapiens GN=PXYLP1 PE=1 SV=1	9606.ENSP00000286353	acid phosphatase-like 2	_	KOG3672	_	_
ENSG00000188897	AC099489.1	2.583584677	7.505648916	-1.534950202	4.41E-08	down		yes	mRNA	2.738788044	2.026656536	2.985309452	7.151186416	8.66585795	6.699902384	16	11359845	11527245	-	AC099489.1	protein_coding	--	--	--	--	--	10590	XP_016879420.1	XP_016879420.1 putative uncharacterized protein LOC400499 isoform X3 [Homo sapiens]	sp|Q6ZTK2|YP015_HUMAN	sp|Q6ZTK2|YP015_HUMAN Putative uncharacterized protein LOC400499 OS=Homo sapiens PE=2 SV=1	_	_	_	_	_	PF09172.8|DUF1943|Domain of unknown function (DUF1943)|ENST00000598234|m.3660:618-910;PF01347.19|Vitellogenin_N|Lipoprotein amino terminal region|ENST00000598234|m.3660:50-585;PF00094.22|VWD|von Willebrand factor type D domain|ENST00000598234|m.3660:3017-3164
ENSG00000184005	ST6GALNAC3	1.163382742	4.828105218	-2.043768467	4.66E-08	down		yes	mRNA	0.965475509	1.297155472	1.227517244	2.693910204	6.27895209	5.511453359	1	76074719	76634601	+	ST6GALNAC3	protein_coding	GO:0006677|glycosylceramide metabolic process; GO:0006687|glycosphingolipid metabolic process; GO:0009100|glycoprotein metabolic process; GO:0009311|oligosaccharide metabolic process; GO:0018279|protein N-linked glycosylation via asparagine	GO:0000139|Golgi membrane; GO:0005654|nucleoplasm; GO:0016021|integral component of membrane	GO:0001665|alpha-N-acetylgalactosaminide alpha-2,6-sialyltransferase activity; GO:0008373|sialyltransferase activity	ko:K03373|SIAT7C,ST6GalNAcIII	ko00604|Glycosphingolipid biosynthesis - ganglio series; ko01100|Metabolic pathways	6861	XP_003807840.1	XP_003807840.1 alpha-N-acetylgalactosaminide alpha-2,6-sialyltransferase 3 isoform X1 [Pan paniscus]	sp|Q8NDV1|SIA7C_HUMAN	sp|Q8NDV1|SIA7C_HUMAN Alpha-N-acetylgalactosaminide alpha-2,6-sialyltransferase 3 OS=Homo sapiens GN=ST6GALNAC3 PE=2 SV=1	9606.ENSP00000329214	ST6 (alpha-N-acetyl-neuraminyl-2,3-beta-galactosyl-1,3)-N-acetylgalactosaminide alpha-2,6-si [...]	_	KOG2692	_	PF00777.15|Glyco_transf_29|Glycosyltransferase family 29 (sialyltransferase)|ENST00000328299|m.7336:122-344
ENSG00000172543	CTSW	13.34109935	4.266513547	1.642451526	9.23E-06	up		yes	mRNA	18.06514449	8.742441714	13.21571186	4.266691906	4.173856552	4.358992184	11	65879809	65883741	+	CTSW	protein_coding	GO:0002576|platelet degranulation; GO:0006955|immune response; GO:0051603|proteolysis involved in cellular protein catabolic process	GO:0005576|extracellular region; GO:0005615|extracellular space; GO:0005764|lysosome; GO:0016020|membrane; GO:0031089|platelet dense granule lumen	GO:0004197|cysteine-type endopeptidase activity; GO:0008234|cysteine-type peptidase activity	ko:K08569|CTSW	ko04142|Lysosome; ko04210|Apoptosis	1341	PNI93694.1	PNI93694.1 CTSW isoform 1 [Pan troglodytes]	sp|P56202|CATW_HUMAN	sp|P56202|CATW_HUMAN Cathepsin W OS=Homo sapiens GN=CTSW PE=1 SV=2	9606.ENSP00000311300	cathepsin W; May have a specific function in the mechanism or regulation of T-cell cytolytic [...]	_	KOG1542	_	PF00112.20|Peptidase_C1|Papain family cysteine protease|ENST00000528419|m.4676:129-341;PF08246.9|Inhibitor_I29|Cathepsin propeptide inhibitor domain (I29)|ENST00000528419|m.4676:43-100
ENSG00000173890	GPR160	5.555291967	22.77762961	-2.033721581	4.88E-08	down		yes	mRNA	4.378565881	5.20900528	7.078304741	34.70454781	17.95790177	15.67043926	3	170037929	170085403	+	GPR160	protein_coding	--	GO:0005886|plasma membrane; GO:0016021|integral component of membrane; GO:0043235|receptor complex	GO:0004930|G protein-coupled receptor activity	ko:K08438|GPR160	--	2039	NP_055188.1	NP_055188.1 probable G-protein coupled receptor 160 [Homo sapiens]	sp|Q9UJ42|GP160_HUMAN	sp|Q9UJ42|GP160_HUMAN Probable G-protein coupled receptor 160 OS=Homo sapiens GN=GPR160 PE=2 SV=1	9606.ENSP00000348161	G protein-coupled receptor 160; Orphan receptor	_	_	NOG44522	_
ENSG00000116793	PHTF1	3.874255195	11.34095964	-1.547104378	5.22E-08	down		yes	mRNA	4.091342202	3.853178446	3.678244936	14.2161725	10.48956054	9.317145872	1	113696831	113759489	-	PHTF1	protein_coding	GO:0006351|transcription, DNA-templated	GO:0005634|nucleus; GO:0005783|endoplasmic reticulum; GO:0005801|cis-Golgi network	GO:0003677|DNA binding; GO:0003700|DNA-binding transcription factor activity	--	--	4314	NP_001309973.1	NP_001309973.1 putative homeodomain transcription factor 1 isoform b [Homo sapiens]	sp|Q9UMS5|PHTF1_HUMAN	sp|Q9UMS5|PHTF1_HUMAN Putative homeodomain transcription factor 1 OS=Homo sapiens GN=PHTF1 PE=2 SV=2	9606.ENSP00000358617	putative homeodomain transcription factor 1; May play a role in transcription regulation	_	_	NOG82044	_
ENSG00000115828	QPCT	28.03278241	83.92176648	-1.581587444	5.23E-08	down		yes	mRNA	26.94515567	32.83479656	24.31839499	97.49588221	90.85764756	63.41176968	2	37342827	37373322	+	QPCT	protein_coding	GO:0006464|cellular protein modification process; GO:0017186|peptidyl-pyroglutamic acid biosynthetic process, using glutaminyl-peptide cyclotransferase; GO:0043312|neutrophil degranulation	GO:0005576|extracellular region; GO:0035580|specific granule lumen; GO:0070062|extracellular exosome; GO:1904724|tertiary granule lumen; GO:1904813|ficolin-1-rich granule lumen	GO:0008270|zinc ion binding; GO:0016603|glutaminyl-peptide cyclotransferase activity	ko:K00683|QPCT	--	1739	NP_036545.1	NP_036545.1 glutaminyl-peptide cyclotransferase precursor [Homo sapiens]	sp|Q16769|QPCT_HUMAN	sp|Q16769|QPCT_HUMAN Glutaminyl-peptide cyclotransferase OS=Homo sapiens GN=QPCT PE=1 SV=1	9606.ENSP00000344829	glutaminyl-peptide cyclotransferase; Responsible for the biosynthesis of pyroglutamyl peptid [...]	_	KOG3946	_	PF04389.14|Peptidase_M28|Peptidase family M28|ENST00000338415|m.4228:174-406
ENSG00000068366	ACSL4	27.89607722	69.75274607	-1.321877492	5.23E-08	down		yes	mRNA	24.44623789	30.78852019	28.4534736	75.05893592	71.38460719	62.81469511	X	109624244	109733403	-	ACSL4	protein_coding	GO:0006629|lipid metabolic process; GO:0006641|triglyceride metabolic process; GO:0007584|response to nutrient; GO:0008610|lipid biosynthetic process; GO:0015908|fatty acid transport; GO:0030307|positive regulation of cell growth; GO:0032307|negative regulation of prostaglandin secretion; GO:0035338|long-chain fatty-acyl-CoA biosynthetic process; GO:0060136|embryonic process involved in female pr…	GO:0005737|cytoplasm; GO:0005741|mitochondrial outer membrane; GO:0005778|peroxisomal membrane; GO:0005789|endoplasmic reticulum membrane; GO:0005811|lipid droplet; GO:0016020|membrane; GO:0016021|integral component of membrane; GO:0043025|neuronal cell body; GO:0044233|mitochondria-associated endoplasmic reticulum membrane; GO:0070062|extracellular exosome	GO:0004467|long-chain fatty acid-CoA ligase activity; GO:0005524|ATP binding; GO:0031957|very long-chain fatty acid-CoA ligase activity; GO:0047676|arachidonate-CoA ligase activity; GO:0102391|decanoate-CoA ligase activity	ko:K01897|ACSL,fadD	ko00061|Fatty acid biosynthesis; ko00071|Fatty acid degradation; ko01100|Metabolic pathways; ko01212|Fatty acid metabolism; ko02024|Quorum sensing; ko03320|PPAR signaling pathway; ko04146|Peroxisome; ko04216|Ferroptosis; ko04920|Adipocytokine signaling pathway	5333	XP_023438696.1	XP_023438696.1 long-chain-fatty-acid--CoA ligase 4 isoform X1 [Dasypus novemcinctus]	sp|O60488|ACSL4_HUMAN	sp|O60488|ACSL4_HUMAN Long-chain-fatty-acid--CoA ligase 4 OS=Homo sapiens GN=ACSL4 PE=1 SV=2	_	_	_	_	_	PF00501.25|AMP-binding|AMP-binding enzyme|ENST00000340800|m.11880:109-577
ENSG00000196352	CD55	27.47062115	92.42225528	-1.74998177	5.54E-08	down		yes	mRNA	27.75492941	36.06497415	18.59195989	99.42152105	102.3424592	75.50278559	1	207321376	207386804	+	CD55	protein_coding	GO:0006888|endoplasmic reticulum to Golgi vesicle-mediated transport; GO:0006958|complement activation, classical pathway; GO:0007204|positive regulation of cytosolic calcium ion concentration; GO:0030449|regulation of complement activation; GO:0031664|regulation of lipopolysaccharide-mediated signaling pathway; GO:0035743|CD4-positive, alpha-beta T cell cytokine production; GO:0043312|neutrophil…	GO:0000139|Golgi membrane; GO:0005576|extracellular region; GO:0005886|plasma membrane; GO:0005887|integral component of plasma membrane; GO:0009986|cell surface; GO:0030133|transport vesicle; GO:0030667|secretory granule membrane; GO:0031225|anchored component of membrane; GO:0033116|endoplasmic reticulum-Golgi intermediate compartment membrane; GO:0045121|membrane raft; GO:0070062|extracellular…	GO:0001618|virus receptor activity; GO:0008289|lipid binding	ko:K04006|DAF,CD55	ko04610|Complement and coagulation cascades; ko04640|Hematopoietic cell lineage; ko05416|Viral myocarditis	2892	NP_000565.1	NP_000565.1 complement decay-accelerating factor isoform 1 preproprotein [Homo sapiens]	sp|P08174|DAF_HUMAN	sp|P08174|DAF_HUMAN Complement decay-accelerating factor OS=Homo sapiens GN=CD55 PE=1 SV=4	_	_	_	_	_	PF00084.17|Sushi|Sushi repeat (SCR repeat)|ENST00000367064|m.2246:36-90;PF00084.17|Sushi|Sushi repeat (SCR repeat)|ENST00000367064|m.2246:98-158;PF00084.17|Sushi|Sushi repeat (SCR repeat)|ENST00000367064|m.2246:163-220;PF00084.17|Sushi|Sushi repeat (SCR repeat)|ENST00000367064|m.2246:225-283
ENSG00000176749	CDK5R1	2.14336506	8.3690741	-1.960197913	5.80E-08	down		yes	mRNA	2.679720283	2.284761583	1.465613312	7.89935605	10.7975777	6.410288553	17	32486619	32491256	+	CDK5R1	protein_coding	GO:0000079|regulation of cyclin-dependent protein serine/threonine kinase activity; GO:0001764|neuron migration; GO:0007158|neuron cell-cell adhesion; GO:0007213|G protein-coupled acetylcholine receptor signaling pathway; GO:0007411|axon guidance; GO:0007413|axonal fasciculation; GO:0007420|brain development; GO:0008283|cell population proliferation; GO:0009790|embryo development; GO:0016241|regu…	GO:0005634|nucleus; GO:0005654|nucleoplasm; GO:0005737|cytoplasm; GO:0005829|cytosol; GO:0005886|plasma membrane; GO:0014069|postsynaptic density; GO:0016020|membrane; GO:0016533|protein kinase 5 complex; GO:0030424|axon; GO:0030425|dendrite; GO:0030426|growth cone; GO:0031594|neuromuscular junction; GO:0043025|neuronal cell body; GO:0043197|dendritic spine; GO:0043231|intracellular membrane-boun…	GO:0004672|protein kinase activity; GO:0005509|calcium ion binding; GO:0016301|kinase activity; GO:0019901|protein kinase binding; GO:0043539|protein serine/threonine kinase activator activity; GO:0045296|cadherin binding; GO:0046875|ephrin receptor binding; GO:0061575|cyclin-dependent protein serine/threonine kinase activator activity	ko:K11716|CDK5R1	ko05010|Alzheimer's disease; ko05030|Cocaine addiction	4325	XP_023386383.1	XP_023386383.1 cyclin-dependent kinase 5 activator 1 [Pteropus vampyrus]	sp|Q15078|CD5R1_HUMAN	sp|Q15078|CD5R1_HUMAN Cyclin-dependent kinase 5 activator 1 OS=Homo sapiens GN=CDK5R1 PE=1 SV=1	_	_	_	_	_	PF03261.12|CDK5_activator|Cyclin-dependent kinase 5 activator protein|ENST00000313401|m.2375:135-293
ENSG00000140379	BCL2A1	24.69068636	76.05745155	-1.622728141	5.83E-08	down		yes	mRNA	19.40110138	29.26367323	25.40728446	77.02106732	58.94959645	92.20169088	15	79960889	79971446	-	BCL2A1	protein_coding	GO:0001836|release of cytochrome c from mitochondria; GO:0007568|aging; GO:0008053|mitochondrial fusion; GO:0008630|intrinsic apoptotic signaling pathway in response to DNA damage; GO:0021987|cerebral cortex development; GO:0043065|positive regulation of apoptotic process; GO:0043066|negative regulation of apoptotic process; GO:0097192|extrinsic apoptotic signaling pathway in absence of ligand	GO:0005741|mitochondrial outer membrane	GO:0015267|channel activity; GO:0042803|protein homodimerization activity; GO:0046982|protein heterodimerization activity; GO:0051400|BH domain binding	ko:K02162|BCL2A1	ko04064|NF-kappa B signaling pathway; ko04210|Apoptosis; ko05202|Transcriptional misregulation in cancer	1033	XP_024088414.1	XP_024088414.1 bcl-2-related protein A1 isoform X1 [Pongo abelii]	sp|Q16548|B2LA1_HUMAN	sp|Q16548|B2LA1_HUMAN Bcl-2-related protein A1 OS=Homo sapiens GN=BCL2A1 PE=1 SV=1	9606.ENSP00000267953	BCL2-related protein A1; Retards apoptosis induced by IL-3 deprivation. May function in the [...]	_	KOG4728	_	PF00452.16|Bcl-2|Apoptosis regulator proteins, Bcl-2 family|ENST00000267953|m.10138:37-140
ENSG00000117281	CD160	4.626700597	0.837379514	2.452018415	1.10E-05	up		yes	mRNA	7.233677821	3.349025027	3.297398942	1.483915822	0.316984957	0.711237764	1	145719471	145739288	+	CD160	protein_coding	GO:0006968|cellular defense response; GO:0007166|cell surface receptor signaling pathway; GO:0008283|cell population proliferation; GO:0050776|regulation of immune response; GO:0050829|defense response to Gram-negative bacterium	GO:0005886|plasma membrane; GO:0046658|anchored component of plasma membrane	GO:0005102|signaling receptor binding; GO:0032393|MHC class I receptor activity; GO:0038023|signaling receptor activity	ko:K06542|CD160	--	3388	CAI13714.1	CAI13714.1 CD160 molecule [Homo sapiens]	sp|O95971|BY55_HUMAN	sp|O95971|BY55_HUMAN CD160 antigen OS=Homo sapiens GN=CD160 PE=1 SV=1	_	_	_	_	_	_
ENSG00000155659	VSIG4	5.412170904	18.05832144	-1.736519993	6.00E-08	down		yes	mRNA	5.363207505	4.583160163	6.290145046	16.12946094	14.01160277	24.0339006	X	66021738	66040125	-	VSIG4	protein_coding	GO:0006957|complement activation, alternative pathway; GO:0032703|negative regulation of interleukin-2 production; GO:0042130|negative regulation of T cell proliferation	GO:0016021|integral component of membrane; GO:0070062|extracellular exosome	--	ko:K19822|VSIG4,CRIg	ko04610|Complement and coagulation cascades	2190	XP_009437468.1	XP_009437468.1 V-set and immunoglobulin domain-containing protein 4 isoform X2 [Pan troglodytes]	sp|Q9Y279|VSIG4_HUMAN	sp|Q9Y279|VSIG4_HUMAN V-set and immunoglobulin domain-containing protein 4 OS=Homo sapiens GN=VSIG4 PE=1 SV=1	9606.ENSP00000363869	V-set and immunoglobulin domain containing 4; Phagocytic receptor, strong negative regulator [...]	_	_	NOG39012	PF07686.14|V-set|Immunoglobulin V-set domain|ENST00000455586|m.10768:25-135;PF13927.3|Ig_3|Immunoglobulin domain|ENST00000455586|m.10768:142-214;PF13895.3|Ig_2|Immunoglobulin domain|ENST00000455586|m.10768:154-222;PF07679.13|I-set|Immunoglobulin I-set domain|ENST00000455586|m.10768:153-223;PF00047.22|ig|Immunoglobulin domain|ENST00000455586|m.10768:154-217
ENSG00000159339	PADI4	10.42974023	61.12266376	-2.549857618	6.04E-08	down		yes	mRNA	11.44160925	12.6527196	7.194891838	89.77971274	72.13117533	21.45710319	1	17308195	17364004	+	PADI4	protein_coding	GO:0006325|chromatin organization; GO:0006334|nucleosome assembly; GO:0006338|chromatin remodeling; GO:0006351|transcription, DNA-templated; GO:0006355|regulation of transcription, DNA-templated; GO:0006464|cellular protein modification process; GO:0018101|protein citrullination; GO:0019546|arginine deiminase pathway; GO:0019827|stem cell population maintenance; GO:0036413|histone H3-R26 citrulli…	GO:0005634|nucleus; GO:0005654|nucleoplasm; GO:0005737|cytoplasm; GO:0005829|cytosol; GO:0032991|protein-containing complex	GO:0004668|protein-arginine deiminase activity; GO:0005509|calcium ion binding; GO:0016990|arginine deiminase activity; GO:0034618|arginine binding; GO:0042803|protein homodimerization activity	ko:K01481|E3.5.3.15	--	2267	NP_036519.2	NP_036519.2 protein-arginine deiminase type-4 [Homo sapiens]	sp|Q9UM07|PADI4_HUMAN	sp|Q9UM07|PADI4_HUMAN Protein-arginine deiminase type-4 OS=Homo sapiens GN=PADI4 PE=1 SV=2	9606.ENSP00000364597	peptidyl arginine deiminase, type IV; Catalyzes the citrullination/deimination of arginine r [...]	_	_	NOG42085	PF03068.12|PAD|Protein-arginine deiminase (PAD)|ENST00000375448|m.2322:292-668;PF08527.7|PAD_M|Protein-arginine deiminase (PAD) middle domain|ENST00000375448|m.2322:121-281;PF08526.7|PAD_N|Protein-arginine deiminase (PAD) N-terminal domain|ENST00000375448|m.2322:9-119
ENSG00000155744	FAM126B	23.38603879	64.53531769	-1.464048156	6.33E-08	down		yes	mRNA	21.0645538	23.63688562	25.45667696	54.37814668	82.07896883	57.14883756	2	200973718	201071671	-	FAM126B	protein_coding	--	GO:0005622|intracellular; GO:0005829|cytosol; GO:0005886|plasma membrane	--	--	--	9333	NP_776183.1	NP_776183.1 protein FAM126B isoform 1 [Homo sapiens]	sp|Q8IXS8|F126B_HUMAN	sp|Q8IXS8|F126B_HUMAN Protein FAM126B OS=Homo sapiens GN=FAM126B PE=1 SV=1	9598.ENSPTRP00000021864	family with sequence similarity 126, member B	_	KOG4688	_	PF09790.6|Hyccin|Hyccin|ENST00000418596|m.10726:23-329
ENSG00000168802	CHTF8	7.889156859	2.605227487	1.594762225	1.28E-05	up		yes	mRNA	8.638491428	7.971775506	7.057203643	2.168029378	3.739405858	1.908247225	16	69118010	69132584	-	CHTF8	protein_coding	GO:0006260|DNA replication; GO:0007064|mitotic sister chromatid cohesion; GO:1900264|positive regulation of DNA-directed DNA polymerase activity	GO:0005634|nucleus; GO:0031390|Ctf18 RFC-like complex	GO:0003677|DNA binding	ko:K11270|CTF8	--	2903	XP_002923251.2	XP_002923251.2 PREDICTED: chromosome transmission fidelity protein 8 homolog isoform X1 [Ailuropoda melanoleuca]	sp|P0CG13|CTF8_HUMAN	sp|P0CG13|CTF8_HUMAN Chromosome transmission fidelity protein 8 homolog OS=Homo sapiens GN=CHTF8 PE=1 SV=1	9606.ENSP00000381290	CTF8, chromosome transmission fidelity factor 8 homolog (S. cerevisiae); Chromosome cohesion [...]	_	_	NOG120646	PF09696.7|Ctf8|Ctf8|ENST00000448552|m.8391:90-153
ENSG00000096063	SRPK1	20.10794298	61.98534726	-1.623677146	7.55E-08	down		yes	mRNA	21.31298706	21.2142207	17.79662118	73.52578935	69.81232031	42.61793212	6	35832966	35921342	-	SRPK1	protein_coding	GO:0000245|spliceosomal complex assembly; GO:0006468|protein phosphorylation; GO:0007059|chromosome segregation; GO:0008380|RNA splicing; GO:0016032|viral process; GO:0035092|sperm chromatin condensation; GO:0035556|intracellular signal transduction; GO:0045070|positive regulation of viral genome replication; GO:0045071|negative regulation of viral genome replication; GO:0045087|innate immune res…	GO:0005634|nucleus; GO:0005737|cytoplasm; GO:0005783|endoplasmic reticulum; GO:0005829|cytosol; GO:0005886|plasma membrane; GO:0016363|nuclear matrix	GO:0000287|magnesium ion binding; GO:0003723|RNA binding; GO:0004672|protein kinase activity; GO:0004674|protein serine/threonine kinase activity; GO:0005524|ATP binding	ko:K15409|SRPK1	ko05168|Herpes simplex infection	4762	XP_018885195.1	XP_018885195.1 PREDICTED: SRSF protein kinase 1 isoform X1 [Gorilla gorilla gorilla]	sp|Q96SB4|SRPK1_HUMAN	sp|Q96SB4|SRPK1_HUMAN SRSF protein kinase 1 OS=Homo sapiens GN=SRPK1 PE=1 SV=2	9544.ENSMMUP00000024410	SRSF protein kinase 1	COG0515	KOG1290	_	PF00069.22|Pkinase|Protein kinase domain|ENST00000346162|m.5639:6-119;PF00069.22|Pkinase|Protein kinase domain|ENST00000346162|m.5639:382-546;PF07714.14|Pkinase_Tyr|Protein tyrosine kinase|ENST00000346162|m.5639:37-118
ENSG00000091181	IL5RA	4.510829847	0.778922731	2.518631708	1.37E-05	up		yes	mRNA	5.545354175	5.589588438	2.397546927	1.576686871	0.314686816	0.445394506	3	3066326	3126613	-	IL5RA	protein_coding	GO:0000165|MAPK cascade; GO:0002437|inflammatory response to antigenic stimulus; GO:0007165|signal transduction; GO:0008283|cell population proliferation; GO:0032674|regulation of interleukin-5 production	GO:0005615|extracellular space; GO:0005622|intracellular; GO:0005886|plasma membrane; GO:0016021|integral component of membrane	GO:0004713|protein tyrosine kinase activity; GO:0004914|interleukin-5 receptor activity; GO:0005088|Ras guanyl-nucleotide exchange factor activity	ko:K05067|IL5RA.CD125	ko04060|Cytokine-cytokine receptor interaction; ko04630|Jak-STAT signaling pathway; ko04640|Hematopoietic cell lineage	5521	BAG49561.1	BAG49561.1 interleukin 5 receptor alpha transcript variant 7 [Homo sapiens]	sp|Q01344|IL5RA_HUMAN	sp|Q01344|IL5RA_HUMAN Interleukin-5 receptor subunit alpha OS=Homo sapiens GN=IL5RA PE=1 SV=2	9606.ENSP00000256452	interleukin 5 receptor, alpha; This is the receptor for interleukin-5. The alpha chain binds [...]	_	_	NOG43089	PF09240.7|IL6Ra-bind|Interleukin-6 receptor alpha chain, binding|ENST00000418488|m.809:131-236
ENSG00000112303	VNN2	195.0766782	663.9626533	-1.767008559	9.26E-08	down		yes	mRNA	124.3439842	240.3157587	220.5702916	668.0402484	817.3969139	506.4507976	6	132743870	132763459	-	VNN2	protein_coding	GO:0006501|C-terminal protein lipidation; GO:0006928|movement of cell or subcellular component; GO:0015939|pantothenate metabolic process	GO:0005576|extracellular region; GO:0005886|plasma membrane; GO:0031225|anchored component of membrane	GO:0017159|pantetheine hydrolase activity	ko:K08069|VNN	ko00770|Pantothenate and CoA biosynthesis	2118	O95498.3	O95498.3 RecName: Full=Vascular non-inflammatory molecule 2; Short=Vanin-2; AltName: Full=Glycosylphosphatidyl inositol-anchored protein GPI-80; AltName: Full=Protein FOAP-4; Flags: Precursor	sp|O95498|VNN2_HUMAN	sp|O95498|VNN2_HUMAN Vascular non-inflammatory molecule 2 OS=Homo sapiens GN=VNN2 PE=1 SV=3	9606.ENSP00000322276	vanin 2; Probable hydrolase. Involved in the thymus homing of bone marrow cells. May regulat [...]	COG0388	KOG0806	_	PF00795.19|CN_hydrolase|Carbon-nitrogen hydrolase|ENST00000326499|m.8777:56-217
ENSG00000120306	CYSTM1	6.248572875	20.90004026	-1.740290213	9.31E-08	down		yes	mRNA	6.314827614	8.040169321	4.390721691	18.95696903	24.36798797	19.37516377	5	140174642	140282052	+	CYSTM1	protein_coding	GO:0043312|neutrophil degranulation	GO:0005886|plasma membrane; GO:0016021|integral component of membrane; GO:0070062|extracellular exosome; GO:0070821|tertiary granule membrane	--	--	--	1336	XP_008012839.1	XP_008012839.1 PREDICTED: cysteine-rich and transmembrane domain-containing protein 1 isoform X1 [Chlorocebus sabaeus]	sp|Q9H1C7|CYTM1_HUMAN	sp|Q9H1C7|CYTM1_HUMAN Cysteine-rich and transmembrane domain-containing protein 1 OS=Homo sapiens GN=CYSTM1 PE=1 SV=1	9598.ENSPTRP00000029593	UPF0467 protein C5orf32	_	_	NOG84012	_
ENSG00000136630	HLX	2.31164238	6.442751057	-1.474768608	9.87E-08	down		yes	mRNA	1.979083999	2.626071392	2.329771749	6.678549971	6.794121723	5.855581476	1	220879400	220885059	+	HLX	protein_coding	GO:0001889|liver development; GO:0006351|transcription, DNA-templated; GO:0006355|regulation of transcription, DNA-templated; GO:0007275|multicellular organism development; GO:0007519|skeletal muscle tissue development; GO:0008284|positive regulation of cell population proliferation; GO:0030154|cell differentiation; GO:0045627|positive regulation of T-helper 1 cell differentiation; GO:0045629|neg…	GO:0005634|nucleus	GO:0043565|sequence-specific DNA binding	ko:K09339|HLX1	--	5626	BAD92049.1	BAD92049.1 H2.0-like homeo box 1 variant, partial [Homo sapiens]	sp|Q14774|HLX_HUMAN	sp|Q14774|HLX_HUMAN H2.0-like homeobox protein OS=Homo sapiens GN=HLX PE=1 SV=3	9606.ENSP00000355870	H2.0-like homeobox; Transcription factor required for TBX21/T-bet-dependent maturation of Th [...]	_	KOG0488	_	PF00046.26|Homeobox|Homeobox domain|ENST00000549319|m.2712:65-108
ENSG00000005187	ACSM3	2.184762837	0.579947232	1.895407229	1.49E-05	up		yes	mRNA	2.630179492	2.705584269	1.218524749	0.408727316	0.756342642	0.574771739	16	20610243	20797581	+	ACSM3	protein_coding	--	GO:0019031|viral envelope; GO:0070062|extracellular exosome	--	--	--	3311	EAW66829.1	EAW66829.1 hCG2041373, partial [Homo sapiens]	sp|Q14264|ENR1_HUMAN	sp|Q14264|ENR1_HUMAN Endogenous retrovirus group 3 member 1 Env polyprotein OS=Homo sapiens GN=ERV3-1 PE=2 SV=2	9544.ENSMMUP00000035333	endogenous retroviral sequence 3 (includes zinc finger protein H-plk/HPF9)	_	_	NOG126753	_
ENSG00000113368	LMNB1	14.43871346	44.64856493	-1.627995854	1.01E-07	down		yes	mRNA	13.24901576	17.61170387	12.45542075	33.56104744	57.15121426	43.23343309	5	126776623	126837020	+	LMNB1	protein_coding	GO:0035722|interleukin-12-mediated signaling pathway	GO:0005634|nucleus; GO:0005635|nuclear envelope; GO:0005637|nuclear inner membrane; GO:0005638|lamin filament; GO:0005654|nucleoplasm; GO:0016020|membrane; GO:0016363|nuclear matrix; GO:0031965|nuclear membrane	GO:0005198|structural molecule activity; GO:0043274|phospholipase binding	ko:K07611|LMNB	ko04210|Apoptosis; ko04214|Apoptosis - fly	3475	XP_003259953.1	XP_003259953.1 PREDICTED: lamin-B1 [Nomascus leucogenys]	sp|P20700|LMNB1_HUMAN	sp|P20700|LMNB1_HUMAN Lamin-B1 OS=Homo sapiens GN=LMNB1 PE=1 SV=2	_	_	_	_	_	PF00038.18|Filament|Intermediate filament protein|ENST00000460265|m.8985:31-314;PF00038.18|Filament|Intermediate filament protein|ENST00000460265|m.8986:2-50;PF00932.16|LTD|Lamin Tail Domain|ENST00000460265|m.8986:99-206
ENSG00000196547	MAN2A2	4.856439792	18.84699178	-1.954160933	1.10E-07	down		yes	mRNA	4.108285787	6.265324366	4.195709224	24.51846599	21.3440848	10.67842456	15	90902218	90922584	+	MAN2A2	protein_coding	GO:0006013|mannose metabolic process; GO:0006486|protein glycosylation; GO:0006491|N-glycan processing; GO:0006517|protein deglycosylation	GO:0000139|Golgi membrane; GO:0016021|integral component of membrane	GO:0004559|alpha-mannosidase activity; GO:0004572|mannosyl-oligosaccharide 1,3-1,6-alpha-mannosidase activity; GO:0016799|hydrolase activity, hydrolyzing N-glycosyl compounds; GO:0030246|carbohydrate binding; GO:0046872|metal ion binding	ko:K01231|MAN2	ko00510|N-Glycan biosynthesis; ko00513|Various types of N-glycan biosynthesis; ko01100|Metabolic pathways	6704	NP_006113.2	NP_006113.2 alpha-mannosidase 2x isoform 1 [Homo sapiens]	sp|P49641|MA2A2_HUMAN	sp|P49641|MA2A2_HUMAN Alpha-mannosidase 2x OS=Homo sapiens GN=MAN2A2 PE=2 SV=3	9606.ENSP00000353655	mannosidase, alpha, class 2A, member 2; Catalyzes the first committed step in the biosynthes [...]	COG0383	KOG1958;KOG1959	_	PF01074.19|Glyco_hydro_38|Glycosyl hydrolases family 38 N-terminal domain|ENST00000559717|m.15:167-497;PF07748.10|Glyco_hydro_38C|Glycosyl hydrolases family 38 C-terminal domain|ENST00000559717|m.15:650-1146;PF09261.8|Alpha-mann_mid|Alpha mannosidase middle domain|ENST00000559717|m.15:502-587
ENSG00000167676	PLIN4	0.636297917	3.158453945	-2.293507798	1.17E-07	down		yes	mRNA	0.545836154	0.658570286	0.704487311	4.753147078	3.126540808	1.595673948	19	4502180	4518465	-	PLIN4	protein_coding	--	GO:0005811|lipid droplet; GO:0005829|cytosol; GO:0005886|plasma membrane; GO:0043231|intracellular membrane-bounded organelle	--	ko:K20254|PLIN4	ko03320|PPAR signaling pathway	6484	NP_001073869.1	NP_001073869.1 perilipin-4 [Homo sapiens]	sp|Q96Q06|PLIN4_HUMAN	sp|Q96Q06|PLIN4_HUMAN Perilipin-4 OS=Homo sapiens GN=PLIN4 PE=1 SV=2	9606.ENSP00000301286	perilipin 4; May play a role in triacylglycerol packaging into adipocytes. May function as a [...]	_	_	NOG226143	PF03036.13|Perilipin|Perilipin family|ENST00000633942|m.3166:82-136;PF03036.13|Perilipin|Perilipin family|ENST00000633942|m.3166:1158-1355
ENSG00000138772	ANXA3	8.811050757	33.56229864	-1.928248896	1.18E-07	down		yes	mRNA	8.378106835	10.86595979	7.189085648	23.94681553	24.95135366	51.78872674	4	78551519	78610451	+	ANXA3	protein_coding	GO:0006909|phagocytosis; GO:0010595|positive regulation of endothelial cell migration; GO:0021766|hippocampus development; GO:0031100|animal organ regeneration; GO:0042742|defense response to bacterium; GO:0043312|neutrophil degranulation; GO:0045766|positive regulation of angiogenesis; GO:0051054|positive regulation of DNA metabolic process; GO:0051091|positive regulation of DNA-binding transcri…	GO:0005737|cytoplasm; GO:0005829|cytosol; GO:0005886|plasma membrane; GO:0016020|membrane; GO:0030424|axon; GO:0030425|dendrite; GO:0030670|phagocytic vesicle membrane; GO:0042581|specific granule; GO:0043025|neuronal cell body; GO:0070062|extracellular exosome	GO:0005509|calcium ion binding; GO:0005544|calcium-dependent phospholipid binding; GO:0019834|phospholipase A2 inhibitor activity; GO:0048306|calcium-dependent protein binding	ko:K17089|ANXA3	--	2932	BAD93105.1	BAD93105.1 annexin A3 variant, partial [Homo sapiens]	sp|P12429|ANXA3_HUMAN	sp|P12429|ANXA3_HUMAN Annexin A3 OS=Homo sapiens GN=ANXA3 PE=1 SV=3	_	_	_	_	_	_
ENSG00000115594	IL1R1	2.815209124	11.24229114	-1.99378922	1.36E-07	down		yes	mRNA	3.233419842	1.42999205	3.782215479	12.9039176	11.29371576	9.529240064	2	102064544	102179874	+	IL1R1	protein_coding	GO:0006955|immune response; GO:0007166|cell surface receptor signaling pathway; GO:0050727|regulation of inflammatory response; GO:0070498|interleukin-1-mediated signaling pathway; GO:0070555|response to interleukin-1; GO:2000391|positive regulation of neutrophil extravasation; GO:2000661|positive regulation of interleukin-1-mediated signaling pathway	GO:0005576|extracellular region; GO:0005886|plasma membrane; GO:0005887|integral component of plasma membrane; GO:0009986|cell surface; GO:0016020|membrane; GO:0043231|intracellular membrane-bounded organelle	GO:0002020|protease binding; GO:0004888|transmembrane signaling receptor activity; GO:0004908|interleukin-1 receptor activity; GO:0004909|interleukin-1, type I, activating receptor activity; GO:0005161|platelet-derived growth factor receptor binding; GO:0019966|interleukin-1 binding	ko:K04386|IL1R1,CD121a	ko04010|MAPK signaling pathway; ko04060|Cytokine-cytokine receptor interaction; ko04064|NF-kappa B signaling pathway; ko04380|Osteoclast differentiation; ko04640|Hematopoietic cell lineage; ko04659|Th17 cell differentiation; ko04750|Inflammatory mediator regulation of TRP channels; ko05146|Amoebiasis; ko05166|HTLV-I infection; ko05418|Fluid shear stress and atherosclerosis	5143	NP_000868.1	NP_000868.1 interleukin-1 receptor type 1 isoform 1 precursor [Homo sapiens]	sp|P14778|IL1R1_HUMAN	sp|P14778|IL1R1_HUMAN Interleukin-1 receptor type 1 OS=Homo sapiens GN=IL1R1 PE=1 SV=1	9606.ENSP00000233946	interleukin 1 receptor, type I; Receptor for interleukin-1 alpha (IL-1A), beta (IL-1B), and [...]	_	KOG4475	_	PF01582.17|TIR|TIR domain|ENST00000410023|m.7241:387-548;PF07679.13|I-set|Immunoglobulin I-set domain|ENST00000410023|m.7241:54-101;PF13895.3|Ig_2|Immunoglobulin domain|ENST00000410023|m.7241:130-210;PF00047.22|ig|Immunoglobulin domain|ENST00000410023|m.7241:43-101
ENSG00000069667	RORA	20.02995753	5.807892465	1.784310916	1.65E-05	up		yes	mRNA	16.88664484	14.67644782	28.52677993	7.975739969	6.393461022	3.054476404	15	60488284	61229319	-	RORA	protein_coding	GO:0001525|angiogenesis; GO:0006355|regulation of transcription, DNA-templated; GO:0006367|transcription initiation from RNA polymerase II promoter; GO:0006805|xenobiotic metabolic process; GO:0006809|nitric oxide biosynthetic process; GO:0008589|regulation of smoothened signaling pathway; GO:0010575|positive regulation of vascular endothelial growth factor production; GO:0010906|regulation of gl…	GO:0005634|nucleus; GO:0005654|nucleoplasm	GO:0000977|RNA polymerase II regulatory region sequence-specific DNA binding; GO:0001046|core promoter sequence-specific DNA binding; GO:0001222|transcription corepressor binding; GO:0001223|transcription coactivator binding; GO:0001228|DNA-binding transcription activator activity, RNA polymerase II-specific; GO:0003677|DNA binding; GO:0003700|DNA-binding transcription factor activity; GO:0003707…	ko:K08532|NR1F1,RORA	ko04659|Th17 cell differentiation; ko04710|Circadian rhythm; ko05321|Inflammatory bowel disease (IBD)	10844	NP_599023.1	NP_599023.1 nuclear receptor ROR-alpha isoform a [Homo sapiens]	sp|P35398|RORA_HUMAN	sp|P35398|RORA_HUMAN Nuclear receptor ROR-alpha OS=Homo sapiens GN=RORA PE=1 SV=2	9913.ENSBTAP00000021144	RAR-related orphan receptor A	_	KOG4216	_	PF00105.15|zf-C4|Zinc finger, C4 type (two domains)|ENST00000335670|m.8109:72-140;PF00104.27|Hormone_recep|Ligand-binding domain of nuclear hormone receptor|ENST00000335670|m.8109:326-492
ENSG00000062282	DGAT2	6.978597852	22.00317922	-1.655292583	1.50E-07	down		yes	mRNA	7.169325701	7.661724935	6.104742921	19.45256937	30.23859654	16.31837175	11	75759512	75801535	+	DGAT2	protein_coding	GO:0006071|glycerol metabolic process; GO:0010867|positive regulation of triglyceride biosynthetic process; GO:0019432|triglyceride biosynthetic process; GO:0019915|lipid storage; GO:0034383|low-density lipoprotein particle clearance; GO:0035336|long-chain fatty-acyl-CoA metabolic process; GO:0035356|cellular triglyceride homeostasis; GO:0036155|acylglycerol acyl-chain remodeling; GO:0042632|chol…	GO:0005739|mitochondrion; GO:0005783|endoplasmic reticulum; GO:0005789|endoplasmic reticulum membrane; GO:0005811|lipid droplet; GO:0016021|integral component of membrane; GO:0030176|integral component of endoplasmic reticulum membrane; GO:0048471|perinuclear region of cytoplasm	GO:0003846|2-acylglycerol O-acyltransferase activity; GO:0004144|diacylglycerol O-acyltransferase activity; GO:0042803|protein homodimerization activity; GO:0050252|retinol O-fatty-acyltransferase activity	ko:K11160|DGAT2	ko00561|Glycerolipid metabolism; ko01100|Metabolic pathways; ko04975|Fat digestion and absorption	5926	NP_001240820.1	NP_001240820.1 diacylglycerol O-acyltransferase 2 isoform 2 [Homo sapiens]	sp|Q96PD7|DGAT2_HUMAN	sp|Q96PD7|DGAT2_HUMAN Diacylglycerol O-acyltransferase 2 OS=Homo sapiens GN=DGAT2 PE=1 SV=2	_	_	_	_	_	PF03982.10|DAGAT|Diacylglycerol acyltransferase|ENST00000603363|m.6653:1-223
ENSG00000172840	PDP2	0.100486768	0.676939329	-2.636309079	1.55E-07	down		yes	mRNA	0.145860583	0.083685585	0.071914137	0.644563525	0.504161088	0.882093375	16	66878589	66895754	+	PDP2	protein_coding	GO:0010510|regulation of acetyl-CoA biosynthetic process from pyruvate	GO:0005759|mitochondrial matrix	GO:0004722|protein serine/threonine phosphatase activity; GO:0004741|[pyruvate dehydrogenase (lipoamide)] phosphatase activity; GO:0046872|metal ion binding	ko:K01102|PDP	--	7146	XP_007991796.1	XP_007991796.1 PREDICTED: [Pyruvate dehydrogenase [acetyl-transferring]]-phosphatase 2, mitochondrial isoform X1 [Chlorocebus sabaeus]	sp|Q9P2J9|PDP2_HUMAN	sp|Q9P2J9|PDP2_HUMAN [Pyruvate dehydrogenase [acetyl-transferring]]-phosphatase 2, mitochondrial OS=Homo sapiens GN=PDP2 PE=2 SV=2	9606.ENSP00000309548	pyruvate dehyrogenase phosphatase catalytic subunit 2; Catalyzes the dephosphorylation and c [...]	COG0631	KOG0700	_	PF00481.18|PP2C|Protein phosphatase 2C|ENST00000311765|m.7478:228-444
ENSG00000018280	SLC11A1	9.753676658	45.58225305	-2.223292282	1.56E-07	down		yes	mRNA	12.28465966	10.02757021	6.948800098	41.88563037	72.50564152	22.35548725	2	218382029	218396894	+	SLC11A1	protein_coding	GO:0001818|negative regulation of cytokine production; GO:0001819|positive regulation of cytokine production; GO:0002309|T cell proliferation involved in immune response; GO:0002369|T cell cytokine production; GO:0002606|positive regulation of dendritic cell antigen processing and presentation; GO:0002827|positive regulation of T-helper 1 type immune response; GO:0006826|iron ion transport; GO:00…	GO:0005764|lysosome; GO:0005770|late endosome; GO:0005886|plasma membrane; GO:0005887|integral component of plasma membrane; GO:0030670|phagocytic vesicle membrane; GO:0031902|late endosome membrane; GO:0070821|tertiary granule membrane; GO:0101003|ficolin-1-rich granule membrane	GO:0005384|manganese ion transmembrane transporter activity; GO:0042803|protein homodimerization activity; GO:0046915|transition metal ion transmembrane transporter activity; GO:0051139|metal ion:proton antiporter activity	ko:K12347|SLC11A1,NRAMP1	ko04142|Lysosome	5772	BAD92887.1	BAD92887.1 solute carrier family 11 (proton-coupled divalent metal ion transporters), member 1 variant, partial [Homo sapiens]	sp|P49279|NRAM1_HUMAN	sp|P49279|NRAM1_HUMAN Natural resistance-associated macrophage protein 1 OS=Homo sapiens GN=SLC11A1 PE=2 SV=1	9598.ENSPTRP00000022081	Natural resistance-associated macrophage protein 1 Fragment	COG1914	KOG1291	_	PF01566.15|Nramp|Natural resistance-associated macrophage protein|ENST00000468221|m.459:1-246
ENSG00000049089	COL9A2	0.475009605	2.949606774	-2.609320284	1.59E-07	down		yes	mRNA	0.762699887	0.322200416	0.340128512	1.635198135	3.208805573	4.004816615	1	40300487	40317813	-	COL9A2	protein_coding	GO:0001501|skeletal system development; GO:0030198|extracellular matrix organization	GO:0005576|extracellular region; GO:0005594|collagen type IX trimer; GO:0005788|endoplasmic reticulum lumen; GO:0031012|extracellular matrix	GO:0030020|extracellular matrix structural constituent conferring tensile strength	ko:K08131|COL9A	ko04151|PI3K-Akt signaling pathway; ko04510|Focal adhesion; ko04512|ECM-receptor interaction; ko04974|Protein digestion and absorption	2887	PNI52479.1	PNI52479.1 COL9A2 isoform 5, partial [Pan troglodytes]	sp|Q14055|CO9A2_HUMAN	sp|Q14055|CO9A2_HUMAN Collagen alpha-2(IX) chain OS=Homo sapiens GN=COL9A2 PE=1 SV=2	9606.ENSP00000361834	collagen, type IX, alpha 2; Structural component of hyaline cartilage and vitreous of the eye	_	KOG3544	_	PF01391.15|Collagen|Collagen triple helix repeat (20 copies)|ENST00000482722|m.4885:3-61;PF01391.15|Collagen|Collagen triple helix repeat (20 copies)|ENST00000482722|m.4885:225-283;PF01391.15|Collagen|Collagen triple helix repeat (20 copies)|ENST00000482722|m.4885:279-336;PF01391.15|Collagen|Collagen triple helix repeat (20 copies)|ENST00000482722|m.4885:369-427;PF01391.15|Collagen|Collagen tripl…
ENSG00000171316	CHD7	3.86442118	10.59565272	-1.452780714	1.64E-07	down		yes	mRNA	4.872022394	3.59072363	3.130517515	10.78261303	10.54021088	10.46413425	8	60678778	60868028	+	CHD7	protein_coding	GO:0001501|skeletal system development; GO:0001701|in utero embryonic development; GO:0001974|blood vessel remodeling; GO:0003007|heart morphogenesis; GO:0003222|ventricular trabecula myocardium morphogenesis; GO:0003226|right ventricular compact myocardium morphogenesis; GO:0006338|chromatin remodeling; GO:0006351|transcription, DNA-templated; GO:0006355|regulation of transcription, DNA-template…	GO:0005634|nucleus; GO:0005730|nucleolus	GO:0000978|RNA polymerase II proximal promoter sequence-specific DNA binding; GO:0003682|chromatin binding; GO:0004386|helicase activity; GO:0005524|ATP binding; GO:1990841|promoter-specific chromatin binding	ko:K14437|CHD7	--	11568	NP_060250.2	NP_060250.2 chromodomain-helicase-DNA-binding protein 7 isoform 1 [Homo sapiens]	sp|Q9P2D1|CHD7_HUMAN	sp|Q9P2D1|CHD7_HUMAN Chromodomain-helicase-DNA-binding protein 7 OS=Homo sapiens GN=CHD7 PE=1 SV=3	9606.ENSP00000392028	chromodomain helicase DNA binding protein 7; Probable transcription regulator	COG0553	KOG0384	_	PF00176.20|SNF2_N|SNF2 family N-terminal domain|ENST00000423902|m.9471:937-1258;PF07533.13|BRK|BRK domain|ENST00000423902|m.9471:2563-2605;PF07533.13|BRK|BRK domain|ENST00000423902|m.9471:2641-2684;PF00385.21|Chromo|Chromo (CHRromatin Organisation MOdifier) domain|ENST00000423902|m.9471:801-861;PF00385.21|Chromo|Chromo (CHRromatin Organisation MOdifier) domain|ENST00000423902|m.9471:883-934;PF002…
ENSG00000155307	SAMSN1	9.099920549	30.87812524	-1.761541932	1.77E-07	down		yes	mRNA	8.384874972	10.69632506	8.218561612	43.43999388	20.38029565	28.81408621	21	14485228	14658821	-	SAMSN1	protein_coding	GO:0002820|negative regulation of adaptive immune response; GO:0050732|negative regulation of peptidyl-tyrosine phosphorylation; GO:0050869|negative regulation of B cell activation	GO:0001726|ruffle; GO:0005634|nucleus; GO:0005829|cytosol	GO:0001784|phosphotyrosine residue binding; GO:0003723|RNA binding	--	--	2744	XP_009441102.2	XP_009441102.2 SAM domain-containing protein SAMSN-1 isoform X1 [Pan troglodytes]	sp|Q9NSI8|SAMN1_HUMAN	sp|Q9NSI8|SAMN1_HUMAN SAM domain-containing protein SAMSN-1 OS=Homo sapiens GN=SAMSN1 PE=1 SV=1	_	_	_	_	_	PF12485.5|SLY|Lymphocyte signaling adaptor protein|ENST00000647101|m.7308:332-476;PF07647.14|SAM_2|SAM domain (Sterile alpha motif)|ENST00000647101|m.7308:552-614;PF00536.27|SAM_1|SAM domain (Sterile alpha motif)|ENST00000647101|m.7308:554-613;PF07653.14|SH3_2|Variant SH3 domain|ENST00000647101|m.7308:479-531
ENSG00000203814	HIST2H2BF	17.39840331	48.91603308	-1.490818428	1.81E-07	down		yes	mRNA	14.8523879	19.01495687	18.32786515	48.66327044	60.33794776	37.74688104	1	149782689	149812373	-	HIST2H2BF	protein_coding	GO:0006334|nucleosome assembly	GO:0000786|nucleosome; GO:0005634|nucleus; GO:0005654|nucleoplasm; GO:0005829|cytosol; GO:0070062|extracellular exosome	GO:0003677|DNA binding; GO:0046982|protein heterodimerization activity	ko:K11252|H2B	ko05034|Alcoholism; ko05203|Viral carcinogenesis; ko05322|Systemic lupus erythematosus	1954	KFO18181.1	KFO18181.1 Histone H2B type 2-F [Fukomys damarensis]	sp|Q64525|H2B2B_MOUSE	sp|Q64525|H2B2B_MOUSE Histone H2B type 2-B OS=Mus musculus GN=Hist2h2bb PE=1 SV=3	_	_	_	_	_	PF00125.21|Histone|Core histone H2A/H2B/H3/H4|ENST00000369167|m.9584:10-101;PF00808.20|CBFD_NFYB_HMF|Histone-like transcription factor (CBF/NF-Y) and archaeal histone|ENST00000369167|m.9584:42-99
ENSG00000163235	TGFA	7.09900164	25.26042175	-1.82973087	2.10E-07	down		yes	mRNA	9.251568118	7.001868163	5.04356864	18.47912273	22.48397039	34.81817213	2	70447280	70554193	-	TGFA	protein_coding	GO:0000187|activation of MAPK activity; GO:0006357|regulation of transcription by RNA polymerase II; GO:0006888|endoplasmic reticulum to Golgi vesicle-mediated transport; GO:0008283|cell population proliferation; GO:0045741|positive regulation of epidermal growth factor-activated receptor activity; GO:0045840|positive regulation of mitotic nuclear division; GO:0048208|COPII vesicle coating; GO:00…	GO:0000139|Golgi membrane; GO:0005615|extracellular space; GO:0005789|endoplasmic reticulum membrane; GO:0005886|plasma membrane; GO:0005887|integral component of plasma membrane; GO:0009986|cell surface; GO:0012507|ER to Golgi transport vesicle membrane; GO:0016323|basolateral plasma membrane; GO:0031410|cytoplasmic vesicle; GO:0033116|endoplasmic reticulum-Golgi intermediate compartment membran…	GO:0005154|epidermal growth factor receptor binding; GO:0008083|growth factor activity	ko:K08774|TGFA	ko01521|EGFR tyrosine kinase inhibitor resistance; ko04012|ErbB signaling pathway; ko05200|Pathways in cancer; ko05211|Renal cell carcinoma; ko05212|Pancreatic cancer; ko05214|Glioma; ko05215|Prostate cancer; ko05223|Non-small cell lung cancer	4310	XP_006863054.1	XP_006863054.1 PREDICTED: protransforming growth factor alpha [Chrysochloris asiatica]	sp|P01135|TGFA_HUMAN	sp|P01135|TGFA_HUMAN Protransforming growth factor alpha OS=Homo sapiens GN=TGFA PE=1 SV=1	_	_	_	_	_	_
ENSG00000164104	HMGB2	15.52528146	46.16018521	-1.57141314	2.19E-07	down		yes	mRNA	15.92665686	14.92625136	15.72293616	61.82912619	33.88411557	42.76731386	4	173331695	173335125	-	HMGB2	protein_coding	GO:0001938|positive regulation of endothelial cell proliferation; GO:0002437|inflammatory response to antigenic stimulus; GO:0006265|DNA topological change; GO:0006310|DNA recombination; GO:0006338|chromatin remodeling; GO:0006351|transcription, DNA-templated; GO:0006357|regulation of transcription by RNA polymerase II; GO:0010628|positive regulation of gene expression; GO:0010629|negative regula…	GO:0000790|nuclear chromatin; GO:0000793|condensed chromosome; GO:0005615|extracellular space; GO:0005634|nucleus; GO:0005730|nucleolus; GO:0005737|cytoplasm; GO:0032991|protein-containing complex; GO:0048471|perinuclear region of cytoplasm	GO:0000400|four-way junction DNA binding; GO:0001158|enhancer sequence-specific DNA binding; GO:0003684|damaged DNA binding; GO:0003690|double-stranded DNA binding; GO:0003697|single-stranded DNA binding; GO:0003700|DNA-binding transcription factor activity; GO:0003723|RNA binding; GO:0008134|transcription factor binding; GO:0008144|drug binding; GO:0008301|DNA binding, bending; GO:0042056|chemoa…	ko:K11295|HMGB2	--	1889	XP_012662433.1	XP_012662433.1 high mobility group protein B2 isoform X1 [Otolemur garnettii]	sp|P40673|HMGB2_BOVIN	sp|P40673|HMGB2_BOVIN High mobility group protein B2 OS=Bos taurus GN=HMGB2 PE=1 SV=3	_	_	_	_	_	PF09011.7|HMG_box_2|HMG-box domain|ENST00000296503|m.5305:6-78;PF09011.7|HMG_box_2|HMG-box domain|ENST00000296503|m.5305:92-161;PF00505.16|HMG_box|HMG (high mobility group) box|ENST00000296503|m.5305:13-78;PF00505.16|HMG_box|HMG (high mobility group) box|ENST00000296503|m.5305:95-163
ENSG00000163754	GYG1	10.60147123	29.18867861	-1.460278388	2.19E-07	down		yes	mRNA	10.56633991	11.2226874	10.01538638	27.94247116	36.44308161	23.18048306	3	148991341	149027668	+	GYG1	protein_coding	GO:0005978|glycogen biosynthetic process; GO:0005980|glycogen catabolic process; GO:0043312|neutrophil degranulation	GO:0005576|extracellular region; GO:0005829|cytosol; GO:0016020|membrane; GO:0034774|secretory granule lumen; GO:0043202|lysosomal lumen; GO:0070062|extracellular exosome; GO:1904813|ficolin-1-rich granule lumen	GO:0008466|glycogenin glucosyltransferase activity; GO:0046872|metal ion binding; GO:0102751|UDP-alpha-D-glucose:glucosyl-glycogenin alpha-D-glucosyltransferase activity	ko:K00750|GYG1,GYG2	ko00500|Starch and sucrose metabolism; ko01100|Metabolic pathways	2052	NP_004121.2	NP_004121.2 glycogenin-1 isoform 1 [Homo sapiens]	sp|P46976|GLYG_HUMAN	sp|P46976|GLYG_HUMAN Glycogenin-1 OS=Homo sapiens GN=GYG1 PE=1 SV=4	9606.ENSP00000340736	glycogenin 1; Self-glucosylates, via an inter-subunit mechanism, to form an oligosaccharide [...]	COG5597	KOG1950	_	PF01501.17|Glyco_transf_8|Glycosyl transferase family 8|ENST00000345003|m.8954:107-322
ENSG00000080493	SLC4A4	0.78736933	0.105466575	2.78777283	1.92E-05	up		yes	mRNA	1.071955806	0.338047319	0.952104863	0.20196571	0.078491827	0.035942188	4	71062667	71572087	+	SLC4A4	protein_coding	GO:0006810|transport; GO:0006814|sodium ion transport; GO:0015701|bicarbonate transport; GO:0051453|regulation of intracellular pH	GO:0005886|plasma membrane; GO:0005887|integral component of plasma membrane; GO:0016323|basolateral plasma membrane; GO:0070062|extracellular exosome	GO:0005452|inorganic anion exchanger activity; GO:0008510|sodium:bicarbonate symporter activity; GO:0042802|identical protein binding	ko:K13575|SLC4A4,NBC1	ko04964|Proximal tubule bicarbonate reclamation; ko04972|Pancreatic secretion; ko04976|Bile secretion	7640	NP_003750.1	NP_003750.1 electrogenic sodium bicarbonate cotransporter 1 isoform 2 [Homo sapiens]	sp|Q9Y6R1|S4A4_HUMAN	sp|Q9Y6R1|S4A4_HUMAN Electrogenic sodium bicarbonate cotransporter 1 OS=Homo sapiens GN=SLC4A4 PE=1 SV=1	9544.ENSMMUP00000021080	solute carrier family 4, sodium bicarbonate cotransporter, member 4	_	KOG1172	_	PF00955.18|HCO3_cotransp|HCO3- transporter family|ENST00000340595|m.2256:392-911;PF07565.10|Band_3_cyto|Band 3 cytoplasmic domain|ENST00000340595|m.2256:94-343
ENSG00000154269	ENPP3	0.334493525	0	5.106404961	2.02E-05	up		yes	mRNA	0.38539141	0.1059802	0.512108964	0	0	0	6	131628442	131747418	+	ENPP3	protein_coding	GO:0006796|phosphate-containing compound metabolic process; GO:0006955|immune response; GO:0009143|nucleoside triphosphate catabolic process	GO:0005887|integral component of plasma membrane; GO:0048471|perinuclear region of cytoplasm; GO:0070062|extracellular exosome	GO:0003676|nucleic acid binding; GO:0004528|phosphodiesterase I activity; GO:0004551|nucleotide diphosphatase activity; GO:0005044|scavenger receptor activity; GO:0030247|polysaccharide binding; GO:0035529|NADH pyrophosphatase activity; GO:0046872|metal ion binding; GO:0047429|nucleoside-triphosphate diphosphatase activity	ko:K01513|ENPP1_3,CD203	ko00230|Purine metabolism; ko00240|Pyrimidine metabolism; ko00500|Starch and sucrose metabolism; ko00740|Riboflavin metabolism; ko00760|Nicotinate and nicotinamide metabolism; ko00770|Pantothenate and CoA biosynthesis; ko01100|Metabolic pathways	3418	XP_003255764.1	XP_003255764.1 PREDICTED: ectonucleotide pyrophosphatase/phosphodiesterase family member 3 isoform X1 [Nomascus leucogenys]	sp|O14638|ENPP3_HUMAN	sp|O14638|ENPP3_HUMAN Ectonucleotide pyrophosphatase/phosphodiesterase family member 3 OS=Homo sapiens GN=ENPP3 PE=1 SV=2	9606.ENSP00000350265	ectonucleotide pyrophosphatase/phosphodiesterase 3; Cleaves a variety of phosphodiester and [...]	COG1524	KOG2645	_	PF01663.19|Phosphodiest|Type I phosphodiesterase / nucleotide pyrophosphatase|ENST00000414305|m.8710:161-485;PF01033.14|Somatomedin_B|Somatomedin B domain|ENST00000414305|m.8710:53-91;PF01033.14|Somatomedin_B|Somatomedin B domain|ENST00000414305|m.8710:97-135;PF01223.20|Endonuclease_NS|DNA/RNA non-specific endonuclease|ENST00000414305|m.8710:624-852
ENSG00000163421	PROK2	66.79121207	219.1890773	-1.71429554	2.70E-07	down		yes	mRNA	49.36466031	93.43173668	57.57723922	164.6131516	267.7961381	225.1579421	3	71771656	71785206	-	PROK2	protein_coding	GO:0000187|activation of MAPK activity; GO:0001525|angiogenesis; GO:0006935|chemotaxis; GO:0006954|inflammatory response; GO:0007186|G protein-coupled receptor signaling pathway; GO:0007204|positive regulation of cytosolic calcium ion concentration; GO:0007218|neuropeptide signaling pathway; GO:0007283|spermatogenesis; GO:0007623|circadian rhythm; GO:0008283|cell population proliferation; GO:0008…	GO:0005576|extracellular region; GO:0005623|cell	GO:0001664|G protein-coupled receptor binding	--	--	1549	XP_003264943.1	XP_003264943.1 PREDICTED: prokineticin-2 isoform X2 [Nomascus leucogenys]	sp|Q9HC23|PROK2_HUMAN	sp|Q9HC23|PROK2_HUMAN Prokineticin-2 OS=Homo sapiens GN=PROK2 PE=1 SV=2	_	_	_	_	_	PF06607.8|Prokineticin|Prokineticin|ENST00000353065|m.6215:1-105
ENSG00000229314	ORM1	6.843613731	54.25090717	-2.984976379	2.77E-07	down		yes	mRNA	2.646506432	12.3382831	5.546051656	32.49177136	101.9850725	28.2758776	9	114323056	114326475	+	ORM1	protein_coding	GO:0002576|platelet degranulation; GO:0002682|regulation of immune system process; GO:0006953|acute-phase response; GO:0006954|inflammatory response; GO:0032715|negative regulation of interleukin-6 production; GO:0032720|negative regulation of tumor necrosis factor production; GO:0043312|neutrophil degranulation; GO:0050716|positive regulation of interleukin-1 secretion; GO:0050718|positive regul…	GO:0005576|extracellular region; GO:0005615|extracellular space; GO:0031012|extracellular matrix; GO:0031093|platelet alpha granule lumen; GO:0035580|specific granule lumen; GO:0070062|extracellular exosome; GO:0072562|blood microparticle; GO:1904724|tertiary granule lumen	--	ko:K17308|ORM1,AGP1	--	802	NP_000598.2	NP_000598.2 alpha-1-acid glycoprotein 1 precursor [Homo sapiens]	sp|P02763|A1AG1_HUMAN	sp|P02763|A1AG1_HUMAN Alpha-1-acid glycoprotein 1 OS=Homo sapiens GN=ORM1 PE=1 SV=1	9606.ENSP00000259396	orosomucoid 1; Appears to function in modulating the activity of the immune system during th [...]	_	_	NOG41523	PF00061.20|Lipocalin|Lipocalin / cytosolic fatty-acid binding protein family|ENST00000259396|m.5071:40-179
ENSG00000188559	RALGAPA2	13.34791971	41.81755052	-1.646758166	2.81E-07	down		yes	mRNA	17.34041097	13.73281102	8.970537146	45.92678692	34.60430216	44.92156249	20	20389552	20712488	-	RALGAPA2	protein_coding	GO:0051056|regulation of small GTPase mediated signal transduction; GO:0090630|activation of GTPase activity	GO:0005615|extracellular space; GO:0005634|nucleus; GO:0005737|cytoplasm; GO:0005829|cytosol; GO:0005886|plasma membrane	GO:0005096|GTPase activator activity; GO:0046982|protein heterodimerization activity	--	--	8769	XP_005260825.1	XP_005260825.1 ral GTPase-activating protein subunit alpha-2 isoform X2 [Homo sapiens]	sp|Q2PPJ7|RGPA2_HUMAN	sp|Q2PPJ7|RGPA2_HUMAN Ral GTPase-activating protein subunit alpha-2 OS=Homo sapiens GN=RALGAPA2 PE=1 SV=2	9606.ENSP00000202677	Ral GTPase activating protein, alpha subunit 2 (catalytic)	_	KOG3686	_	PF02145.12|Rap_GAP|Rap/ran-GAP|ENST00000430436|m.3852:1480-1644
ENSG00000179299	NSUN7	1.713815785	5.909913934	-1.779970592	2.87E-07	down		yes	mRNA	2.416123012	1.384635347	1.340688997	5.276997678	6.149970776	6.302773349	4	40749897	40809985	+	NSUN7	protein_coding	--	--	GO:0003723|RNA binding; GO:0008168|methyltransferase activity	--	--	3698	BAG64958.1	BAG64958.1 unnamed protein product [Homo sapiens]	sp|Q8NE18|NSUN7_HUMAN	sp|Q8NE18|NSUN7_HUMAN Putative methyltransferase NSUN7 OS=Homo sapiens GN=NSUN7 PE=2 SV=4	9606.ENSP00000371201	NOP2/Sun domain family, member 7; May have S-adenosyl-L-methionine-dependent methyl- transfe [...]	COG0144	KOG2360	_	PF01189.14|Methyltr_RsmB-F|16S rRNA methyltransferase RsmB/F|ENST00000381782|m.1555:308-456
ENSG00000115607	IL18RAP	28.78918444	102.7595568	-1.8353131	3.17E-07	down		yes	mRNA	36.60756397	31.78923621	17.97075313	136.5345836	79.5523179	92.19176899	2	102418689	102452565	+	IL18RAP	protein_coding	GO:0006954|inflammatory response; GO:0006955|immune response; GO:0007166|cell surface receptor signaling pathway; GO:0008283|cell population proliferation; GO:0032609|interferon-gamma production; GO:0032635|interleukin-6 production; GO:0035655|interleukin-18-mediated signaling pathway; GO:0035744|T-helper 1 cell cytokine production; GO:0042119|neutrophil activation; GO:0045954|positive regulation…	GO:0005886|plasma membrane; GO:0016021|integral component of membrane	GO:0038023|signaling receptor activity	ko:K05174|IL18RAP,ACPL,CD218b	ko04060|Cytokine-cytokine receptor interaction; ko05321|Inflammatory bowel disease (IBD)	2773	NP_003844.1	NP_003844.1 interleukin-18 receptor accessory protein precursor [Homo sapiens]	sp|O95256|I18RA_HUMAN	sp|O95256|I18RA_HUMAN Interleukin-18 receptor accessory protein OS=Homo sapiens GN=IL18RAP PE=1 SV=1	9606.ENSP00000264260	interleukin 18 receptor accessory protein; Required for the high affinity binding of interle [...]	_	_	NOG40454	PF01582.17|TIR|TIR domain|ENST00000264260|m.7268:411-578;PF13895.3|Ig_2|Immunoglobulin domain|ENST00000264260|m.7268:168-240
ENSG00000054523	KIF1B	5.358585377	15.95709079	-1.572487584	3.43E-07	down		yes	mRNA	6.84093918	4.942191053	4.292625898	18.25792591	17.31132667	12.3020198	1	10210805	10381603	+	KIF1B	protein_coding	GO:0006915|apoptotic process; GO:0007018|microtubule-based movement; GO:0007270|neuron-neuron synaptic transmission; GO:0007274|neuromuscular synaptic transmission; GO:0008089|anterograde axonal transport; GO:0010628|positive regulation of gene expression; GO:0030705|cytoskeleton-dependent intracellular transport; GO:0032418|lysosome localization; GO:0047497|mitochondrion transport along microtub…	GO:0005739|mitochondrion; GO:0005871|kinesin complex; GO:0005874|microtubule; GO:0005875|microtubule associated complex; GO:0030659|cytoplasmic vesicle membrane; GO:0031410|cytoplasmic vesicle; GO:0043005|neuron projection; GO:1904115|axon cytoplasm	GO:0003777|microtubule motor activity; GO:0005524|ATP binding; GO:0008017|microtubule binding; GO:0016887|ATPase activity; GO:0019894|kinesin binding; GO:0019900|kinase binding; GO:0097110|scaffold protein binding; GO:1990939|ATP-dependent microtubule motor activity	ko:K10392|KIF1	--	10669	BAA25517.2	BAA25517.2 KIAA0591 protein, partial [Homo sapiens]	sp|O60333|KIF1B_HUMAN	sp|O60333|KIF1B_HUMAN Kinesin-like protein KIF1B OS=Homo sapiens GN=KIF1B PE=1 SV=5	_	_	_	_	_	PF00225.20|Kinesin|Kinesin motor domain|ENST00000377086|m.1586:11-354;PF16183.2|Kinesin_assoc|Kinesin-associated|ENST00000377086|m.1586:358-555;PF12473.5|DUF3694|Kinesin protein|ENST00000377086|m.1586:1266-1412;PF16796.2|Microtub_bd|Microtubule binding|ENST00000377086|m.1586:7-158;PF12423.5|KIF1B|Kinesin protein 1B|ENST00000377086|m.1586:845-892;PF00169.26|PH|PH domain|ENST00000377086|m.1586:1703…
ENSG00000166527	CLEC4D	16.82828876	75.45102717	-2.16398621	3.55E-07	down		yes	mRNA	14.43500044	20.1673529	15.88251296	132.1950577	45.71009692	48.44792694	12	8509475	8522366	+	CLEC4D	protein_coding	GO:0002223|stimulatory C-type lectin receptor signaling pathway; GO:0002250|adaptive immune response; GO:0002292|T cell differentiation involved in immune response; GO:0038094|Fc-gamma receptor signaling pathway; GO:0042742|defense response to bacterium; GO:0043312|neutrophil degranulation; GO:0045087|innate immune response	GO:0005886|plasma membrane; GO:0016021|integral component of membrane; GO:0035579|specific granule membrane; GO:0070821|tertiary granule membrane; GO:0101003|ficolin-1-rich granule membrane	GO:0030246|carbohydrate binding; GO:0034987|immunoglobulin receptor binding	ko:K10058|CLEC4D,CD368	--	1936	NP_525126.2	NP_525126.2 C-type lectin domain family 4 member D [Homo sapiens]	sp|Q8WXI8|CLC4D_HUMAN	sp|Q8WXI8|CLC4D_HUMAN C-type lectin domain family 4 member D OS=Homo sapiens GN=CLEC4D PE=1 SV=2	9606.ENSP00000299665	C-type lectin domain family 4, member D; Functions as an endocytic receptor. May be involved [...]	_	KOG4297	_	PF00059.18|Lectin_C|Lectin C-type domain|ENST00000299665|m.11164:102-208
ENSG00000113916	BCL6	29.91700634	122.9155625	-2.038265082	3.64E-07	down		yes	mRNA	39.53096029	31.34801685	18.87204187	81.37346544	189.2466523	98.12656991	3	187721377	187745727	-	BCL6	protein_coding	GO:0000122|negative regulation of transcription by RNA polymerase II; GO:0000902|cell morphogenesis; GO:0001953|negative regulation of cell-matrix adhesion; GO:0002467|germinal center formation; GO:0002634|regulation of germinal center formation; GO:0002903|negative regulation of B cell apoptotic process; GO:0006351|transcription, DNA-templated; GO:0006954|inflammatory response; GO:0006974|cellul…	GO:0005634|nucleus; GO:0005654|nucleoplasm; GO:0005794|Golgi apparatus	GO:0000977|RNA polymerase II regulatory region sequence-specific DNA binding; GO:0001161|intronic transcription regulatory region sequence-specific DNA binding; GO:0001227|DNA-binding transcription repressor activity, RNA polymerase II-specific; GO:0003682|chromatin binding; GO:0003700|DNA-binding transcription factor activity; GO:0031490|chromatin DNA binding; GO:0042802|identical protein bindin…	ko:K15618|BCL6	ko04068|FoxO signaling pathway; ko05202|Transcriptional misregulation in cancer	4178	BAG65174.1	BAG65174.1 unnamed protein product [Homo sapiens]	sp|P41182|BCL6_HUMAN	sp|P41182|BCL6_HUMAN B-cell lymphoma 6 protein OS=Homo sapiens GN=BCL6 PE=1 SV=1	9606.ENSP00000232014	B-cell CLL/lymphoma 6; Transcriptional repressor which is required for germinal center forma [...]	COG5048	KOG1721	_	PF00096.23|zf-C2H2|Zinc finger, C2H2 type|ENST00000419510|m.10673:485-507;PF12874.4|zf-met|Zinc-finger of C2H2 type|ENST00000419510|m.10673:485-505;PF12874.4|zf-met|Zinc-finger of C2H2 type|ENST00000419510|m.10673:543-562;PF00651.28|BTB|BTB/POZ domain|ENST00000419510|m.10673:1-39
ENSG00000180138	CSNK1A1L	11.70998713	44.7149977	-1.932110422	3.70E-07	down		yes	mRNA	17.7469772	8.402366615	8.980617581	32.15147011	56.47621251	45.51731048	13	37103259	37105664	-	CSNK1A1L	protein_coding	GO:0006909|phagocytosis; GO:0008360|regulation of cell shape; GO:0016055|Wnt signaling pathway; GO:0018105|peptidyl-serine phosphorylation	GO:0005634|nucleus; GO:0005737|cytoplasm; GO:0005829|cytosol	GO:0004674|protein serine/threonine kinase activity; GO:0005524|ATP binding	ko:K08957|CSNK1A	ko04310|Wnt signaling pathway; ko04340|Hedgehog signaling pathway; ko04341|Hedgehog signaling pathway - fly; ko05224|Breast cancer	2406	NP_660204.2	NP_660204.2 casein kinase I isoform alpha-like [Homo sapiens]	sp|Q8N752|KC1AL_HUMAN	sp|Q8N752|KC1AL_HUMAN Casein kinase I isoform alpha-like OS=Homo sapiens GN=CSNK1A1L PE=2 SV=2	9606.ENSP00000369126	casein kinase 1, alpha 1-like; Casein kinases are operationally defined by their preferentia [...]	COG0515	KOG1163	_	PF00069.22|Pkinase|Protein kinase domain|ENST00000379800|m.8728:17-233;PF07714.14|Pkinase_Tyr|Protein tyrosine kinase|ENST00000379800|m.8728:18-244
ENSG00000223496	EXOSC6	6.156998307	2.315145087	1.407247709	2.19E-05	up		yes	mRNA	5.369943205	6.088503873	7.012547842	1.849118503	1.941983458	3.154333298	16	70246778	70251930	-	EXOSC6	protein_coding	GO:0006364|rRNA processing; GO:0016075|rRNA catabolic process; GO:0031125|rRNA 3'-end processing; GO:0034427|nuclear-transcribed mRNA catabolic process, exonucleolytic, 3'-5'; GO:0034475|U4 snRNA 3'-end processing; GO:0043488|regulation of mRNA stability; GO:0043928|exonucleolytic catabolism of deadenylated mRNA; GO:0045006|DNA deamination; GO:0045190|isotype switching; GO:0045830|positive regula…	GO:0000176|nuclear exosome (RNase complex); GO:0000177|cytoplasmic exosome (RNase complex); GO:0000178|exosome (RNase complex); GO:0005654|nucleoplasm; GO:0005730|nucleolus; GO:0005829|cytosol	GO:0003723|RNA binding	ko:K12587|MTR3,EXOSC6	ko03018|RNA degradation	5153	NP_478126.1	NP_478126.1 exosome complex component MTR3 [Homo sapiens]	sp|Q5RKV6|EXOS6_HUMAN	sp|Q5RKV6|EXOS6_HUMAN Exosome complex component MTR3 OS=Homo sapiens GN=EXOSC6 PE=1 SV=1	9606.ENSP00000398597	exosome component 6; Component of the exosome 3'->5' exoribonuclease complex, a complex that [...]	_	KOG1068	_	PF01138.18|RNase_PH|3' exoribonuclease family, domain 1|ENST00000435634|m.8582:46-185
ENSG00000143382	ADAMTSL4	4.861300902	14.84408902	-1.608481123	4.25E-07	down		yes	mRNA	5.733303057	4.512932513	4.337667137	12.69929696	20.14739287	11.68557724	1	150549369	150560937	+	ADAMTSL4	protein_coding	GO:0002064|epithelial cell development; GO:0006915|apoptotic process; GO:0030198|extracellular matrix organization; GO:0036066|protein O-linked fucosylation; GO:0043065|positive regulation of apoptotic process	GO:0005614|interstitial matrix; GO:0005615|extracellular space; GO:0005788|endoplasmic reticulum lumen	GO:0002020|protease binding; GO:0008233|peptidase activity	--	--	4319	XP_011507946.1	XP_011507946.1 ADAMTS-like protein 4 isoform X1 [Homo sapiens]	sp|Q6UY14|ATL4_HUMAN	sp|Q6UY14|ATL4_HUMAN ADAMTS-like protein 4 OS=Homo sapiens GN=ADAMTSL4 PE=1 SV=2	9598.ENSPTRP00000002134	ADAMTS-like 4	_	KOG3538;KOG4597	_	PF05986.11|ADAM_spacer1|ADAM-TS Spacer 1|ENST00000369039|m.9731:510-622;PF00090.16|TSP_1|Thrombospondin type 1 domain|ENST00000369039|m.9731:48-74;PF00090.16|TSP_1|Thrombospondin type 1 domain|ENST00000369039|m.9731:753-806;PF00090.16|TSP_1|Thrombospondin type 1 domain|ENST00000369039|m.9731:813-864;PF00090.16|TSP_1|Thrombospondin type 1 domain|ENST00000369039|m.9731:939-993;PF00090.16|TSP_1|Thro…
ENSG00000170837	GPR27	5.924653202	18.7966714	-1.664008896	4.30E-07	down		yes	mRNA	5.529490882	7.857758354	4.38671037	15.06345712	21.11629556	20.21026152	3	71754050	71756496	+	GPR27	protein_coding	GO:0007165|signal transduction; GO:0035774|positive regulation of insulin secretion involved in cellular response to glucose stimulus; GO:1900738|positive regulation of phospholipase C-activating G protein-coupled receptor signaling pathway	GO:0005886|plasma membrane; GO:0016021|integral component of membrane	GO:0004930|G protein-coupled receptor activity	ko:K04301|GPR27,SREB1	--	2447	NP_061844.1	NP_061844.1 probable G-protein coupled receptor 27 [Homo sapiens]	sp|Q9NS67|GPR27_HUMAN	sp|Q9NS67|GPR27_HUMAN Probable G-protein coupled receptor 27 OS=Homo sapiens GN=GPR27 PE=2 SV=1	_	_	_	_	_	PF00001.18|7tm_1|7 transmembrane receptor (rhodopsin family)|ENST00000304411|m.6207:35-337
ENSG00000103319	EEF2K	2.825808385	1.058254574	1.40850456	2.59E-05	up		yes	mRNA	3.014681322	2.895479493	2.567264341	0.742558264	1.145742523	1.286462933	16	22206282	22288732	+	EEF2K	protein_coding	GO:0002931|response to ischemia; GO:0006414|translational elongation; GO:0031952|regulation of protein autophosphorylation; GO:0032869|cellular response to insulin stimulus; GO:0043066|negative regulation of apoptotic process; GO:0045807|positive regulation of endocytosis; GO:0046777|protein autophosphorylation; GO:0051965|positive regulation of synapse assembly; GO:0061003|positive regulation of…	GO:0005737|cytoplasm; GO:0005829|cytosol; GO:0014069|postsynaptic density; GO:0043197|dendritic spine	GO:0004672|protein kinase activity; GO:0004686|elongation factor-2 kinase activity; GO:0005509|calcium ion binding; GO:0005516|calmodulin binding; GO:0005524|ATP binding; GO:0008135|translation factor activity, RNA binding	ko:K08292|EEF2K	ko04152|AMPK signaling pathway; ko04921|Oxytocin signaling pathway	7388	XP_016878682.1	XP_016878682.1 eukaryotic elongation factor 2 kinase isoform X1 [Homo sapiens]	sp|O00418|EF2K_HUMAN	sp|O00418|EF2K_HUMAN Eukaryotic elongation factor 2 kinase OS=Homo sapiens GN=EEF2K PE=1 SV=2	9606.ENSP00000263026	eukaryotic elongation factor-2 kinase; Phosphorylates eukaryotic elongation factor-2. Binds [...]	_	KOG3614	_	PF02816.15|Alpha_kinase|Alpha-kinase family|ENST00000263026|m.4473:139-318;PF08238.9|Sel1|Sel1 repeat|ENST00000263026|m.4473:528-562;PF08238.9|Sel1|Sel1 repeat|ENST00000263026|m.4473:590-609;PF08238.9|Sel1|Sel1 repeat|ENST00000263026|m.4473:636-647;PF08238.9|Sel1|Sel1 repeat|ENST00000263026|m.4473:672-699;PF08238.9|Sel1|Sel1 repeat|ENST00000263026|m.4473:708-716
ENSG00000120129	DUSP1	76.07199103	252.2069793	-1.729038495	4.32E-07	down		yes	mRNA	91.40633331	78.34960285	58.46003694	307.1348428	290.8709939	158.6151013	5	172768090	172771195	-	DUSP1	protein_coding	GO:0000188|inactivation of MAPK activity; GO:0001706|endoderm formation; GO:0006979|response to oxidative stress; GO:0009416|response to light stimulus; GO:0032355|response to estradiol; GO:0032526|response to retinoic acid; GO:0032870|cellular response to hormone stimulus; GO:0033574|response to testosterone; GO:0035335|peptidyl-tyrosine dephosphorylation; GO:0035556|intracellular signal transdu…	GO:0005634|nucleus; GO:0005737|cytoplasm	GO:0004726|non-membrane spanning protein tyrosine phosphatase activity; GO:0008138|protein tyrosine/serine/threonine phosphatase activity; GO:0008330|protein tyrosine/threonine phosphatase activity; GO:0017017|MAP kinase tyrosine/serine/threonine phosphatase activity; GO:0019838|growth factor binding	ko:K21278|DUSP1	ko04010|MAPK signaling pathway; ko04726|Serotonergic synapse; ko05418|Fluid shear stress and atherosclerosis	2019	NP_004408.1	NP_004408.1 dual specificity protein phosphatase 1 [Homo sapiens]	sp|P28562|DUS1_HUMAN	sp|P28562|DUS1_HUMAN Dual specificity protein phosphatase 1 OS=Homo sapiens GN=DUSP1 PE=1 SV=3	_	_	_	_	_	PF00782.17|DSPc|Dual specificity phosphatase, catalytic domain|ENST00000239223|m.1501:262-391;PF00581.17|Rhodanese|Rhodanese-like domain|ENST00000239223|m.1501:96-211;PF00102.24|Y_phosphatase|Protein-tyrosine phosphatase|ENST00000239223|m.1501:298-355
ENSG00000093134	VNN3	28.76911571	85.50958229	-1.571232543	4.51E-07	down		yes	mRNA	30.49512241	26.21774065	29.59448406	111.9932809	86.91116388	57.62430215	6	132722787	132734765	-	VNN3	protein_coding	GO:0006501|C-terminal protein lipidation; GO:0015939|pantothenate metabolic process	GO:0005576|extracellular region; GO:0005886|plasma membrane; GO:0031225|anchored component of membrane	GO:0017159|pantetheine hydrolase activity	ko:K08069|VNN	ko00770|Pantothenate and CoA biosynthesis	1761	CAB76824.1	CAB76824.1 VNN3 protein [Homo sapiens]	sp|Q9NY84|VNN3_HUMAN	sp|Q9NY84|VNN3_HUMAN Vascular non-inflammatory molecule 3 OS=Homo sapiens GN=VNN3 PE=2 SV=2	_	_	_	_	_	_
ENSG00000173281	PPP1R3B	31.66282111	85.46878819	-1.432321081	4.82E-07	down		yes	mRNA	37.26024853	34.72215751	23.00605728	79.65095771	91.46402826	85.29137859	8	9136255	9151574	-	PPP1R3B	protein_coding	GO:0005977|glycogen metabolic process; GO:0005979|regulation of glycogen biosynthetic process; GO:0005981|regulation of glycogen catabolic process	GO:0000164|protein phosphatase type 1 complex; GO:0042587|glycogen granule; GO:0043231|intracellular membrane-bounded organelle	GO:0004721|phosphoprotein phosphatase activity; GO:0019888|protein phosphatase regulator activity; GO:0019899|enzyme binding	ko:K07189|PPP1R3	ko04910|Insulin signaling pathway; ko04931|Insulin resistance	5548	NP_078883.2	NP_078883.2 protein phosphatase 1 regulatory subunit 3B [Homo sapiens]	sp|Q86XI6|PPR3B_HUMAN	sp|Q86XI6|PPR3B_HUMAN Protein phosphatase 1 regulatory subunit 3B OS=Homo sapiens GN=PPP1R3B PE=1 SV=1	9606.ENSP00000308318	protein phosphatase 1, regulatory (inhibitor) subunit 3B; Acts as a glycogen-targeting subun [...]	_	KOG3986	_	PF03370.10|CBM_21|Carbohydrate/starch-binding module (family 21)|ENST00000310455|m.6997:128-232;PF16760.2|CBM53|Starch/carbohydrate-binding module (family 53)|ENST00000310455|m.6997:154-232
ENSG00000162551	ALPL	13.48858183	61.59194546	-2.190168069	4.95E-07	down		yes	mRNA	15.85967606	12.91201502	11.6940544	30.62454653	108.6072424	45.54404741	1	21509372	21578412	+	ALPL	protein_coding	GO:0001501|skeletal system development; GO:0001649|osteoblast differentiation; GO:0001958|endochondral ossification; GO:0003006|developmental process involved in reproduction; GO:0006501|C-terminal protein lipidation; GO:0032496|response to lipopolysaccharide; GO:0033280|response to vitamin D; GO:0046677|response to antibiotic; GO:0051384|response to glucocorticoid; GO:0071407|cellular response t…	GO:0005576|extracellular region; GO:0005886|plasma membrane; GO:0016020|membrane; GO:0016021|integral component of membrane; GO:0031012|extracellular matrix; GO:0031225|anchored component of membrane; GO:0065010|extracellular membrane-bounded organelle; GO:0070062|extracellular exosome	GO:0004035|alkaline phosphatase activity; GO:0016462|pyrophosphatase activity; GO:0046872|metal ion binding	ko:K01077|E3.1.3.1,phoA,phoB	ko00627|Aminobenzoate degradation; ko00730|Thiamine metabolism; ko00790|Folate biosynthesis; ko01100|Metabolic pathways; ko01120|Microbial metabolism in diverse environments; ko02020|Two-component system	2589	BAD93051.1	BAD93051.1 ALPL protein variant, partial [Homo sapiens]	sp|P05186|PPBT_HUMAN	sp|P05186|PPBT_HUMAN Alkaline phosphatase, tissue-nonspecific isozyme OS=Homo sapiens GN=ALPL PE=1 SV=4	_	_	_	_	_	PF00245.17|Alk_phosphatase|Alkaline phosphatase|ENST00000374840|m.2633:134-573
ENSG00000103569	AQP9	239.7782856	719.8013327	-1.585857636	5.04E-07	down		yes	mRNA	273.1708319	279.0112059	167.1528188	715.9751495	872.3099093	571.1189392	15	58138169	58185911	+	AQP9	protein_coding	GO:0006810|transport; GO:0006833|water transport; GO:0006863|purine nucleobase transport; GO:0006955|immune response; GO:0006970|response to osmotic stress; GO:0007588|excretion; GO:0008152|metabolic process; GO:0010033|response to organic substance; GO:0015722|canalicular bile acid transport; GO:0015791|polyol transport; GO:0015793|glycerol transport; GO:0015837|amine transport; GO:0015855|pyrim…	GO:0005886|plasma membrane; GO:0005887|integral component of plasma membrane; GO:0016021|integral component of membrane; GO:0016323|basolateral plasma membrane; GO:0043231|intracellular membrane-bounded organelle	GO:0005275|amine transmembrane transporter activity; GO:0005345|purine nucleobase transmembrane transporter activity; GO:0005350|pyrimidine nucleobase transmembrane transporter activity; GO:0005372|water transmembrane transporter activity; GO:0015166|polyol transmembrane transporter activity; GO:0015250|water channel activity; GO:0015254|glycerol channel activity; GO:0015265|urea channel activity…	ko:K09877|AQP9	ko04976|Bile secretion	3034	NP_066190.2	NP_066190.2 aquaporin-9 isoform 1 [Homo sapiens]	sp|O43315|AQP9_HUMAN	sp|O43315|AQP9_HUMAN Aquaporin-9 OS=Homo sapiens GN=AQP9 PE=2 SV=2	9606.ENSP00000219919	aquaporin 9; Forms a channel with a broad specificity. Mediates passage of a wide variety of [...]	COG0580	KOG0224	_	PF00230.17|MIP|Major intrinsic protein|ENST00000219919|m.7937:20-262
ENSG00000100722	ZC3H14	2.089307908	0.835241576	1.312478146	3.05E-05	up		yes	mRNA	2.022333447	2.052897719	2.192692557	0.568560811	0.902563451	1.034600467	14	88562909	88627596	+	ZC3H14	protein_coding	GO:0043488|regulation of mRNA stability; GO:1900364|negative regulation of mRNA polyadenylation	GO:0005634|nucleus; GO:0005730|nucleolus; GO:0005737|cytoplasm; GO:0016607|nuclear speck	GO:0003723|RNA binding; GO:0008143|poly(A) binding; GO:0046872|metal ion binding	--	--	18281	NP_079100.2	NP_079100.2 zinc finger CCCH domain-containing protein 14 isoform 1 [Homo sapiens]	sp|Q6PJT7|ZC3HE_HUMAN	sp|Q6PJT7|ZC3HE_HUMAN Zinc finger CCCH domain-containing protein 14 OS=Homo sapiens GN=ZC3H14 PE=1 SV=1	9606.ENSP00000251038	zinc finger CCCH-type containing 14; Binds the polyadenosine RNA oligonucleotides	_	KOG3702	_	PF14608.3|zf-CCCH_2|RNA-binding, Nab2-type zinc finger|ENST00000251038|m.3740:601-618;PF14608.3|zf-CCCH_2|RNA-binding, Nab2-type zinc finger|ENST00000251038|m.3740:621-639;PF14608.3|zf-CCCH_2|RNA-binding, Nab2-type zinc finger|ENST00000251038|m.3740:641-656;PF14608.3|zf-CCCH_2|RNA-binding, Nab2-type zinc finger|ENST00000251038|m.3740:682-698;PF14608.3|zf-CCCH_2|RNA-binding, Nab2-type zinc finger|…
ENSG00000168234	TTC39C	11.15163801	5.102633187	1.126410337	3.06E-05	up		yes	mRNA	10.4457562	10.37351979	12.63563805	4.718136438	4.53555289	6.054210234	18	23992773	24135610	+	TTC39C	protein_coding	--	--	--	--	--	4117	NP_001278959.1	NP_001278959.1 tetratricopeptide repeat protein 39C isoform 4 precursor [Homo sapiens]	sp|Q8N584|TT39C_HUMAN	sp|Q8N584|TT39C_HUMAN Tetratricopeptide repeat protein 39C OS=Homo sapiens GN=TTC39C PE=2 SV=2	_	_	_	_	_	PF10300.6|DUF3808|Protein of unknown function (DUF3808)|ENST00000540918|m.11217:16-191;PF10345.6|Cohesin_load|Cohesin loading factor|ENST00000540918|m.11217:30-149
ENSG00000229894	GK3P	8.003362306	29.20407912	-1.866184202	5.07E-07	down		yes	mRNA	11.78536192	7.295698525	4.929026469	29.93431203	32.71529964	24.96262568	4	165277812	165279679	-	GK3P	protein_coding	GO:0006071|glycerol metabolic process; GO:0006641|triglyceride metabolic process; GO:0019563|glycerol catabolic process; GO:0046167|glycerol-3-phosphate biosynthetic process	GO:0005739|mitochondrion; GO:0005741|mitochondrial outer membrane	GO:0004370|glycerol kinase activity; GO:0005524|ATP binding	ko:K00864|glpK,GK	ko00561|Glycerolipid metabolism; ko01100|Metabolic pathways; ko03320|PPAR signaling pathway; ko04626|Plant-pathogen interaction	1868	Q14409.2	Q14409.2 RecName: Full=Glycerol kinase 3; Short=GK 3; Short=Glycerokinase 3; AltName: Full=ATP:glycerol 3-phosphotransferase 3; AltName: Full=Glycerol kinase 3 pseudogene; AltName: Full=Glycerol kinase, testis specific 1	sp|Q14409|GLPK3_HUMAN	sp|Q14409|GLPK3_HUMAN Glycerol kinase 3 OS=Homo sapiens GN=GK3P PE=2 SV=2	_	_	_	_	_	PF00370.18|FGGY_N|FGGY family of carbohydrate kinases, N-terminal domain|ENST00000505354|m.5155:24-277;PF02782.13|FGGY_C|FGGY family of carbohydrate kinases, C-terminal domain|ENST00000505354|m.5155:286-477
ENSG00000198363	ASPH	4.398401257	13.86243057	-1.653893132	5.28E-07	down		yes	mRNA	3.543472189	3.863270902	5.78846068	9.693789891	18.5324116	13.36109023	8	61500556	61714640	-	ASPH	protein_coding	GO:0005513|detection of calcium ion; GO:0006936|muscle contraction; GO:0007389|pattern specification process; GO:0008285|negative regulation of cell population proliferation; GO:0010524|positive regulation of calcium ion transport into cytosol; GO:0010649|regulation of cell communication by electrical coupling; GO:0010880|regulation of release of sequestered calcium ion into cytosol by sarcoplasm…	GO:0005623|cell; GO:0005783|endoplasmic reticulum; GO:0005789|endoplasmic reticulum membrane; GO:0005886|plasma membrane; GO:0014701|junctional sarcoplasmic reticulum membrane; GO:0016021|integral component of membrane; GO:0030176|integral component of endoplasmic reticulum membrane; GO:0032541|cortical endoplasmic reticulum; GO:0033017|sarcoplasmic reticulum membrane; GO:0033018|sarcoplasmic ret…	GO:0004597|peptide-aspartate beta-dioxygenase activity; GO:0005198|structural molecule activity; GO:0005509|calcium ion binding; GO:0008307|structural constituent of muscle; GO:0009055|electron transfer activity; GO:0044325|ion channel binding	ko:K00476|ASPH	--	6337	XP_022267904.1	XP_022267904.1 aspartyl/asparaginyl beta-hydroxylase isoform X4 [Canis lupus familiaris]	sp|Q12797|ASPH_HUMAN	sp|Q12797|ASPH_HUMAN Aspartyl/asparaginyl beta-hydroxylase OS=Homo sapiens GN=ASPH PE=1 SV=3	9615.ENSCAFP00000035754	junctional sarcoplasmic reticulum protein	_	KOG3696	_	PF05279.8|Asp-B-Hydro_N|Aspartyl beta-hydroxylase N-terminal region|ENST00000517856|m.9509:43-108
ENSG00000169413	RNASE6	54.21655004	125.2739865	-1.208130732	5.39E-07	down		yes	mRNA	50.95872121	61.23607873	50.45485017	121.8891765	129.2559044	124.6768786	14	20781051	20782467	+	RNASE6	protein_coding	GO:0006401|RNA catabolic process; GO:0006952|defense response; GO:0019730|antimicrobial humoral response; GO:0019731|antibacterial humoral response; GO:0045087|innate immune response; GO:0050829|defense response to Gram-negative bacterium; GO:0050830|defense response to Gram-positive bacterium; GO:0051607|defense response to virus; GO:0061844|antimicrobial humoral immune response mediated by anti…	GO:0005576|extracellular region; GO:0005615|extracellular space; GO:0005622|intracellular; GO:0031410|cytoplasmic vesicle; GO:0070062|extracellular exosome	GO:0003676|nucleic acid binding; GO:0004519|endonuclease activity; GO:0004540|ribonuclease activity	ko:K01172|RNASE6_7_8	--	1061	NP_005606.1	NP_005606.1 ribonuclease K6 precursor [Homo sapiens]	sp|Q93091|RNAS6_HUMAN	sp|Q93091|RNAS6_HUMAN Ribonuclease K6 OS=Homo sapiens GN=RNASE6 PE=1 SV=2	9606.ENSP00000302046	ribonuclease, RNase A family, k6; May have a role in host defense	_	_	NOG45773	PF00074.17|RnaseA|Pancreatic ribonuclease|ENST00000304677|m.10437:29-147
ENSG00000169567	HINT1	12.72345931	4.376902743	1.537349783	3.12E-05	up		yes	mRNA	9.395021536	10.42093015	18.35442623	3.691312363	4.616273545	4.82312232	5	131159027	131171735	-	HINT1	protein_coding	GO:0006351|transcription, DNA-templated; GO:0006355|regulation of transcription, DNA-templated; GO:0007165|signal transduction; GO:0009154|purine ribonucleotide catabolic process; GO:0050850|positive regulation of calcium-mediated signaling; GO:0072332|intrinsic apoptotic signaling pathway by p53 class mediator	GO:0000118|histone deacetylase complex; GO:0005634|nucleus; GO:0005829|cytosol; GO:0005856|cytoskeleton; GO:0005886|plasma membrane; GO:0070062|extracellular exosome	GO:0000166|nucleotide binding; GO:0005080|protein kinase C binding; GO:0016787|hydrolase activity	ko:K02503|HINT1,hinT,hit	--	1081	XP_008534835.1	XP_008534835.1 PREDICTED: histidine triad nucleotide-binding protein 2, mitochondrial-like [Equus przewalskii]	sp|P49773|HINT1_HUMAN	sp|P49773|HINT1_HUMAN Histidine triad nucleotide-binding protein 1 OS=Homo sapiens GN=HINT1 PE=1 SV=2	_	_	_	_	_	PF01230.20|HIT|HIT domain|ENST00000304043|m.9083:24-120;PF11969.5|DcpS_C|Scavenger mRNA decapping enzyme C-term binding|ENST00000304043|m.9083:17-117
ENSG00000214456	PLIN5	1.259061245	5.194527373	-2.036005461	6.51E-07	down		yes	mRNA	1.370502901	1.0517792	1.354901635	6.874148819	6.051920912	2.657512388	19	4522531	4535224	-	PLIN5	protein_coding	GO:0010867|positive regulation of triglyceride biosynthetic process; GO:0010884|positive regulation of lipid storage; GO:0010890|positive regulation of sequestering of triglyceride; GO:0010897|negative regulation of triglyceride catabolic process; GO:0019915|lipid storage; GO:0031999|negative regulation of fatty acid beta-oxidation; GO:0032000|positive regulation of fatty acid beta-oxidation; GO:…	GO:0005737|cytoplasm; GO:0005739|mitochondrion; GO:0005811|lipid droplet; GO:0005829|cytosol	GO:0035473|lipase binding; GO:0042802|identical protein binding	ko:K20255|PLIN5	ko03320|PPAR signaling pathway	2470	NP_001013728.2	NP_001013728.2 perilipin-5 [Homo sapiens]	sp|Q00G26|PLIN5_HUMAN	sp|Q00G26|PLIN5_HUMAN Perilipin-5 OS=Homo sapiens GN=PLIN5 PE=1 SV=2	9606.ENSP00000371272	perilipin 5; Binds to lipid droplets and protects them from lipolytic degradation	_	_	NOG68472	PF03036.13|Perilipin|Perilipin family|ENST00000381848|m.3169:44-394
ENSG00000100228	RAB36	0.394056859	2.200634095	-2.451830021	6.72E-07	down		yes	mRNA	0.445572651	0.511282857	0.225315069	1.999529849	3.156829032	1.445543405	22	23145326	23164350	+	RAB36	protein_coding	GO:0015031|protein transport	GO:0000139|Golgi membrane; GO:0005794|Golgi apparatus	GO:0003924|GTPase activity; GO:0005525|GTP binding	ko:K07922|RAB36	--	3828	NP_004905.2	NP_004905.2 ras-related protein Rab-36 isoform 3 [Homo sapiens]	sp|O95755|RAB36_HUMAN	sp|O95755|RAB36_HUMAN Ras-related protein Rab-36 OS=Homo sapiens GN=RAB36 PE=2 SV=2	9606.ENSP00000263116	RAB36, member RAS oncogene family; Protein transport. Probably involved in vesicular traffic [...]	COG1100	KOG0094	_	PF00071.19|Ras|Ras family|ENST00000263116|m.10157:138-298;PF08477.10|Roc|Ras of Complex, Roc, domain of DAPkinase|ENST00000263116|m.10157:138-253;PF00025.18|Arf|ADP-ribosylation factor family|ENST00000263116|m.10157:136-294;PF01926.20|MMR_HSR1|50S ribosome-binding GTPase|ENST00000263116|m.10157:138-237
ENSG00000163162	RNF149	110.0080026	260.1615433	-1.241723558	6.72E-07	down		yes	mRNA	122.3624367	109.8721124	97.78945864	276.8570512	275.6568013	227.9707775	2	101271219	101308701	-	RNF149	protein_coding	GO:0031647|regulation of protein stability; GO:0035690|cellular response to drug; GO:0043409|negative regulation of MAPK cascade	GO:0016020|membrane; GO:0016021|integral component of membrane; GO:0070062|extracellular exosome	GO:0046872|metal ion binding; GO:0061630|ubiquitin protein ligase activity	ko:K15704|RNF149	--	2458	NP_775918.2	NP_775918.2 E3 ubiquitin-protein ligase RNF149 precursor [Homo sapiens]	sp|Q8NC42|RN149_HUMAN	sp|Q8NC42|RN149_HUMAN E3 ubiquitin-protein ligase RNF149 OS=Homo sapiens GN=RNF149 PE=2 SV=2	9606.ENSP00000295317	ring finger protein 149	_	KOG4628	_	PF13639.3|zf-RING_2|Ring finger domain|ENST00000295317|m.7169:304-346;PF17123.2|zf-RING_11|RING-like zinc finger|ENST00000295317|m.7169:304-332;PF13923.3|zf-C3HC4_2|Zinc finger, C3HC4 type (RING finger)|ENST00000295317|m.7169:304-345;PF00097.22|zf-C3HC4|Zinc finger, C3HC4 type (RING finger)|ENST00000295317|m.7169:305-345;PF02225.19|PA|PA domain|ENST00000295317|m.7169:144-206
ENSG00000162399	BSND	0.021582493	0.477236565	-3.947425457	7.55E-07	down		yes	mRNA	0.032536794	0.032210685	0	0.441375281	0.381587769	0.608746647	1	54998193	55011784	+	BSND	protein_coding	GO:0034220|ion transmembrane transport	GO:0005737|cytoplasm; GO:0005886|plasma membrane; GO:0005887|integral component of plasma membrane; GO:0016323|basolateral plasma membrane; GO:0032991|protein-containing complex	GO:0005247|voltage-gated chloride channel activity; GO:0017081|chloride channel regulator activity	ko:K19331|BSND	--	5113	NP_476517.1	NP_476517.1 barttin [Homo sapiens]	sp|Q8WZ55|BSND_HUMAN	sp|Q8WZ55|BSND_HUMAN Barttin OS=Homo sapiens GN=BSND PE=1 SV=1	9606.ENSP00000360312	Bartter syndrome, infantile, with sensorineural deafness (Barttin); Functions as a beta-subu [...]	_	_	NOG45959	PF15462.3|Barttin|Bartter syndrome, infantile, with sensorineural deafness (Barttin)|ENST00000371265|m.6738:27-251
ENSG00000163464	CXCR1	139.4474173	418.0405422	-1.583852705	7.57E-07	down		yes	mRNA	160.5433526	155.889292	101.9096073	362.0155638	552.5485634	339.5574993	2	218162845	218166995	-	CXCR1	protein_coding	GO:0002407|dendritic cell chemotaxis; GO:0006935|chemotaxis; GO:0006954|inflammatory response; GO:0007166|cell surface receptor signaling pathway; GO:0007186|G protein-coupled receptor signaling pathway; GO:0031623|receptor internalization; GO:0043312|neutrophil degranulation	GO:0005886|plasma membrane; GO:0016020|membrane; GO:0016021|integral component of membrane; GO:0030667|secretory granule membrane	GO:0004918|interleukin-8 receptor activity; GO:0004930|G protein-coupled receptor activity; GO:0004950|chemokine receptor activity; GO:0019959|interleukin-8 binding	ko:K04175|CXCR1,IL8RA,CD181	ko04060|Cytokine-cytokine receptor interaction; ko04062|Chemokine signaling pathway; ko04072|Phospholipase D signaling pathway; ko04144|Endocytosis; ko05120|Epithelial cell signaling in Helicobacter pylori infection	2488	NP_000625.1	NP_000625.1 C-X-C chemokine receptor type 1 [Homo sapiens]	sp|P25024|CXCR1_HUMAN	sp|P25024|CXCR1_HUMAN C-X-C chemokine receptor type 1 OS=Homo sapiens GN=CXCR1 PE=1 SV=2	9606.ENSP00000295683	chemokine (C-X-C motif) receptor 1; Receptor to interleukin-8, which is a powerful neutrophi [...]	_	KOG3656	_	PF00001.18|7tm_1|7 transmembrane receptor (rhodopsin family)|ENST00000295683|m.384:56-305
ENSG00000008516	MMP25	15.68043367	61.3144439	-1.966577019	7.91E-07	down		yes	mRNA	19.87779647	15.4674326	11.69607193	54.57432882	94.86366024	34.50534264	16	3046681	3060726	+	MMP25	protein_coding	GO:0006508|proteolysis; GO:0006954|inflammatory response; GO:0043312|neutrophil degranulation; GO:0060022|hard palate development	GO:0005886|plasma membrane; GO:0016020|membrane; GO:0016021|integral component of membrane; GO:0031012|extracellular matrix; GO:0031225|anchored component of membrane; GO:0035579|specific granule membrane	GO:0004222|metalloendopeptidase activity; GO:0008270|zinc ion binding	ko:K08003|MMP25	--	3554	XP_017719384.1	XP_017719384.1 PREDICTED: matrix metalloproteinase-25 [Rhinopithecus bieti]	sp|Q9NPA2|MMP25_HUMAN	sp|Q9NPA2|MMP25_HUMAN Matrix metalloproteinase-25 OS=Homo sapiens GN=MMP25 PE=1 SV=1	9606.ENSP00000337816	matrix metallopeptidase 25; May activate progelatinase A	_	KOG1565	_	PF00413.21|Peptidase_M10|Matrixin|ENST00000336577|m.2591:194-359;PF00045.16|Hemopexin|Hemopexin|ENST00000336577|m.2591:400-443;PF00045.16|Hemopexin|Hemopexin|ENST00000336577|m.2591:449-491;PF00045.16|Hemopexin|Hemopexin|ENST00000336577|m.2591:495-536;PF00045.16|Hemopexin|Hemopexin|ENST00000336577|m.2591:544-571;PF01471.15|PG_binding_1|Putative peptidoglycan binding domain|ENST00000336577|m.2591:1…
ENSG00000178404	CEP295NL	1.286547997	4.910839235	-1.92422877	8.57E-07	down		yes	mRNA	1.688940358	0.895720979	1.274982654	5.705067124	5.202943736	3.824506845	17	78870910	78903217	-	CEP295NL	protein_coding	--	GO:0031514|motile cilium	--	--	--	2090	NP_001230469.1	NP_001230469.1 protein DDC8 homolog isoform 2 [Homo sapiens]	sp|Q96MC4|C295L_HUMAN	sp|Q96MC4|C295L_HUMAN CEP295 N-terminal-like protein OS=Homo sapiens GN=CEP295NL PE=2 SV=1	9606.ENSP00000312767	cDNA FLJ32655 fis, clone TESTI1000025, weakly similar to M.musculus testis-specific protein, DDC8	_	_	NOG74026	_
ENSG00000115271	GCA	115.4279229	292.5484515	-1.341607649	8.74E-07	down		yes	mRNA	115.0539914	142.3423277	88.88744972	281.580705	307.128836	288.9358134	2	162318840	162371595	+	GCA	protein_coding	GO:0006508|proteolysis; GO:0043312|neutrophil degranulation; GO:0061025|membrane fusion	GO:0005576|extracellular region; GO:0005737|cytoplasm; GO:0005829|cytosol; GO:0005886|plasma membrane; GO:0035578|azurophil granule lumen; GO:0070062|extracellular exosome	GO:0004198|calcium-dependent cysteine-type endopeptidase activity; GO:0005509|calcium ion binding; GO:0042803|protein homodimerization activity; GO:0046982|protein heterodimerization activity	--	--	1992	BAD93005.1	BAD93005.1 grancalcin, EF-hand calcium binding protein variant, partial [Homo sapiens]	sp|P28676|GRAN_HUMAN	sp|P28676|GRAN_HUMAN Grancalcin OS=Homo sapiens GN=GCA PE=1 SV=2	9606.ENSP00000394842	grancalcin, EF-hand calcium binding protein; Calcium binding protein that may play a role in [...]	_	KOG0037	_	PF13833.3|EF-hand_8|EF-hand domain pair|ENST00000437150|m.9218:117-172
ENSG00000273003	ARL2-SNX15	0.561376495	0	5.836369784	3.70E-05	up		yes	mRNA	1.135963021	0.103277528	0.444888937	0	0	0	11	65014182	65040570	+	ARL2-SNX15	protein_coding	GO:0006886|intracellular protein transport; GO:0007165|signal transduction	GO:0005730|nucleolus; GO:0005737|cytoplasm; GO:0005829|cytosol; GO:0016020|membrane; GO:0030659|cytoplasmic vesicle membrane	GO:0035091|phosphatidylinositol binding	ko:K17927|SNX15	--	2392	EAW74336.1	EAW74336.1 hCG23393, isoform CRA_a [Homo sapiens]	sp|Q9NRS6|SNX15_HUMAN	sp|Q9NRS6|SNX15_HUMAN Sorting nexin-15 OS=Homo sapiens GN=SNX15 PE=1 SV=1	_	_	_	_	_	PF00787.21|PX|PX domain|ENST00000301886|m.4057:11-123;PF04212.15|MIT|MIT (microtubule interacting and transport) domain|ENST00000301886|m.4057:269-332;PF00025.18|Arf|ADP-ribosylation factor family|ENST00000301886|m.4058:12-121;PF08477.10|Roc|Ras of Complex, Roc, domain of DAPkinase|ENST00000301886|m.4058:26-115;PF04670.9|Gtr1_RagA|Gtr1/RagA G protein conserved region|ENST00000301886|m.4058:26-115…
ENSG00000064932	SBNO2	6.533325688	21.17784163	-1.695140644	9.12E-07	down		yes	mRNA	6.946338613	6.201473147	6.452165304	21.26797662	29.62596378	12.63958449	19	1107636	1174283	-	SBNO2	protein_coding	GO:0002281|macrophage activation involved in immune response; GO:0006351|transcription, DNA-templated; GO:0030282|bone mineralization; GO:0045892|negative regulation of transcription, DNA-templated; GO:0045944|positive regulation of transcription by RNA polymerase II; GO:0050727|regulation of inflammatory response; GO:0061430|bone trabecula morphogenesis; GO:0071222|cellular response to lipopolys…	--	--	--	--	4923	NP_055778.2	NP_055778.2 protein strawberry notch homolog 2 isoform 1 [Homo sapiens]	sp|Q9Y2G9|SBNO2_HUMAN	sp|Q9Y2G9|SBNO2_HUMAN Protein strawberry notch homolog 2 OS=Homo sapiens GN=SBNO2 PE=2 SV=3	9606.ENSP00000354733	strawberry notch homolog 2 (Drosophila); Seems to have transcriptional repression activity i [...]	_	KOG1513	_	PF13872.3|AAA_34|P-loop containing NTP hydrolase pore-1|ENST00000361757|m.1819:215-505;PF13871.3|Helicase_C_4|C-terminal domain on Strawberry notch homologue|ENST00000361757|m.1819:732-1010;PF04851.12|ResIII|Type III restriction enzyme, res subunit|ENST00000361757|m.1819:251-422
ENSG00000244617	ASPRV1	2.176882022	6.816328432	-1.642234436	9.60E-07	down		yes	mRNA	2.216103873	2.231718102	2.082824092	8.350661272	6.273499232	5.824824792	2	69960089	69962265	-	ASPRV1	protein_coding	GO:0016485|protein processing; GO:0043588|skin development	GO:0016021|integral component of membrane	GO:0004190|aspartic-type endopeptidase activity	--	--	2177	XP_005575723.1	XP_005575723.1 PREDICTED: retroviral-like aspartic protease 1 [Macaca fascicularis]	sp|Q53RT3|APRV1_HUMAN	sp|Q53RT3|APRV1_HUMAN Retroviral-like aspartic protease 1 OS=Homo sapiens GN=ASPRV1 PE=1 SV=1	9606.ENSP00000315383	aspartic peptidase, retroviral-like 1	_	_	NOG45468	PF13975.3|gag-asp_proteas|gag-polyprotein putative aspartyl protease|ENST00000320256|m.5420:199-290;PF13650.3|Asp_protease_2|Aspartyl protease|ENST00000320256|m.5420:200-288;PF09668.7|Asp_protease|Aspartyl protease|ENST00000320256|m.5420:196-297
ENSG00000173212	MAB21L3	0.201359395	1.915399892	-3.187387964	9.77E-07	down		yes	mRNA	0.204374232	0.214971201	0.184732753	0.481323329	2.609503698	2.655372649	1	116111755	116135240	+	MAB21L3	protein_coding	--	--	--	--	--	3229	NP_689580.2	NP_689580.2 protein mab-21-like 3 [Homo sapiens]	sp|Q8N8X9|MB213_HUMAN	sp|Q8N8X9|MB213_HUMAN Protein mab-21-like 3 OS=Homo sapiens GN=MAB21L3 PE=1 SV=2	9606.ENSP00000358512	Uncharacterized protein C1orf161	_	KOG3963	_	PF03281.11|Mab-21|Mab-21 protein|ENST00000369500|m.9021:58-351
ENSG00000165591	FAAH2	3.662496261	0.976119691	1.896926351	3.80E-05	up		yes	mRNA	2.691652844	4.629193089	3.66664285	0.807269098	0.779313562	1.341776415	X	57286706	57489196	+	FAAH2	protein_coding	GO:0019369|arachidonic acid metabolic process	GO:0005811|lipid droplet; GO:0016021|integral component of membrane	GO:0017064|fatty acid amide hydrolase activity; GO:0102077|oleamide hydrolase activity; GO:0103073|anandamide amidohydrolase activity	ko:K19176|FAAH2	--	1983	NP_777572.2	NP_777572.2 fatty-acid amide hydrolase 2 isoform 1 [Homo sapiens]	sp|Q6GMR7|FAAH2_HUMAN	sp|Q6GMR7|FAAH2_HUMAN Fatty-acid amide hydrolase 2 OS=Homo sapiens GN=FAAH2 PE=2 SV=1	9606.ENSP00000364035	fatty acid amide hydrolase 2; Degrades bioactive fatty acid amides like oleamide, the endoge [...]	COG0154	KOG1212	_	PF01425.18|Amidase|Amidase|ENST00000374900|m.10683:69-513
ENSG00000112242	E2F3	10.24918388	27.14777547	-1.404449343	9.78E-07	down		yes	mRNA	11.16802545	11.0587486	8.520777583	24.1451467	33.8696616	23.42851811	6	20401906	20493715	+	E2F3	protein_coding	GO:0006367|transcription initiation from RNA polymerase II promoter; GO:0007049|cell cycle; GO:0008284|positive regulation of cell population proliferation; GO:0045944|positive regulation of transcription by RNA polymerase II; GO:0070345|negative regulation of fat cell proliferation	GO:0005654|nucleoplasm; GO:0005829|cytosol; GO:0090575|RNA polymerase II transcription factor complex	GO:0001047|core promoter binding; GO:0001228|DNA-binding transcription activator activity, RNA polymerase II-specific; GO:0003700|DNA-binding transcription factor activity; GO:0043565|sequence-specific DNA binding; GO:0046983|protein dimerization activity	ko:K06620|E2F3	ko01522|Endocrine resistance; ko04110|Cell cycle; ko05161|Hepatitis B; ko05166|HTLV-I infection; ko05200|Pathways in cancer; ko05206|MicroRNAs in cancer; ko05212|Pancreatic cancer; ko05214|Glioma; ko05215|Prostate cancer; ko05218|Melanoma; ko05219|Bladder cancer; ko05220|Chronic myeloid leukemia; ko05222|Small cell lung cancer; ko05223|Non-small cell lung cancer; ko05224|Breast cancer	4749	XP_005248923.1	XP_005248923.1 transcription factor E2F3 isoform X5 [Homo sapiens]	sp|O00716|E2F3_HUMAN	sp|O00716|E2F3_HUMAN Transcription factor E2F3 OS=Homo sapiens GN=E2F3 PE=1 SV=1	9606.ENSP00000262904	E2F transcription factor 3; Transcription activator that binds DNA cooperatively with DP pro [...]	_	KOG2577	_	PF16421.2|E2F_CC-MB|E2F transcription factor CC-MB domain|ENST00000346618|m.3289:259-352;PF02319.17|E2F_TDP|E2F/DP family winged-helix DNA-binding domain|ENST00000346618|m.3289:180-243
ENSG00000089351	GRAMD1A	4.299725163	14.27130374	-1.728459914	9.82E-07	down		yes	mRNA	5.42216556	3.949644124	3.527365804	10.44440842	20.50601402	11.86348879	19	34994784	35026471	+	GRAMD1A	protein_coding	--	GO:0016021|integral component of membrane	--	--	--	2825	XP_016882524.1	XP_016882524.1 GRAM domain-containing protein 1A isoform X3 [Homo sapiens]	sp|Q96CP6|GRM1A_HUMAN	sp|Q96CP6|GRM1A_HUMAN GRAM domain-containing protein 1A OS=Homo sapiens GN=GRAMD1A PE=1 SV=2	_	_	_	_	_	PF16016.2|DUF4782|Domain of unknown function (DUF4782)|ENST00000599564|m.8355:458-605;PF02893.17|GRAM|GRAM domain|ENST00000599564|m.8355:178-244
ENSG00000111962	UST	2.981095304	1.003834146	1.560852219	5.75E-05	up		yes	mRNA	2.807312764	2.201684654	3.934288493	0.851770353	0.896543636	1.26318845	6	148747328	149076990	+	UST	protein_coding	GO:0006477|protein sulfation; GO:0030010|establishment of cell polarity; GO:0030208|dermatan sulfate biosynthetic process; GO:0050770|regulation of axonogenesis	GO:0000139|Golgi membrane; GO:0016021|integral component of membrane	GO:0008146|sulfotransferase activity	ko:K03193|UST	ko00532|Glycosaminoglycan biosynthesis - chondroitin sulfate / dermatan sulfate	4198	NP_005706.1	NP_005706.1 uronyl 2-sulfotransferase [Homo sapiens]	sp|Q9Y2C2|UST_HUMAN	sp|Q9Y2C2|UST_HUMAN Uronyl 2-sulfotransferase OS=Homo sapiens GN=UST PE=2 SV=1	9606.ENSP00000356433	uronyl-2-sulfotransferase; Sulfotransferase that catalyzes the transfer of sulfate to the po [...]	_	KOG3922	_	PF03567.11|Sulfotransfer_2|Sulfotransferase family|ENST00000367463|m.9377:104-356;PF06990.8|Gal-3-0_sulfotr|Galactose-3-O-sulfotransferase|ENST00000367463|m.9377:91-306
ENSG00000100580	TMED8	9.115834985	26.92189515	-1.561287282	1.19E-06	down		yes	mRNA	8.933548478	9.468168135	8.94578834	16.8557352	27.0782669	36.83168336	14	77335021	77377109	-	TMED8	protein_coding	GO:0006810|transport	GO:0016021|integral component of membrane	--	--	--	7784	XP_003808914.2	XP_003808914.2 protein TMED8 isoform X2 [Pan paniscus]	sp|Q6PL24|TMED8_HUMAN	sp|Q6PL24|TMED8_HUMAN Protein TMED8 OS=Homo sapiens GN=TMED8 PE=1 SV=1	_	_	_	_	_	PF13897.3|GOLD_2|Golgi-dynamics membrane-trafficking|ENST00000216468|m.3519:203-342
ENSG00000145491	ROPN1L	3.402480504	11.62708684	-1.769837239	1.26E-06	down		yes	mRNA	3.143486406	4.237429025	2.826526082	10.86768208	15.44857678	8.565001662	5	10441524	10472029	+	ROPN1L	protein_coding	GO:0001932|regulation of protein phosphorylation; GO:0003351|epithelial cilium movement involved in extracellular fluid movement; GO:0030317|flagellated sperm motility; GO:0048240|sperm capacitation	GO:0005737|cytoplasm; GO:0031514|motile cilium	--	--	--	1291	NP_114122.2	NP_114122.2 ropporin-1-like protein [Homo sapiens]	sp|Q96C74|ROP1L_HUMAN	sp|Q96C74|ROP1L_HUMAN Ropporin-1-like protein OS=Homo sapiens GN=ROPN1L PE=1 SV=2	9606.ENSP00000274134	ropporin 1-like	_	_	NOG46838	_
ENSG00000196411	EPHB4	0.243510447	1.783659414	-2.822788864	1.36E-06	down		yes	mRNA	0.077557401	0.24313686	0.409837081	1.782722876	2.699411385	0.868843983	7	100802565	100827521	-	EPHB4	protein_coding	GO:0001525|angiogenesis; GO:0002042|cell migration involved in sprouting angiogenesis; GO:0003007|heart morphogenesis; GO:0007155|cell adhesion; GO:0046777|protein autophosphorylation; GO:0048013|ephrin receptor signaling pathway	GO:0005576|extracellular region; GO:0005829|cytosol; GO:0005886|plasma membrane; GO:0005887|integral component of plasma membrane; GO:0070062|extracellular exosome	GO:0004714|transmembrane receptor protein tyrosine kinase activity; GO:0005003|ephrin receptor activity; GO:0005524|ATP binding	ko:K05113|EPHB4,HTK	ko04360|Axon guidance	5058	BAD92881.1	BAD92881.1 ephrin receptor EphB4 precursor variant, partial [Homo sapiens]	sp|P54760|EPHB4_HUMAN	sp|P54760|EPHB4_HUMAN Ephrin type-B receptor 4 OS=Homo sapiens GN=EPHB4 PE=1 SV=2	9598.ENSPTRP00000033400	EPH receptor B4	COG0515	KOG0196	_	PF07714.14|Pkinase_Tyr|Protein tyrosine kinase|ENST00000487222|m.3543:523-781;PF00069.22|Pkinase|Protein kinase domain|ENST00000487222|m.3543:524-779;PF01404.16|Ephrin_lbd|Ephrin receptor ligand binding domain|ENST00000487222|m.3543:2-104;PF00041.18|fn3|Fibronectin type III domain|ENST00000487222|m.3543:232-319;PF00041.18|fn3|Fibronectin type III domain|ENST00000487222|m.3543:342-425;PF14575.3|Ep…
ENSG00000135636	DYSF	14.17587504	58.19152645	-2.036601847	1.37E-06	down		yes	mRNA	19.75854791	13.42821328	9.340863933	60.57952632	84.44684134	29.54821169	2	71453722	71686768	+	DYSF	protein_coding	GO:0001778|plasma membrane repair; GO:0006906|vesicle fusion; GO:0006936|muscle contraction	GO:0005768|endosome; GO:0005769|early endosome; GO:0005770|late endosome; GO:0005815|microtubule organizing center; GO:0005886|plasma membrane; GO:0016021|integral component of membrane; GO:0030027|lamellipodium; GO:0030139|endocytic vesicle; GO:0030315|T-tubule; GO:0030659|cytoplasmic vesicle membrane; GO:0042383|sarcolemma; GO:0070062|extracellular exosome	GO:0005509|calcium ion binding; GO:0005543|phospholipid binding; GO:0005544|calcium-dependent phospholipid binding	ko:K18261|DYSF	--	6796	NP_003485.1	NP_003485.1 dysferlin isoform 8 [Homo sapiens]	sp|O75923|DYSF_HUMAN	sp|O75923|DYSF_HUMAN Dysferlin OS=Homo sapiens GN=DYSF PE=1 SV=1	9606.ENSP00000386881	dysferlin, limb girdle muscular dystrophy 2B (autosomal recessive); Key calcium ion sensor i [...]	_	KOG1326	_	PF00168.27|C2|C2 domain|ENST00000258104|m.5579:2-96;PF00168.27|C2|C2 domain|ENST00000258104|m.5579:221-310;PF00168.27|C2|C2 domain|ENST00000258104|m.5579:380-486;PF00168.27|C2|C2 domain|ENST00000258104|m.5579:1153-1260;PF00168.27|C2|C2 domain|ENST00000258104|m.5579:1340-1424;PF00168.27|C2|C2 domain|ENST00000258104|m.5579:1580-1669;PF00168.27|C2|C2 domain|ENST00000258104|m.5579:1836-1937;PF08150.9…
ENSG00000205810	KLRC3	9.985344486	2.262158846	2.137192593	5.96E-05	up		yes	mRNA	15.74726011	7.639298378	6.569474967	3.658593964	1.370587179	1.757295395	12	10412312	10420595	-	KLRC3	protein_coding	GO:0006968|cellular defense response	GO:0016021|integral component of membrane	GO:0004888|transmembrane signaling receptor activity; GO:0030246|carbohydrate binding	ko:K06541|KLRC,CD159	ko04612|Antigen processing and presentation	1028	NP_002252.2	NP_002252.2 NKG2-E type II integral membrane protein isoform E [Homo sapiens]	sp|Q07444|NKG2E_HUMAN	sp|Q07444|NKG2E_HUMAN NKG2-E type II integral membrane protein OS=Homo sapiens GN=KLRC3 PE=2 SV=3	_	_	_	_	_	PF00059.18|Lectin_C|Lectin C-type domain|ENST00000396439|m.11364:150-236
ENSG00000134243	SORT1	8.894178069	27.59917623	-1.632593494	1.39E-06	down		yes	mRNA	11.22994759	10.11353082	5.339055795	23.56942394	30.60982023	28.61828452	1	109309568	109397951	-	SORT1	protein_coding	GO:0001503|ossification; GO:0006895|Golgi to endosome transport; GO:0006897|endocytosis; GO:0007186|G protein-coupled receptor signaling pathway; GO:0007218|neuropeptide signaling pathway; GO:0007275|multicellular organism development; GO:0008333|endosome to lysosome transport; GO:0008625|extrinsic apoptotic signaling pathway via death domain receptors; GO:0010468|regulation of gene expression; G…	GO:0005765|lysosomal membrane; GO:0005769|early endosome; GO:0005789|endoplasmic reticulum membrane; GO:0005794|Golgi apparatus; GO:0005829|cytosol; GO:0005886|plasma membrane; GO:0005905|clathrin-coated pit; GO:0009986|cell surface; GO:0010008|endosome membrane; GO:0016021|integral component of membrane; GO:0030136|clathrin-coated vesicle; GO:0030140|trans-Golgi network transport vesicle; GO:003…	GO:0010465|nerve growth factor receptor activity; GO:0019899|enzyme binding; GO:0030379|neurotensin receptor activity, non-G protein-coupled; GO:0048406|nerve growth factor binding	ko:K12388|SORT1	ko04142|Lysosome; ko04722|Neurotrophin signaling pathway	7028	EAW56380.1	EAW56380.1 sortilin 1 [Homo sapiens]	sp|Q99523|SORT_HUMAN	sp|Q99523|SORT_HUMAN Sortilin OS=Homo sapiens GN=SORT1 PE=1 SV=3	9606.ENSP00000256637	sortilin 1; Functions as a sorting receptor in the Golgi compartment and as a clearance rece [...]	_	KOG3511	_	PF15902.2|Sortilin-Vps10|Sortilin, neurotensin receptor 3,|ENST00000256637|m.8337:162-591;PF15901.2|Sortilin_C|Sortilin, neurotensin receptor 3, C-terminal|ENST00000256637|m.8337:594-759;PF15899.2|BNR_6|BNR-Asp box repeat|ENST00000256637|m.8337:163-176;PF15899.2|BNR_6|BNR-Asp box repeat|ENST00000256637|m.8337:216-229;PF15899.2|BNR_6|BNR-Asp box repeat|ENST00000256637|m.8337:258-271;PF15899.2|BNR_…
ENSG00000111796	KLRB1	34.88471484	10.99714951	1.664567635	6.31E-05	up		yes	mRNA	34.12231057	19.27866203	51.25317192	9.740814102	8.084495558	15.16613888	12	9594551	9607886	-	KLRB1	protein_coding	GO:0007166|cell surface receptor signaling pathway; GO:0050776|regulation of immune response	GO:0005886|plasma membrane; GO:0016021|integral component of membrane	GO:0004888|transmembrane signaling receptor activity; GO:0030246|carbohydrate binding	ko:K06543|KLRB,CD161	ko05144|Malaria	1448	NP_002249.1	NP_002249.1 killer cell lectin-like receptor subfamily B member 1 [Homo sapiens]	sp|Q12918|KLRB1_HUMAN	sp|Q12918|KLRB1_HUMAN Killer cell lectin-like receptor subfamily B member 1 OS=Homo sapiens GN=KLRB1 PE=1 SV=1	9606.ENSP00000229402	killer cell lectin-like receptor subfamily B, member 1; Plays an inhibitory role on natural [...]	_	KOG4297	_	PF00059.18|Lectin_C|Lectin C-type domain|ENST00000229402|m.11250:114-212
ENSG00000168004	HRASLS5	0.351592647	0	5.176293436	6.36E-05	up		yes	mRNA	0.390278905	0.579550843	0.084948194	0	0	0	11	63461404	63491194	-	HRASLS5	protein_coding	GO:0070292|N-acylphosphatidylethanolamine metabolic process	--	GO:0016410|N-acyltransferase activity	--	--	3032	NP_001140201.1	NP_001140201.1 Ca(2+)-independent N-acyltransferase isoform 2 [Homo sapiens]	sp|Q96KN8|HRSL5_HUMAN	sp|Q96KN8|HRSL5_HUMAN Ca(2+)-independent N-acyltransferase OS=Homo sapiens GN=HRASLS5 PE=1 SV=2	9606.ENSP00000301790	HRAS-like suppressor family, member 5	_	_	NOG46715	PF04970.10|LRAT|Lecithin retinol acyltransferase|ENST00000540857|m.3473:119-235
ENSG00000179639	FCER1A	12.94734842	1.580759417	3.02598295	6.40E-05	up		yes	mRNA	3.284372859	11.13269693	24.42497547	0.538090561	3.511526706	0.692660983	1	159289714	159308224	+	FCER1A	protein_coding	GO:0001812|positive regulation of type I hypersensitivity; GO:0001820|serotonin secretion; GO:0007257|activation of JUN kinase activity; GO:0019370|leukotriene biosynthetic process; GO:0038095|Fc-epsilon receptor signaling pathway; GO:0043306|positive regulation of mast cell degranulation; GO:0045401|positive regulation of interleukin-3 biosynthetic process; GO:0045425|positive regulation of gran…	GO:0005622|intracellular; GO:0005886|plasma membrane; GO:0005887|integral component of plasma membrane; GO:0009897|external side of plasma membrane; GO:0009986|cell surface	GO:0019767|IgE receptor activity; GO:0019863|IgE binding	ko:K08089|FCER1A	ko04071|Sphingolipid signaling pathway; ko04072|Phospholipase D signaling pathway; ko04664|Fc epsilon RI signaling pathway; ko05310|Asthma	1165	EAW52789.1	EAW52789.1 Fc fragment of IgE, high affinity I, receptor for; alpha polypeptide [Homo sapiens]	sp|P12319|FCERA_HUMAN	sp|P12319|FCERA_HUMAN High affinity immunoglobulin epsilon receptor subunit alpha OS=Homo sapiens GN=FCER1A PE=1 SV=1	_	_	_	_	_	PF13895.3|Ig_2|Immunoglobulin domain|ENST00000368115|m.11719:36-100;PF13895.3|Ig_2|Immunoglobulin domain|ENST00000368115|m.11719:117-197;PF13927.3|Ig_3|Immunoglobulin domain|ENST00000368115|m.11719:32-97;PF00047.22|ig|Immunoglobulin domain|ENST00000368115|m.11719:46-105
ENSG00000100079	LGALS2	9.314836864	2.440609401	1.927937932	7.15E-05	up		yes	mRNA	5.625721627	9.298802582	13.01998638	2.649836064	1.748260091	2.923732049	22	37570246	37582616	-	LGALS2	protein_coding	--	--	GO:0016936|galactoside binding; GO:0030246|carbohydrate binding	ko:K10090|LGALS2	--	591	NP_006489.1	NP_006489.1 galectin-2 [Homo sapiens]	sp|P05162|LEG2_HUMAN	sp|P05162|LEG2_HUMAN Galectin-2 OS=Homo sapiens GN=LGALS2 PE=1 SV=3	9606.ENSP00000215886	lectin, galactoside-binding, soluble, 2; This protein binds beta-galactoside. Its physiologi [...]	_	KOG3587	_	PF00337.19|Gal-bind_lectin|Galactoside-binding lectin|ENST00000215886|m.11938:10-128
ENSG00000184678	HIST2H2BE	24.77129076	65.46919296	-1.401785207	1.40E-06	down		yes	mRNA	21.10469798	27.58649148	25.62268282	57.43025347	84.91093677	54.06638864	1	149884459	149886652	-	HIST2H2BE	protein_coding	GO:0006334|nucleosome assembly; GO:0042742|defense response to bacterium	GO:0000786|nucleosome; GO:0005634|nucleus	GO:0003677|DNA binding; GO:0046982|protein heterodimerization activity	ko:K11252|H2B	ko05034|Alcoholism; ko05203|Viral carcinogenesis; ko05322|Systemic lupus erythematosus	2194	XP_010187045.1	XP_010187045.1 PREDICTED: histone H2B 5-like [Mesitornis unicolor]	sp|P0C1H3|H2B1_CHICK	sp|P0C1H3|H2B1_CHICK Histone H2B 1/2/3/4/6 OS=Gallus gallus GN=H2B-I PE=1 SV=2	_	_	_	_	_	PF00125.21|Histone|Core histone H2A/H2B/H3/H4|ENST00000369155|m.9603:13-105;PF00808.20|CBFD_NFYB_HMF|Histone-like transcription factor (CBF/NF-Y) and archaeal histone|ENST00000369155|m.9603:46-103
ENSG00000167528	ZNF641	2.238137438	16.47302508	-2.874178898	1.45E-06	down		yes	mRNA	2.696112721	1.370176159	2.648123435	17.2882706	29.3148186	2.815986031	12	48337180	48351414	-	ZNF641	protein_coding	GO:0006351|transcription, DNA-templated	GO:0005634|nucleus; GO:0005654|nucleoplasm; GO:0005829|cytosol	GO:0000981|DNA-binding transcription factor activity, RNA polymerase II-specific; GO:0003677|DNA binding; GO:0046872|metal ion binding	ko:K09228|KRAB	--	7819	NP_689533.2	NP_689533.2 zinc finger protein 641 isoform 1 [Homo sapiens]	sp|Q96N77|ZN641_HUMAN	sp|Q96N77|ZN641_HUMAN Zinc finger protein 641 OS=Homo sapiens GN=ZNF641 PE=1 SV=2	9606.ENSP00000301042	zinc finger protein 641; Transcriptional activatior. Activates transcriptional activities of [...]	COG5048	KOG1721	_	PF01352.24|KRAB|KRAB box|ENST00000544117|m.1240:108-149
ENSG00000064999	ANKS1A	1.449374887	4.6847534	-1.685698847	1.57E-06	down		yes	mRNA	1.579724203	1.395869643	1.372530814	5.578786113	5.652879126	2.822594963	6	34889265	35091413	+	ANKS1A	protein_coding	GO:0006929|substrate-dependent cell migration; GO:0016322|neuron remodeling; GO:0048013|ephrin receptor signaling pathway; GO:1901187|regulation of ephrin receptor signaling pathway	GO:0005654|nucleoplasm; GO:0005829|cytosol; GO:0043005|neuron projection	GO:0046875|ephrin receptor binding	ko:K21413|--	--	6347	NP_056060.2	NP_056060.2 ankyrin repeat and SAM domain-containing protein 1A [Homo sapiens]	sp|Q92625|ANS1A_HUMAN	sp|Q92625|ANS1A_HUMAN Ankyrin repeat and SAM domain-containing protein 1A OS=Homo sapiens GN=ANKS1A PE=1 SV=4	9606.ENSP00000353518	ankyrin repeat and sterile alpha motif domain containing 1A; May play a negative role in gro [...]	COG0666	KOG0507	_	PF12796.4|Ank_2|Ankyrin repeats (3 copies)|ENST00000360359|m.5519:110-186;PF12796.4|Ank_2|Ankyrin repeats (3 copies)|ENST00000360359|m.5519:189-253;PF12796.4|Ank_2|Ankyrin repeats (3 copies)|ENST00000360359|m.5519:258-323;PF13857.3|Ank_5|Ankyrin repeats (many copies)|ENST00000360359|m.5519:117-160;PF13857.3|Ank_5|Ankyrin repeats (many copies)|ENST00000360359|m.5519:189-235;PF13857.3|Ank_5|Ankyrin…
ENSG00000012779	ALOX5	24.56309838	80.30499194	-1.708589537	1.60E-06	down		yes	mRNA	31.62189901	22.22034005	19.84705607	75.46034876	113.0847744	52.36985262	10	45374176	45446119	+	ALOX5	protein_coding	GO:0002540|leukotriene production involved in inflammatory response; GO:0006691|leukotriene metabolic process; GO:0019370|leukotriene biosynthetic process; GO:0019372|lipoxygenase pathway; GO:0043312|neutrophil degranulation; GO:2001300|lipoxin metabolic process	GO:0005576|extracellular region; GO:0005615|extracellular space; GO:0005635|nuclear envelope; GO:0005641|nuclear envelope lumen; GO:0005654|nucleoplasm; GO:0005829|cytosol; GO:0016363|nuclear matrix; GO:0031965|nuclear membrane; GO:0034774|secretory granule lumen; GO:1904813|ficolin-1-rich granule lumen	GO:0004051|arachidonate 5-lipoxygenase activity; GO:0005506|iron ion binding	ko:K00461|ALOX5	ko00590|Arachidonic acid metabolism; ko01100|Metabolic pathways; ko04664|Fc epsilon RI signaling pathway; ko04726|Serotonergic synapse; ko04913|Ovarian steroidogenesis; ko05145|Toxoplasmosis	2506	NP_000689.1	NP_000689.1 arachidonate 5-lipoxygenase isoform 1 [Homo sapiens]	sp|P09917|LOX5_HUMAN	sp|P09917|LOX5_HUMAN Arachidonate 5-lipoxygenase OS=Homo sapiens GN=ALOX5 PE=1 SV=2	9606.ENSP00000363512	arachidonate 5-lipoxygenase; Catalyzes the first step in leukotriene biosynthesis, and there [...]	_	KOG3599	NOG69653	PF00305.16|Lipoxygenase|Lipoxygenase|ENST00000374391|m.5620:238-675;PF01477.20|PLAT|PLAT/LH2 domain|ENST00000374391|m.5620:21-129
ENSG00000168329	CX3CR1	59.14834228	21.03527395	1.491085336	7.84E-05	up		yes	mRNA	83.97684093	49.45302894	44.01515699	22.93112305	26.32865347	13.84604534	3	39263494	39281735	-	CX3CR1	protein_coding	GO:0002052|positive regulation of neuroblast proliferation; GO:0002282|microglial cell activation involved in immune response; GO:0002881|negative regulation of chronic inflammatory response to non-antigenic stimulus; GO:0006935|chemotaxis; GO:0006968|cellular defense response; GO:0007155|cell adhesion; GO:0007186|G protein-coupled receptor signaling pathway; GO:0007613|memory; GO:0009611|respons…	GO:0005886|plasma membrane; GO:0005887|integral component of plasma membrane; GO:0032809|neuronal cell body membrane; GO:0043005|neuron projection; GO:0048471|perinuclear region of cytoplasm	GO:0004950|chemokine receptor activity; GO:0016495|C-X3-C chemokine receptor activity; GO:0019960|C-X3-C chemokine binding	ko:K04192|CX3CR1	ko04060|Cytokine-cytokine receptor interaction; ko04062|Chemokine signaling pathway	3255	EAW64575.1	EAW64575.1 chemokine (C-X3-C motif) receptor 1, isoform CRA_a [Homo sapiens]	sp|P49238|CX3C1_HUMAN	sp|P49238|CX3C1_HUMAN CX3C chemokine receptor 1 OS=Homo sapiens GN=CX3CR1 PE=1 SV=1	_	_	_	_	_	PF00001.18|7tm_1|7 transmembrane receptor (rhodopsin family)|ENST00000541347|m.2802:48-293;PF10320.6|7TM_GPCR_Srsx|Serpentine type 7TM GPCR chemoreceptor Srsx|ENST00000541347|m.2802:43-250
ENSG00000242028	HYPK	2.508857763	0.730130027	1.766919005	8.20E-05	up		yes	mRNA	3.426270764	2.833764333	1.266538191	0.892314575	0.639907494	0.658168011	15	43796142	43803043	+	HYPK	protein_coding	GO:0043066|negative regulation of apoptotic process; GO:0050821|protein stabilization	GO:0005634|nucleus; GO:0005654|nucleoplasm; GO:0005737|cytoplasm; GO:0015630|microtubule cytoskeleton; GO:0032991|protein-containing complex	GO:0047485|protein N-terminus binding	--	--	4777	AAQ15264.1	AAQ15264.1 PP7302 [Homo sapiens]	sp|Q9NX55|HYPK_HUMAN	sp|Q9NX55|HYPK_HUMAN Huntingtin-interacting protein K OS=Homo sapiens GN=HYPK PE=1 SV=2	_	_	_	_	_	_
ENSG00000197208	SLC22A4	12.1729896	33.33051083	-1.452408007	1.62E-06	down		yes	mRNA	13.76023525	13.18832512	9.570408446	26.46963155	41.18557365	32.33632729	5	132294443	132344206	+	SLC22A4	protein_coding	GO:0006641|triglyceride metabolic process; GO:0006814|sodium ion transport; GO:0007589|body fluid secretion; GO:0009437|carnitine metabolic process; GO:0015695|organic cation transport; GO:0015697|quaternary ammonium group transport; GO:0015879|carnitine transport	GO:0005739|mitochondrion; GO:0005886|plasma membrane; GO:0005887|integral component of plasma membrane; GO:0016324|apical plasma membrane	GO:0000166|nucleotide binding; GO:0005524|ATP binding; GO:0008513|secondary active organic cation transmembrane transporter activity; GO:0008514|organic anion transmembrane transporter activity; GO:0015226|carnitine transmembrane transporter activity; GO:0015293|symporter activity; GO:0015491|cation:cation antiporter activity; GO:0015651|quaternary ammonium group transmembrane transporter activit…	ko:K08202|SLC22A4_5,OCTN	ko05231|Choline metabolism in cancer	2201	XP_017727518.1	XP_017727518.1 PREDICTED: solute carrier family 22 member 4 [Rhinopithecus bieti]	sp|Q9H015|S22A4_HUMAN	sp|Q9H015|S22A4_HUMAN Solute carrier family 22 member 4 OS=Homo sapiens GN=SLC22A4 PE=1 SV=3	9606.ENSP00000200652	solute carrier family 22 (organic cation/ergothioneine transporter), member 4; Sodium-ion de [...]	COG0477	KOG0255	_	PF07690.13|MFS_1|Major Facilitator Superfamily|ENST00000200652|m.9173:144-476;PF00083.21|Sugar_tr|Sugar (and other) transporter|ENST00000200652|m.9173:141-517
ENSG00000157514	TSC22D3	22.37357559	62.05276542	-1.471287469	1.65E-06	down		yes	mRNA	23.06104065	28.43947313	15.62021301	59.32036338	71.23041071	55.60752217	X	107713221	107777342	-	TSC22D3	protein_coding	GO:0000122|negative regulation of transcription by RNA polymerase II; GO:0006355|regulation of transcription, DNA-templated; GO:0006970|response to osmotic stress; GO:0034220|ion transmembrane transport; GO:0048642|negative regulation of skeletal muscle tissue development; GO:0070236|negative regulation of activation-induced cell death of T cells	GO:0005634|nucleus; GO:0005737|cytoplasm; GO:0005829|cytosol	GO:0003700|DNA-binding transcription factor activity; GO:0043426|MRF binding	--	--	2266	XP_007990698.1	XP_007990698.1 PREDICTED: TSC22 domain family protein 3 isoform X1 [Chlorocebus sabaeus]	sp|Q99576|T22D3_HUMAN	sp|Q99576|T22D3_HUMAN TSC22 domain family protein 3 OS=Homo sapiens GN=TSC22D3 PE=1 SV=2	_	_	_	_	_	PF01166.15|TSC22|TSC-22/dip/bun family|ENST00000372383|m.11799:124-178
ENSG00000163393	SLC22A15	13.33219886	39.28133184	-1.558214621	1.72E-06	down		yes	mRNA	15.57142159	13.87226145	10.55291355	27.61237335	52.70944709	37.52217507	1	115976498	116070054	+	SLC22A15	protein_coding	--	GO:0016021|integral component of membrane	GO:0008514|organic anion transmembrane transporter activity	ko:K08211|SLC22A15	--	4720	XP_007975635.1	XP_007975635.1 PREDICTED: solute carrier family 22 member 15 isoform X1 [Chlorocebus sabaeus]	sp|Q8IZD6|S22AF_HUMAN	sp|Q8IZD6|S22AF_HUMAN Solute carrier family 22 member 15 OS=Homo sapiens GN=SLC22A15 PE=2 SV=1	9606.ENSP00000358515	solute carrier family 22, member 15; Probably transports organic cations (By similarity). Ap [...]	COG0477	KOG0255	_	PF00083.21|Sugar_tr|Sugar (and other) transporter|ENST00000369503|m.9018:150-496;PF07690.13|MFS_1|Major Facilitator Superfamily|ENST00000369503|m.9018:119-470
ENSG00000180953	ST20	16.06756868	41.76171771	-1.377477218	1.74E-06	down		yes	mRNA	17.79735727	16.53054733	13.87480145	32.93620983	50.03013449	42.31880881	15	79898840	79923702	-	ST20	protein_coding	--	--	--	--	--	1004	EAW99131.1	EAW99131.1 hCG1794591, isoform CRA_b [Homo sapiens]	sp|Q9HBF5|ST20_HUMAN	sp|Q9HBF5|ST20_HUMAN Suppressor of tumorigenicity 20 protein OS=Homo sapiens GN=ST20 PE=2 SV=2	_	_	_	_	_	_
ENSG00000143376	SNX27	4.240502468	10.41287521	-1.294048005	1.80E-06	down		yes	mRNA	4.692197237	3.557791652	4.471518514	11.25757516	11.47191721	8.509133257	1	151612006	151699091	+	SNX27	protein_coding	GO:0001770|establishment of natural killer cell polarity; GO:0006886|intracellular protein transport; GO:0007165|signal transduction; GO:0008333|endosome to lysosome transport; GO:0016197|endosomal transport; GO:1990126|retrograde transport, endosome to plasma membrane	GO:0001772|immunological synapse; GO:0005654|nucleoplasm; GO:0005768|endosome; GO:0005769|early endosome; GO:0005829|cytosol; GO:0031901|early endosome membrane	GO:0032266|phosphatidylinositol-3-phosphate binding	ko:K17936|SNX27	--	7250	NP_112180.4	NP_112180.4 sorting nexin-27 isoform 2 [Homo sapiens]	sp|Q96L92|SNX27_HUMAN	sp|Q96L92|SNX27_HUMAN Sorting nexin-27 OS=Homo sapiens GN=SNX27 PE=1 SV=2	_	_	_	_	_	PF00787.21|PX|PX domain|ENST00000368843|m.10066:226-321;PF00595.21|PDZ|PDZ domain (Also known as DHR or GLGF)|ENST00000368843|m.10066:102-189;PF00788.20|RA|Ras association (RalGDS/AF-6) domain|ENST00000368843|m.10066:333-417
ENSG00000189227	C15orf61	1.382729143	0.384023487	1.821561176	8.21E-05	up		yes	mRNA	1.325536749	1.437770878	1.384879801	0.547261923	0.353213221	0.251595317	15	67521068	67530143	+	C15orf61	protein_coding	--	GO:0005576|extracellular region	--	--	--	4253	XP_008014332.1	XP_008014332.1 PREDICTED: uncharacterized protein C15orf61 homolog [Chlorocebus sabaeus]	sp|A6NNL5|CO061_HUMAN	sp|A6NNL5|CO061_HUMAN Uncharacterized protein C15orf61 OS=Homo sapiens GN=C15orf61 PE=2 SV=2	_	_	_	_	_	PF15031.3|DUF4528|Domain of unknown function (DUF4528)|ENST00000342683|m.8620:89-213
ENSG00000213347	MXD3	4.581269632	15.72118233	-1.776662041	1.89E-06	down		yes	mRNA	2.442365925	5.520131085	5.781311885	18.63355201	16.61966461	11.91033037	5	177301461	177312757	-	MXD3	protein_coding	GO:0006914|autophagy; GO:0015031|protein transport; GO:0043312|neutrophil degranulation	GO:0005739|mitochondrion; GO:0005776|autophagosome; GO:0005829|cytosol; GO:0005886|plasma membrane; GO:0030667|secretory granule membrane	GO:0003924|GTPase activity; GO:0005525|GTP binding	ko:K07912|RAB24	--	2279	NP_001026847.1	NP_001026847.1 ras-related protein Rab-24 [Homo sapiens]	sp|Q969Q5|RAB24_HUMAN	sp|Q969Q5|RAB24_HUMAN Ras-related protein Rab-24 OS=Homo sapiens GN=RAB24 PE=1 SV=1	9598.ENSPTRP00000030021	RAB24, member RAS oncogene family	COG1100	KOG0092	_	PF00071.19|Ras|Ras family|ENST00000503473|m.1826:9-171;PF08477.10|Roc|Ras of Complex, Roc, domain of DAPkinase|ENST00000503473|m.1826:9-123;PF00025.18|Arf|ADP-ribosylation factor family|ENST00000503473|m.1826:5-170;PF00010.23|HLH|Helix-loop-helix DNA-binding domain|ENST00000503473|m.1827:49-90
ENSG00000122068	FYTTD1	2.458237687	6.003990873	-1.284841348	1.93E-06	down		yes	mRNA	2.045389204	2.919328608	2.409995249	5.764911168	5.983951174	6.263110277	3	197737179	197787596	+	FYTTD1	protein_coding	GO:0006406|mRNA export from nucleus	GO:0005654|nucleoplasm; GO:0016607|nuclear speck	GO:0003723|RNA binding; GO:0003729|mRNA binding	--	--	6866	XP_002759822.2	XP_002759822.2 PREDICTED: UAP56-interacting factor isoform X1 [Callithrix jacchus]	sp|Q96QD9|UIF_HUMAN	sp|Q96QD9|UIF_HUMAN UAP56-interacting factor OS=Homo sapiens GN=FYTTD1 PE=1 SV=3	9598.ENSPTRP00000027177	forty-two-three domain containing 1	_	_	NOG45698	PF07078.8|FYTT|Forty-two-three protein|ENST00000241502|m.11265:10-318
ENSG00000196782	MAML3	3.306260955	11.14481276	-1.750036856	1.94E-06	down		yes	mRNA	4.484049939	3.112072601	2.322660327	8.215895427	15.42019254	9.79835032	4	139716753	140154184	-	MAML3	protein_coding	GO:0006367|transcription initiation from RNA polymerase II promoter; GO:0007219|Notch signaling pathway; GO:0007221|positive regulation of transcription of Notch receptor target; GO:0045944|positive regulation of transcription by RNA polymerase II	GO:0005634|nucleus; GO:0005654|nucleoplasm; GO:0016607|nuclear speck	GO:0003713|transcription coactivator activity	ko:K06061|MAML	ko04330|Notch signaling pathway; ko04658|Th1 and Th2 cell differentiation	6844	NP_061187.3	NP_061187.3 mastermind-like protein 3 [Homo sapiens]	sp|Q96JK9|MAML3_HUMAN	sp|Q96JK9|MAML3_HUMAN Mastermind-like protein 3 OS=Homo sapiens GN=MAML3 PE=1 SV=4	_	_	_	_	_	PF09596.7|MamL-1|MamL-1 domain|ENST00000509479|m.4478:68-125
ENSG00000168297	PXK	7.65265532	20.02416274	-1.386545901	2.13E-06	down		yes	mRNA	7.892341953	8.636089753	6.429534255	20.88804441	23.75726768	15.42717615	3	58332880	58426126	+	PXK	protein_coding	GO:0006954|inflammatory response; GO:0032780|negative regulation of ATPase activity; GO:0043271|negative regulation of ion transport; GO:0050804|modulation of chemical synaptic transmission	GO:0005634|nucleus; GO:0005737|cytoplasm; GO:0005815|microtubule organizing center; GO:0005829|cytosol; GO:0005886|plasma membrane	GO:0003779|actin binding; GO:0008022|protein C-terminus binding; GO:0035091|phosphatidylinositol binding	ko:K17543|PXK	--	3035	XP_001174144.1	XP_001174144.1 PX domain-containing protein kinase-like protein isoform X1 [Pan troglodytes]	sp|Q7Z7A4|PXK_HUMAN	sp|Q7Z7A4|PXK_HUMAN PX domain-containing protein kinase-like protein OS=Homo sapiens GN=PXK PE=1 SV=1	9598.ENSPTRP00000041771	PX domain containing serine/threonine kinase	_	KOG2101	NOG71043	PF00787.21|PX|PX domain|ENST00000383716|m.5825:30-121;PF00069.22|Pkinase|Protein kinase domain|ENST00000383716|m.5825:198-351;PF07714.14|Pkinase_Tyr|Protein tyrosine kinase|ENST00000383716|m.5825:192-304
ENSG00000169891	REPS2	3.646447941	15.77738683	-2.110257666	2.15E-06	down		yes	mRNA	5.397785295	3.447186136	2.094372392	20.25111032	19.33024489	7.750805279	X	16946691	17153280	+	REPS2	protein_coding	GO:0007173|epidermal growth factor receptor signaling pathway; GO:0061024|membrane organization; GO:0065003|protein-containing complex assembly	GO:0005829|cytosol	GO:0005509|calcium ion binding	ko:K20068|REPS	--	7953	XP_016798437.1	XP_016798437.1 ralBP1-associated Eps domain-containing protein 2 isoform X1 [Pan troglodytes]	sp|Q8NFH8|REPS2_HUMAN	sp|Q8NFH8|REPS2_HUMAN RalBP1-associated Eps domain-containing protein 2 OS=Homo sapiens GN=REPS2 PE=1 SV=2	9606.ENSP00000349824	RALBP1 associated Eps domain containing 2; Involved in growth factor signaling through its i [...]	_	KOG1955	_	PF12763.4|EF-hand_4|Cytoskeletal-regulatory complex EF hand|ENST00000357277|m.8825:278-366
ENSG00000136111	TBC1D4	7.720850751	3.089656755	1.318518721	8.67E-05	up		yes	mRNA	6.075767267	9.801693783	7.285091203	2.271117217	2.958695152	4.039157895	13	75283503	75482114	-	TBC1D4	protein_coding	GO:0006886|intracellular protein transport; GO:0016192|vesicle-mediated transport; GO:0031338|regulation of vesicle fusion; GO:0031339|negative regulation of vesicle fusion; GO:0032869|cellular response to insulin stimulus; GO:0061024|membrane organization; GO:0090630|activation of GTPase activity	GO:0005622|intracellular; GO:0005829|cytosol; GO:0012505|endomembrane system; GO:0030659|cytoplasmic vesicle membrane; GO:0070062|extracellular exosome	GO:0005096|GTPase activator activity; GO:0017137|Rab GTPase binding	ko:K17902|TBC1D4,AS160	ko04919|Thyroid hormone signaling pathway; ko04931|Insulin resistance	6656	NP_001273588.1	NP_001273588.1 TBC1 domain family member 4 isoform 3 [Homo sapiens]	sp|O60343|TBCD4_HUMAN	sp|O60343|TBCD4_HUMAN TBC1 domain family member 4 OS=Homo sapiens GN=TBC1D4 PE=1 SV=2	9606.ENSP00000366863	TBC1 domain family, member 4; May act as a GTPase-activating protein for RAB2A, RAB8A, RAB10 [...]	COG5210	KOG4436	_	PF00566.15|RabGAP-TBC|Rab-GTPase-TBC domain|ENST00000648194|m.9362:680-887;PF11830.5|DUF3350|Domain of unknown function (DUF3350)|ENST00000648194|m.9362:557-620;PF00640.20|PID|Phosphotyrosine interaction domain (PTB/PID)|ENST00000648194|m.9362:164-259
ENSG00000158470	B4GALT5	23.08857256	90.64949785	-1.972654471	2.20E-06	down		yes	mRNA	30.88581423	25.7398569	12.64004655	74.30373127	136.6975006	60.94726171	20	49632945	49713878	-	B4GALT5	protein_coding	GO:0005975|carbohydrate metabolic process; GO:0016266|O-glycan processing; GO:0018146|keratan sulfate biosynthetic process	GO:0000139|Golgi membrane; GO:0016021|integral component of membrane; GO:0032580|Golgi cisterna membrane; GO:0070062|extracellular exosome	GO:0003831|beta-N-acetylglucosaminylglycopeptide beta-1,4-galactosyltransferase activity; GO:0008378|galactosyltransferase activity; GO:0046872|metal ion binding	ko:K09905|B4GALT5	ko00512|Mucin type O-glycan biosynthesis	4722	XP_011721195.1	XP_011721195.1 beta-1,4-galactosyltransferase 5 [Macaca nemestrina]	sp|O43286|B4GT5_HUMAN	sp|O43286|B4GT5_HUMAN Beta-1,4-galactosyltransferase 5 OS=Homo sapiens GN=B4GALT5 PE=2 SV=1	9606.ENSP00000360776	UDP-Gal:betaGlcNAc beta 1,4- galactosyltransferase, polypeptide 5; Responsible for the synth [...]	_	KOG3916	_	PF13733.3|Glyco_transf_7N|N-terminal region of glycosyl transferase group 7|ENST00000371711|m.6013:114-248;PF02709.11|Glyco_transf_7C|N-terminal domain of galactosyltransferase|ENST00000371711|m.6013:253-329
ENSG00000185477	GPRIN3	14.52041366	5.381810568	1.43023406	9.68E-05	up		yes	mRNA	10.79529652	12.9409561	19.82498838	6.39862401	3.294846508	6.451961185	4	89236386	89308010	-	GPRIN3	protein_coding	--	--	--	--	--	14244	NP_938022.2	NP_938022.2 G protein-regulated inducer of neurite outgrowth 3 [Homo sapiens]	sp|Q6ZVF9|GRIN3_HUMAN	sp|Q6ZVF9|GRIN3_HUMAN G protein-regulated inducer of neurite outgrowth 3 OS=Homo sapiens GN=GPRIN3 PE=2 SV=2	9606.ENSP00000328672	GPRIN family member 3; May be involved in neurite outgrowth (By similarity)	_	_	NOG128775	PF15235.3|GRIN_C|G protein-regulated inducer of neurite outgrowth C-terminus|ENST00000609438|m.3241:648-771
ENSG00000140443	IGF1R	4.892701904	17.72926011	-1.855296887	2.25E-06	down		yes	mRNA	4.717588445	4.822897314	5.137619953	11.06171535	29.95404958	12.1720154	15	98648539	98964530	+	IGF1R	protein_coding	GO:0006955|immune response; GO:0007165|signal transduction; GO:0008284|positive regulation of cell population proliferation; GO:0008286|insulin receptor signaling pathway; GO:0014065|phosphatidylinositol 3-kinase signaling; GO:0030335|positive regulation of cell migration; GO:0038083|peptidyl-tyrosine autophosphorylation; GO:0043066|negative regulation of apoptotic process; GO:0043243|positive re…	GO:0005886|plasma membrane; GO:0005887|integral component of plasma membrane; GO:0016020|membrane; GO:0035867|alphav-beta3 integrin-IGF-1-IGF1R complex; GO:0043231|intracellular membrane-bounded organelle; GO:0043235|receptor complex	GO:0004713|protein tyrosine kinase activity; GO:0005010|insulin-like growth factor-activated receptor activity; GO:0005158|insulin receptor binding; GO:0005520|insulin-like growth factor binding; GO:0005524|ATP binding; GO:0031994|insulin-like growth factor I binding; GO:0042802|identical protein binding; GO:0043548|phosphatidylinositol 3-kinase binding; GO:0043559|insulin binding; GO:0043560|ins…	ko:K05087|IGF1R,CD221	ko01521|EGFR tyrosine kinase inhibitor resistance; ko01522|Endocrine resistance; ko04014|Ras signaling pathway; ko04015|Rap1 signaling pathway; ko04066|HIF-1 signaling pathway; ko04068|FoxO signaling pathway; ko04114|Oocyte meiosis; ko04140|Autophagy - animal; ko04144|Endocytosis; ko04150|mTOR signaling pathway; ko04151|PI3K-Akt signaling pathway; ko04152|AMPK signaling pathway; ko04211|Longevity…	12235	NP_000866.1	NP_000866.1 insulin-like growth factor 1 receptor isoform 1 precursor [Homo sapiens]	sp|P08069|IGF1R_HUMAN	sp|P08069|IGF1R_HUMAN Insulin-like growth factor 1 receptor OS=Homo sapiens GN=IGF1R PE=1 SV=1	9606.ENSP00000268035	insulin-like growth factor 1 receptor; This receptor binds insulin-like growth factor 1 (IGF [...]	COG0515	KOG4258	_	PF07714.14|Pkinase_Tyr|Protein tyrosine kinase|ENST00000650285|m.255:1000-1265;PF01030.21|Recep_L_domain|Receptor L domain|ENST00000650285|m.255:51-160;PF01030.21|Recep_L_domain|Receptor L domain|ENST00000650285|m.255:352-461;PF00069.22|Pkinase|Protein kinase domain|ENST00000650285|m.255:1002-1264;PF00757.17|Furin-like|Furin-like cysteine rich region|ENST00000650285|m.255:176-333
ENSG00000076356	PLXNA2	0.287806441	1.35922155	-2.200909042	2.29E-06	down		yes	mRNA	0.450678229	0.137433579	0.275307514	1.578447134	1.616706088	0.882511427	1	208022242	208244320	-	PLXNA2	protein_coding	GO:0001756|somitogenesis; GO:0021785|branchiomotor neuron axon guidance; GO:0021915|neural tube development; GO:0021935|cerebellar granule cell precursor tangential migration; GO:0030334|regulation of cell migration; GO:0048841|regulation of axon extension involved in axon guidance; GO:0051642|centrosome localization; GO:0060037|pharyngeal system development; GO:0060174|limb bud formation; GO:007…	GO:0002116|semaphorin receptor complex; GO:0005886|plasma membrane; GO:0005887|integral component of plasma membrane	GO:0017154|semaphorin receptor activity; GO:0042802|identical protein binding	ko:K06820|PLXNA	ko04360|Axon guidance	11444	XP_016793354.1	XP_016793354.1 plexin-A2 isoform X1 [Pan troglodytes]	sp|O75051|PLXA2_HUMAN	sp|O75051|PLXA2_HUMAN Plexin-A2 OS=Homo sapiens GN=PLXNA2 PE=1 SV=4	_	_	_	_	_	PF08337.9|Plexin_cytopl|Plexin cytoplasmic RasGAP domain|ENST00000367033|m.2318:1326-1878;PF01403.16|Sema|Sema domain|ENST00000367033|m.2318:67-504;PF01833.21|TIG|IPT/TIG domain|ENST00000367033|m.2318:873-965;PF01833.21|TIG|IPT/TIG domain|ENST00000367033|m.2318:969-1052;PF01833.21|TIG|IPT/TIG domain|ENST00000367033|m.2318:1056-1154;PF01833.21|TIG|IPT/TIG domain|ENST00000367033|m.2318:1172-1238;PF…
ENSG00000169442	CD52	129.8305531	42.48830751	1.611263758	0.000101146	up		yes	mRNA	77.81288425	104.1882845	207.4904905	40.9648056	29.41564465	57.08447228	1	26317957	26320523	+	CD52	protein_coding	--	--	--	--	--	581	_	_	_	_	_	_	_	_	_	_
ENSG00000127948	POR	2.095158233	6.472360658	-1.622590613	2.38E-06	down		yes	mRNA	1.977891378	2.445338791	1.86224453	6.379524917	8.680660542	4.356896515	7	75899200	75986855	+	POR	protein_coding	GO:0003420|regulation of growth plate cartilage chondrocyte proliferation; GO:0006805|xenobiotic metabolic process; GO:0007584|response to nutrient; GO:0009437|carnitine metabolic process; GO:0009812|flavonoid metabolic process; GO:0018393|internal peptidyl-lysine acetylation; GO:0019395|fatty acid oxidation; GO:0032332|positive regulation of chondrocyte differentiation; GO:0032770|positive regul…	GO:0005739|mitochondrion; GO:0005789|endoplasmic reticulum membrane; GO:0016020|membrane; GO:0016021|integral component of membrane; GO:0043231|intracellular membrane-bounded organelle	GO:0003958|NADPH-hemoprotein reductase activity; GO:0004128|cytochrome-b5 reductase activity, acting on NAD(P)H; GO:0008941|nitric oxide dioxygenase activity; GO:0009055|electron transfer activity; GO:0010181|FMN binding; GO:0016787|hydrolase activity; GO:0019899|enzyme binding; GO:0047726|iron-cytochrome-c reductase activity; GO:0050660|flavin adenine dinucleotide binding; GO:0050661|NADP binding	ko:K00327|POR	--	2532	BAD93111.1	BAD93111.1 Hypothetical protein DKFZp686G04235 variant, partial [Homo sapiens]	sp|P16435|NCPR_HUMAN	sp|P16435|NCPR_HUMAN NADPH--cytochrome P450 reductase OS=Homo sapiens GN=POR PE=1 SV=2	_	_	_	_	_	PF00667.17|FAD_binding_1|FAD binding domain|ENST00000394893|m.1860:283-502;PF00258.22|Flavodoxin_1|Flavodoxin|ENST00000394893|m.1860:91-228;PF00175.18|NAD_binding_1|Oxidoreductase NAD-binding domain|ENST00000394893|m.1860:539-639
ENSG00000084070	SMAP2	103.147717	438.1145905	-2.086489441	2.38E-06	down		yes	mRNA	152.2796102	111.03526	46.12828065	399.1216712	619.9616282	295.2604722	1	40344850	40423326	+	SMAP2	protein_coding	--	GO:0005737|cytoplasm	GO:0005096|GTPase activator activity; GO:0046872|metal ion binding	ko:K12486|SMAP	ko04144|Endocytosis	2939	NP_073570.1	NP_073570.1 stromal membrane-associated protein 2 isoform 1 [Homo sapiens]	sp|Q8WU79|SMAP2_HUMAN	sp|Q8WU79|SMAP2_HUMAN Stromal membrane-associated protein 2 OS=Homo sapiens GN=SMAP2 PE=1 SV=1	_	_	_	_	_	PF01412.15|ArfGap|Putative GTPase activating protein for Arf|ENST00000372718|m.4890:15-126
ENSG00000155926	SLA	47.61081654	150.5523332	-1.660696627	2.46E-06	down		yes	mRNA	65.21255185	47.44877321	30.17112457	163.0762815	176.0795736	112.5011446	8	133036724	133103054	-	SLA	protein_coding	GO:0007169|transmembrane receptor protein tyrosine kinase signaling pathway; GO:0016477|cell migration; GO:0030154|cell differentiation; GO:0038083|peptidyl-tyrosine autophosphorylation; GO:0042127|regulation of cell population proliferation; GO:0045087|innate immune response	GO:0005768|endosome; GO:0031234|extrinsic component of cytoplasmic side of plasma membrane	GO:0004715|non-membrane spanning protein tyrosine kinase activity; GO:0005070|SH3/SH2 adaptor activity; GO:0005102|signaling receptor binding	--	--	3451	NP_001039022.2	NP_001039022.2 src-like-adapter isoform b [Homo sapiens]	sp|Q13239|SLAP1_HUMAN	sp|Q13239|SLAP1_HUMAN Src-like-adapter OS=Homo sapiens GN=SLA PE=1 SV=3	9606.ENSP00000394049	Src-like-adaptor; Adapter protein, which negatively regulates T-cell receptor (TCR) signalin [...]	_	KOG0197	_	PF00017.21|SH2|SH2 domain|ENST00000338087|m.401:84-160;PF00018.25|SH3_1|SH3 domain|ENST00000338087|m.401:43-73
ENSG00000172888	ZNF621	3.976450351	1.389519648	1.51017296	0.000101351	up		yes	mRNA	4.805885112	2.543144215	4.580321727	0.892963668	1.536895153	1.738700122	3	40524878	40574685	+	ZNF621	protein_coding	GO:0006351|transcription, DNA-templated; GO:0006355|regulation of transcription, DNA-templated	GO:0016607|nuclear speck	GO:0003677|DNA binding; GO:0003700|DNA-binding transcription factor activity; GO:0046872|metal ion binding	ko:K09228|KRAB	--	6378	NP_940886.1	NP_940886.1 zinc finger protein 621 isoform 1 [Homo sapiens]	sp|Q6ZSS3|ZN621_HUMAN	sp|Q6ZSS3|ZN621_HUMAN Zinc finger protein 621 OS=Homo sapiens GN=ZNF621 PE=2 SV=1	9606.ENSP00000340841	zinc finger protein 621; May be involved in transcriptional regulation	_	KOG1721	_	PF00096.23|zf-C2H2|Zinc finger, C2H2 type|ENST00000339296|m.2893:151-173;PF01352.24|KRAB|KRAB box|ENST00000339296|m.2893:10-50;PF13912.3|zf-C2H2_6|C2H2-type zinc finger|ENST00000339296|m.2893:207-229
ENSG00000107566	ERLIN1	6.283199334	19.28006778	-1.615992667	2.55E-06	down		yes	mRNA	7.075305137	6.717675374	5.056617491	21.26744412	11.71382555	24.85893367	10	100150094	100188334	-	ERLIN1	protein_coding	GO:0008203|cholesterol metabolic process; GO:0030433|ubiquitin-dependent ERAD pathway; GO:0032933|SREBP signaling pathway; GO:0045541|negative regulation of cholesterol biosynthetic process; GO:0045717|negative regulation of fatty acid biosynthetic process; GO:0055085|transmembrane transport	GO:0005783|endoplasmic reticulum; GO:0005789|endoplasmic reticulum membrane; GO:0016021|integral component of membrane; GO:0032991|protein-containing complex	GO:0015485|cholesterol binding; GO:0031625|ubiquitin protein ligase binding	--	--	5792	XP_007962018.1	XP_007962018.1 PREDICTED: erlin-1 isoform X1 [Chlorocebus sabaeus]	sp|O75477|ERLN1_HUMAN	sp|O75477|ERLN1_HUMAN Erlin-1 OS=Homo sapiens GN=ERLIN1 PE=1 SV=1	_	_	_	_	_	PF01145.22|Band_7|SPFH domain / Band 7 family|ENST00000421367|m.8106:27-209
ENSG00000109189	USP46	2.258326947	0.938293402	1.258223196	0.000105458	up		yes	mRNA	2.126848859	2.188645043	2.45948694	0.787373067	0.818743315	1.208763826	4	52590972	52659335	-	USP46	protein_coding	GO:0001662|behavioral fear response; GO:0006511|ubiquitin-dependent protein catabolic process; GO:0008343|adult feeding behavior; GO:0016579|protein deubiquitination; GO:0032228|regulation of synaptic transmission, GABAergic; GO:0048149|behavioral response to ethanol; GO:0060013|righting reflex	--	GO:0004843|thiol-dependent ubiquitin-specific protease activity; GO:0036459|thiol-dependent ubiquitinyl hydrolase activity; GO:0046872|metal ion binding	ko:K11842|USP12_46	--	7954	XP_023957249.1	XP_023957249.1 ubiquitin carboxyl-terminal hydrolase 46 isoform X2 [Chrysemys picta bellii]	sp|P62068|UBP46_HUMAN	sp|P62068|UBP46_HUMAN Ubiquitin carboxyl-terminal hydrolase 46 OS=Homo sapiens GN=USP46 PE=1 SV=1	9598.ENSPTRP00000027617	ubiquitin specific peptidase 46	COG5077	KOG1864	_	PF00443.26|UCH|Ubiquitin carboxyl-terminal hydrolase|ENST00000441222|m.1838:35-362;PF13423.3|UCH_1|Ubiquitin carboxyl-terminal hydrolase|ENST00000441222|m.1838:36-331
ENSG00000188042	ARL4C	34.21813066	14.93098743	1.195907006	0.00011094	up		yes	mRNA	40.47431442	25.98853436	36.1915432	17.33944202	11.66842718	15.78509309	2	234493041	234497053	-	ARL4C	protein_coding	GO:0007264|small GTPase mediated signal transduction; GO:0032456|endocytic recycling	GO:0005634|nucleus; GO:0005737|cytoplasm; GO:0005829|cytosol; GO:0005886|plasma membrane; GO:0030175|filopodium	GO:0003924|GTPase activity; GO:0005525|GTP binding; GO:0043014|alpha-tubulin binding	ko:K07945|ARL4	--	4013	XP_006745686.1	XP_006745686.1 PREDICTED: ADP-ribosylation factor-like protein 4C-like isoform X1 [Leptonychotes weddellii]	sp|P56559|ARL4C_HUMAN	sp|P56559|ARL4C_HUMAN ADP-ribosylation factor-like protein 4C OS=Homo sapiens GN=ARL4C PE=1 SV=1	_	_	_	_	_	PF00025.18|Arf|ADP-ribosylation factor family|ENST00000390645|m.1862:8-179;PF08477.10|Roc|Ras of Complex, Roc, domain of DAPkinase|ENST00000390645|m.1862:16-130;PF00071.19|Ras|Ras family|ENST00000390645|m.1862:16-141;PF09439.7|SRPRB|Signal recognition particle receptor beta subunit|ENST00000390645|m.1862:15-144;PF01926.20|MMR_HSR1|50S ribosome-binding GTPase|ENST00000390645|m.1862:16-128
ENSG00000170345	FOS	10.3844632	35.00587999	-1.752194089	2.66E-06	down		yes	mRNA	12.79301905	10.28696909	8.073401466	42.06919296	43.40306738	19.54537964	14	75278774	75282230	+	FOS	protein_coding	GO:0001661|conditioned taste aversion; GO:0006306|DNA methylation; GO:0006357|regulation of transcription by RNA polymerase II; GO:0006366|transcription by RNA polymerase II; GO:0006954|inflammatory response; GO:0007179|transforming growth factor beta receptor signaling pathway; GO:0007399|nervous system development; GO:0007565|female pregnancy; GO:0007568|aging; GO:0009409|response to cold; GO:0…	GO:0005634|nucleus; GO:0005654|nucleoplasm; GO:0005783|endoplasmic reticulum; GO:0005829|cytosol; GO:0016020|membrane; GO:0032993|protein-DNA complex; GO:0035976|transcription factor AP-1 complex; GO:0043005|neuron projection	GO:0000978|RNA polymerase II proximal promoter sequence-specific DNA binding; GO:0000979|RNA polymerase II core promoter sequence-specific DNA binding; GO:0001102|RNA polymerase II activating transcription factor binding; GO:0001228|DNA-binding transcription activator activity, RNA polymerase II-specific; GO:0003682|chromatin binding; GO:0003700|DNA-binding transcription factor activity; GO:00081…	ko:K04379|FOS	ko01522|Endocrine resistance; ko04010|MAPK signaling pathway; ko04024|cAMP signaling pathway; ko04210|Apoptosis; ko04380|Osteoclast differentiation; ko04620|Toll-like receptor signaling pathway; ko04657|IL-17 signaling pathway; ko04658|Th1 and Th2 cell differentiation; ko04659|Th17 cell differentiation; ko04660|T cell receptor signaling pathway; ko04662|B cell receptor signaling pathway; ko04668|…	2158	NP_005243.1	NP_005243.1 proto-oncogene c-Fos [Homo sapiens]	sp|P01100|FOS_HUMAN	sp|P01100|FOS_HUMAN Proto-oncogene c-Fos OS=Homo sapiens GN=FOS PE=1 SV=1	_	_	_	_	_	PF00170.18|bZIP_1|bZIP transcription factor|ENST00000303562|m.3327:135-194;PF07716.12|bZIP_2|Basic region leucine zipper|ENST00000303562|m.3327:137-189;PF03131.14|bZIP_Maf|bZIP Maf transcription factor|ENST00000303562|m.3327:139-194
ENSG00000139132	FGD4	6.234602797	19.11606398	-1.614858293	2.88E-06	down		yes	mRNA	7.544060718	7.398722146	3.761025528	23.0898259	18.00071355	16.25765249	12	32399529	32646050	+	FGD4	protein_coding	GO:0007010|cytoskeleton organization; GO:0008360|regulation of cell shape; GO:0030036|actin cytoskeleton organization; GO:0035023|regulation of Rho protein signal transduction; GO:0043065|positive regulation of apoptotic process; GO:0043087|regulation of GTPase activity; GO:0046847|filopodium assembly; GO:0051056|regulation of small GTPase mediated signal transduction	GO:0001726|ruffle; GO:0005737|cytoplasm; GO:0005794|Golgi apparatus; GO:0005829|cytosol; GO:0005856|cytoskeleton; GO:0030027|lamellipodium; GO:0030175|filopodium	GO:0003779|actin binding; GO:0005085|guanyl-nucleotide exchange factor activity; GO:0005089|Rho guanyl-nucleotide exchange factor activity; GO:0031267|small GTPase binding; GO:0046872|metal ion binding	ko:K05723|FGD4	--	8242	XP_005253361.1	XP_005253361.1 FYVE, RhoGEF and PH domain-containing protein 4 isoform X1 [Homo sapiens]	sp|Q96M96|FGD4_HUMAN	sp|Q96M96|FGD4_HUMAN FYVE, RhoGEF and PH domain-containing protein 4 OS=Homo sapiens GN=FGD4 PE=1 SV=2	_	_	_	_	_	PF00621.17|RhoGEF|RhoGEF domain|ENST00000427716|m.685:210-391;PF00169.26|PH|PH domain|ENST00000427716|m.685:424-520;PF00169.26|PH|PH domain|ENST00000427716|m.685:657-738;PF01363.18|FYVE|FYVE zinc finger|ENST00000427716|m.685:555-618;PF16453.2|IQ_SEC7_PH|PH domain|ENST00000427716|m.685:436-523
ENSG00000157557	ETS2	8.576087124	24.28117321	-1.500359454	2.89E-06	down		yes	mRNA	9.775270689	8.924616857	7.028373825	17.24419229	32.24255781	23.35676954	21	38805307	38824955	+	ETS2	protein_coding	GO:0000122|negative regulation of transcription by RNA polymerase II; GO:0001501|skeletal system development; GO:0001712|ectodermal cell fate commitment; GO:0006351|transcription, DNA-templated; GO:0007498|mesoderm development; GO:0030154|cell differentiation; GO:0045893|positive regulation of transcription, DNA-templated; GO:0045944|positive regulation of transcription by RNA polymerase II; GO:0…	GO:0005634|nucleus; GO:0005654|nucleoplasm; GO:0005829|cytosol; GO:0005886|plasma membrane	GO:0000978|RNA polymerase II proximal promoter sequence-specific DNA binding; GO:0001227|DNA-binding transcription repressor activity, RNA polymerase II-specific; GO:0003677|DNA binding; GO:0003700|DNA-binding transcription factor activity; GO:0019904|protein domain specific binding; GO:0035259|glucocorticoid receptor binding	ko:K02678|ETS,pnt	ko04013|MAPK signaling pathway - fly; ko04014|Ras signaling pathway; ko04320|Dorso-ventral axis formation; ko05166|HTLV-I infection	3936	NP_001243224.1	NP_001243224.1 protein C-ets-2 isoform 2 [Homo sapiens]	sp|P15036|ETS2_HUMAN	sp|P15036|ETS2_HUMAN Protein C-ets-2 OS=Homo sapiens GN=ETS2 PE=1 SV=1	9544.ENSMMUP00000011893	v-ets erythroblastosis virus E26 oncogene homolog 2 (avian)	_	KOG3806	_	PF00178.19|Ets|Ets-domain|ENST00000360214|m.8069:504-583;PF02198.13|SAM_PNT|Sterile alpha motif (SAM)/Pointed domain|ENST00000360214|m.8069:228-309
ENSG00000157800	SLC37A3	3.931946387	13.50437228	-1.777514442	2.93E-06	down		yes	mRNA	3.765687242	4.569194988	3.46095693	19.30122913	14.19478877	7.01709893	7	140293693	140404433	-	SLC37A3	protein_coding	GO:0008643|carbohydrate transport; GO:0055085|transmembrane transport	GO:0005829|cytosol; GO:0030176|integral component of endoplasmic reticulum membrane	GO:0005215|transporter activity	ko:K03447|SLC37A3	--	3488	XP_016813752.1	XP_016813752.1 sugar phosphate exchanger 3 isoform X2 [Pan troglodytes]	sp|Q8NCC5|SPX3_HUMAN	sp|Q8NCC5|SPX3_HUMAN Sugar phosphate exchanger 3 OS=Homo sapiens GN=SLC37A3 PE=2 SV=2	_	_	_	_	_	PF07690.13|MFS_1|Major Facilitator Superfamily|ENST00000477571|m.5436:77-206
ENSG00000145287	PLAC8	23.87220025	10.65320838	1.163294172	0.000123447	up		yes	mRNA	27.61882861	19.41653259	24.58123957	9.615453473	8.820704948	13.52346671	4	83090048	83137075	-	PLAC8	protein_coding	GO:0008284|positive regulation of cell population proliferation; GO:0009409|response to cold; GO:0040015|negative regulation of multicellular organism growth; GO:0042742|defense response to bacterium; GO:0043066|negative regulation of apoptotic process; GO:0043312|neutrophil degranulation; GO:0045944|positive regulation of transcription by RNA polymerase II; GO:0050873|brown fat cell differentiat…	GO:0005576|extracellular region; GO:0035578|azurophil granule lumen	GO:0003682|chromatin binding	--	--	2253	NP_057703.1	NP_057703.1 placenta-specific gene 8 protein [Homo sapiens]	sp|Q9NZF1|PLAC8_HUMAN	sp|Q9NZF1|PLAC8_HUMAN Placenta-specific gene 8 protein OS=Homo sapiens GN=PLAC8 PE=2 SV=1	_	_	_	_	_	PF04749.14|PLAC8|PLAC8 family|ENST00000426923|m.2826:26-104
ENSG00000133026	MYH10	3.09616749	7.909352128	-1.350246786	3.14E-06	down		yes	mRNA	2.769292397	3.500028153	3.01918192	9.273388587	8.416327015	6.038340781	17	8474205	8630761	-	MYH10	protein_coding	GO:0000281|mitotic cytokinesis; GO:0007155|cell adhesion; GO:0008360|regulation of cell shape; GO:0030048|actin filament-based movement; GO:0031032|actomyosin structure organization	GO:0001725|stress fiber; GO:0005634|nucleus; GO:0005737|cytoplasm; GO:0005829|cytosol; GO:0005938|cell cortex; GO:0016459|myosin complex; GO:0016460|myosin II complex; GO:0030027|lamellipodium; GO:0030496|midbody; GO:0032154|cleavage furrow; GO:0042641|actomyosin; GO:0070062|extracellular exosome; GO:0097513|myosin II filament	GO:0000146|microfilament motor activity; GO:0003779|actin binding; GO:0005516|calmodulin binding; GO:0005524|ATP binding; GO:0016887|ATPase activity; GO:0030898|actin-dependent ATPase activity; GO:0043531|ADP binding; GO:0051015|actin filament binding	ko:K10352|MYH	ko04530|Tight junction	7762	XP_011522177.1	XP_011522177.1 myosin-10 isoform X7 [Homo sapiens]	sp|P35580|MYH10_HUMAN	sp|P35580|MYH10_HUMAN Myosin-10 OS=Homo sapiens GN=MYH10 PE=1 SV=3	_	_	_	_	_	PF01576.16|Myosin_tail_1|Myosin tail|ENST00000360416|m.156:879-1959;PF00063.18|Myosin_head|Myosin head (motor domain)|ENST00000360416|m.156:87-802;PF02736.16|Myosin_N|Myosin N-terminal SH3-like domain|ENST00000360416|m.156:33-73;PF00612.24|IQ|IQ calmodulin-binding motif|ENST00000360416|m.156:819-837
ENSG00000180537	RNF182	0.700829428	4.958772359	-2.805314134	3.19E-06	down		yes	mRNA	0.135583232	0.926147752	1.040757298	4.72072506	2.615978424	7.539613593	6	13924446	13980302	+	RNF182	protein_coding	GO:0016567|protein ubiquitination	GO:0005737|cytoplasm; GO:0016021|integral component of membrane	GO:0004842|ubiquitin-protein transferase activity; GO:0046872|metal ion binding	ko:K11983|RNF182	--	3706	NP_689950.1	NP_689950.1 E3 ubiquitin-protein ligase RNF182 [Homo sapiens]	sp|Q8N6D2|RN182_HUMAN	sp|Q8N6D2|RN182_HUMAN E3 ubiquitin-protein ligase RNF182 OS=Homo sapiens GN=RNF182 PE=1 SV=1	_	_	_	_	_	PF13639.3|zf-RING_2|Ring finger domain|ENST00000488300|m.3137:19-68
ENSG00000086544	ITPKC	1.441774438	4.595125604	-1.665423187	3.27E-06	down		yes	mRNA	1.474392543	1.593413089	1.257517681	3.259382232	4.685440338	5.840554243	19	40717103	40740860	+	ITPKC	protein_coding	GO:0043647|inositol phosphate metabolic process	GO:0005829|cytosol; GO:0016607|nuclear speck	GO:0005516|calmodulin binding; GO:0005524|ATP binding; GO:0008440|inositol-1,4,5-trisphosphate 3-kinase activity	ko:K00911|ITPK	ko00562|Inositol phosphate metabolism; ko01100|Metabolic pathways; ko04020|Calcium signaling pathway; ko04070|Phosphatidylinositol signaling system	3385	NP_079470.1	NP_079470.1 inositol-trisphosphate 3-kinase C [Homo sapiens]	sp|Q96DU7|IP3KC_HUMAN	sp|Q96DU7|IP3KC_HUMAN Inositol-trisphosphate 3-kinase C OS=Homo sapiens GN=ITPKC PE=1 SV=1	9606.ENSP00000263370	inositol 1,4,5-trisphosphate 3-kinase C; Can phosphorylate inositol 2,4,5-triphosphate to in [...]	_	KOG1621	_	PF03770.13|IPK|Inositol polyphosphate kinase|ENST00000263370|m.10325:479-688
ENSG00000100731	PCNX1	31.90517013	72.59972223	-1.185920396	3.38E-06	down		yes	mRNA	35.22618644	33.47563575	27.0136882	76.97648639	76.95565842	63.86702189	14	70907405	71115382	+	PCNX1	protein_coding	--	GO:0016021|integral component of membrane	--	--	--	12919	NP_055797.2	NP_055797.2 pecanex-like protein 1 isoform 1 [Homo sapiens]	sp|Q96RV3|PCX1_HUMAN	sp|Q96RV3|PCX1_HUMAN Pecanex-like protein 1 OS=Homo sapiens GN=PCNX1 PE=1 SV=2	9606.ENSP00000304192	pecanex homolog (Drosophila)	_	KOG3604	_	PF05041.12|Pecanex_C|Pecanex protein (C-terminus)|ENST00000304743|m.2772:1782-2008
ENSG00000116791	CRYZ	2.631572964	0.783054687	1.735905001	0.000124625	up		yes	mRNA	1.588265455	2.398836531	3.907616907	0.859364215	0.600870788	0.888929059	1	74705482	74733408	-	CRYZ	protein_coding	GO:0007601|visual perception; GO:0042178|xenobiotic catabolic process; GO:0051289|protein homotetramerization	GO:0005829|cytosol; GO:0070062|extracellular exosome	GO:0003730|mRNA 3'-UTR binding; GO:0003960|NADPH:quinone reductase activity; GO:0008270|zinc ion binding; GO:0070402|NADPH binding	ko:K00344|qor,CRYZ	--	2899	NP_001128231.1	NP_001128231.1 quinone oxidoreductase isoform c [Homo sapiens]	sp|Q08257|QOR_HUMAN	sp|Q08257|QOR_HUMAN Quinone oxidoreductase OS=Homo sapiens GN=CRYZ PE=1 SV=1	9606.ENSP00000339399	crystallin, zeta (quinone reductase); Does not have alcohol dehydrogenase activity. Binds NA [...]	COG0604	KOG1198	_	_
ENSG00000085063	CD59	7.930922598	17.41775417	-1.13400813	3.72E-06	down		yes	mRNA	7.955586314	8.864305479	6.972876	16.98216511	16.35107594	18.92002148	11	33703010	33736491	-	CD59	protein_coding	GO:0001775|cell activation; GO:0001971|negative regulation of activation of membrane attack complex; GO:0006888|endoplasmic reticulum to Golgi vesicle-mediated transport; GO:0007166|cell surface receptor signaling pathway; GO:0007596|blood coagulation; GO:0030449|regulation of complement activation; GO:0042102|positive regulation of T cell proliferation; GO:0043066|negative regulation of apoptoti…	GO:0000139|Golgi membrane; GO:0005615|extracellular space; GO:0005789|endoplasmic reticulum membrane; GO:0005886|plasma membrane; GO:0005925|focal adhesion; GO:0009986|cell surface; GO:0012507|ER to Golgi transport vesicle membrane; GO:0016020|membrane; GO:0030133|transport vesicle; GO:0031362|anchored component of external side of plasma membrane; GO:0031982|vesicle; GO:0033116|endoplasmic retic…	GO:0001848|complement binding	ko:K04008|CD59	ko04610|Complement and coagulation cascades; ko04640|Hematopoietic cell lineage	7631	NP_000602.1	NP_000602.1 CD59 glycoprotein preproprotein [Homo sapiens]	sp|P13987|CD59_HUMAN	sp|P13987|CD59_HUMAN CD59 glycoprotein OS=Homo sapiens GN=CD59 PE=1 SV=1	9606.ENSP00000340210	CD59 molecule, complement regulatory protein; Potent inhibitor of the complement membrane at [...]	_	_	NOG83475	PF00021.18|UPAR_LY6|u-PAR/Ly-6 domain|ENST00000642928|m.1122:70-137
ENSG00000107679	PLEKHA1	3.084148052	1.340737479	1.195794922	0.000126683	up		yes	mRNA	2.820533684	2.363697352	4.068213121	1.510606357	1.175516499	1.33608958	10	122374696	122442602	+	PLEKHA1	protein_coding	GO:0001553|luteinization; GO:0006661|phosphatidylinositol biosynthetic process; GO:0007283|spermatogenesis; GO:0008209|androgen metabolic process; GO:0008210|estrogen metabolic process; GO:0009791|post-embryonic development; GO:0014065|phosphatidylinositol 3-kinase signaling; GO:0031529|ruffle organization; GO:0033327|Leydig cell differentiation; GO:0035264|multicellular organism growth; GO:00451…	GO:0005634|nucleus; GO:0005654|nucleoplasm; GO:0005737|cytoplasm; GO:0005829|cytosol; GO:0005886|plasma membrane; GO:0032587|ruffle membrane; GO:0070062|extracellular exosome	GO:0030165|PDZ domain binding; GO:0043325|phosphatidylinositol-3,4-bisphosphate binding	--	--	14010	NP_067635.2	NP_067635.2 pleckstrin homology domain-containing family A member 1 isoform 1 [Homo sapiens]	sp|Q9HB21|PKHA1_HUMAN	sp|Q9HB21|PKHA1_HUMAN Pleckstrin homology domain-containing family A member 1 OS=Homo sapiens GN=PLEKHA1 PE=1 SV=2	9606.ENSP00000357986	pleckstrin homology domain containing, family A (phosphoinositide binding specific) member 1 [...]	_	_	NOG45745	PF00169.26|PH|PH domain|ENST00000368990|m.9325:10-112;PF00169.26|PH|PH domain|ENST00000368990|m.9325:192-287
ENSG00000146592	CREB5	24.92727959	63.47401597	-1.348089305	3.78E-06	down		yes	mRNA	31.06139365	19.40513439	24.31531073	66.22090718	72.15099645	52.05014427	7	28299321	28825894	+	CREB5	protein_coding	GO:0006366|transcription by RNA polymerase II; GO:0045893|positive regulation of transcription, DNA-templated	GO:0005634|nucleus; GO:0070062|extracellular exosome	GO:0003677|DNA binding; GO:0003700|DNA-binding transcription factor activity; GO:0046872|metal ion binding	ko:K09047|CREB5,CREBPA	ko04022|cGMP-PKG signaling pathway; ko04024|cAMP signaling pathway; ko04151|PI3K-Akt signaling pathway; ko04152|AMPK signaling pathway; ko04211|Longevity regulating pathway; ko04261|Adrenergic signaling in cardiomyocytes; ko04668|TNF signaling pathway; ko04725|Cholinergic synapse; ko04728|Dopaminergic synapse; ko04911|Insulin secretion; ko04915|Estrogen signaling pathway; ko04918|Thyroid hormone …	8532	NP_878901.2	NP_878901.2 cyclic AMP-responsive element-binding protein 5 isoform alpha [Homo sapiens]	sp|Q02930|CREB5_HUMAN	sp|Q02930|CREB5_HUMAN Cyclic AMP-responsive element-binding protein 5 OS=Homo sapiens GN=CREB5 PE=1 SV=3	9606.ENSP00000350359	cAMP responsive element binding protein 5; Binds to the cAMP response element and activates [...]	_	KOG1414	_	PF00170.18|bZIP_1|bZIP transcription factor|ENST00000357727|m.11806:377-434;PF07716.12|bZIP_2|Basic region leucine zipper|ENST00000357727|m.11806:375-427;PF03131.14|bZIP_Maf|bZIP Maf transcription factor|ENST00000357727|m.11806:377-433
ENSG00000008517	IL32	12.12868562	5.493106953	1.141293942	0.000151039	up		yes	mRNA	10.67942936	10.37993329	15.32669423	4.903264296	5.86421677	5.711839791	16	3065297	3082192	+	IL32	protein_coding	GO:0006952|defense response; GO:0006955|immune response; GO:0007155|cell adhesion	GO:0005615|extracellular space; GO:0005829|cytosol; GO:0016020|membrane	GO:0005125|cytokine activity	--	--	1381	NP_001295007.1	NP_001295007.1 interleukin-32 isoform E precursor [Homo sapiens]	sp|P24001|IL32_HUMAN	sp|P24001|IL32_HUMAN Interleukin-32 OS=Homo sapiens GN=IL32 PE=1 SV=3	_	_	_	_	_	_
ENSG00000260916	CCPG1	18.12195585	41.80253148	-1.205400838	3.79E-06	down		yes	mRNA	17.74008639	15.73391815	20.89186302	42.12688961	48.08729598	35.19340886	15	55340032	55408510	-	CCPG1	protein_coding	GO:0007049|cell cycle; GO:0008284|positive regulation of cell population proliferation; GO:0045787|positive regulation of cell cycle; GO:0045944|positive regulation of transcription by RNA polymerase II; GO:2001106|regulation of Rho guanyl-nucleotide exchange factor activity	GO:0016021|integral component of membrane	--	--	--	6822	NP_065790.2	NP_065790.2 cell cycle progression protein 1 isoform 1 [Homo sapiens]	sp|Q9ULG6|CCPG1_HUMAN	sp|Q9ULG6|CCPG1_HUMAN Cell cycle progression protein 1 OS=Homo sapiens GN=CCPG1 PE=1 SV=3	_	_	_	_	_	_
ENSG00000180573	HIST1H2AC	72.60570148	174.1626726	-1.262164849	3.90E-06	down		yes	mRNA	53.75801979	79.48324386	84.57584078	153.2612891	173.1909457	196.0357831	6	26124145	26139116	+	HIST1H2AC	protein_coding	GO:0006342|chromatin silencing; GO:0008285|negative regulation of cell population proliferation	GO:0000786|nucleosome; GO:0000790|nuclear chromatin; GO:0005634|nucleus; GO:0070062|extracellular exosome	GO:0003677|DNA binding; GO:0046982|protein heterodimerization activity	ko:K11254|H4	ko05034|Alcoholism; ko05203|Viral carcinogenesis; ko05322|Systemic lupus erythematosus	1668	XP_011818239.1	XP_011818239.1 PREDICTED: histone H2A type 1-J isoform X1 [Colobus angolensis palliatus]	sp|Q93077|H2A1C_HUMAN	sp|Q93077|H2A1C_HUMAN Histone H2A type 1-C OS=Homo sapiens GN=HIST1H2AC PE=1 SV=3	9258.ENSOANP00000018117	similar to homeostatic thymus hormone alpha	COG5262	KOG1756	_	PF16211.2|Histone_H2A_C|C-terminus of histone H2A|ENST00000314088|m.3442:92-126;PF00125.21|Histone|Core histone H2A/H2B/H3/H4|ENST00000314088|m.3442:5-89;PF00808.20|CBFD_NFYB_HMF|Histone-like transcription factor (CBF/NF-Y) and archaeal histone|ENST00000314088|m.3442:25-88
ENSG00000007237	GAS7	5.692807365	18.9160699	-1.730630653	3.95E-06	down		yes	mRNA	7.126603682	6.204532109	3.747286303	11.11617848	22.439351	23.19268023	17	9910609	10198551	-	GAS7	protein_coding	GO:0007050|cell cycle arrest; GO:0007399|nervous system development; GO:0030154|cell differentiation	GO:0005737|cytoplasm	GO:0003700|DNA-binding transcription factor activity	ko:K18618|GAS7	--	8033	XP_011788652.1	XP_011788652.1 PREDICTED: growth arrest-specific protein 7 isoform X1 [Colobus angolensis palliatus]	sp|O60861|GAS7_HUMAN	sp|O60861|GAS7_HUMAN Growth arrest-specific protein 7 OS=Homo sapiens GN=GAS7 PE=1 SV=3	_	_	_	_	_	PF16623.2|WW_FCH_linker|Unstructured linker region between on GAS7 protein|ENST00000323816|m.280:49-141;PF00611.20|FCH|Fes/CIP4, and EFC/F-BAR homology domain|ENST00000323816|m.280:159-230;PF00397.23|WW|WW domain|ENST00000323816|m.280:19-48
ENSG00000146094	DOK3	9.485230972	29.60661504	-1.641131761	3.97E-06	down		yes	mRNA	11.47473246	9.373479545	7.607480909	30.45343777	40.29661575	18.0697916	5	177501907	177511274	-	DOK3	protein_coding	GO:0043312|neutrophil degranulation	GO:0005886|plasma membrane; GO:0030667|secretory granule membrane; GO:0101003|ficolin-1-rich granule membrane	GO:0005158|insulin receptor binding	--	--	2292	XP_016809861.1	XP_016809861.1 docking protein 3 isoform X4 [Pan troglodytes]	sp|Q7L591|DOK3_HUMAN	sp|Q7L591|DOK3_HUMAN Docking protein 3 OS=Homo sapiens GN=DOK3 PE=1 SV=2	_	_	_	_	_	PF02174.14|IRS|PTB domain (IRS-1 type)|ENST00000312943|m.1959:160-216
ENSG00000174206	C12orf66	2.070760762	0.707860658	1.535335361	0.000160456	up		yes	mRNA	1.784052935	1.798200803	2.630028549	0.94047	0.472108909	0.711003064	12	64186316	64222296	-	C12orf66	protein_coding	GO:0034198|cellular response to amino acid starvation; GO:0042149|cellular response to glucose starvation; GO:0061462|protein localization to lysosome; GO:1904262|negative regulation of TORC1 signaling	GO:0005765|lysosomal membrane; GO:0140007|KICSTOR complex	--	--	--	4151	XP_015995387.1	XP_015995387.1 PREDICTED: UPF0536 protein C12orf66 homolog [Rousettus aegyptiacus]	sp|Q96MD2|CL066_HUMAN	sp|Q96MD2|CL066_HUMAN KICSTOR complex protein C12orf66 OS=Homo sapiens GN=C12orf66 PE=1 SV=4	9606.ENSP00000381132	UPF0536 protein C12orf66	_	_	NOG28994	PF09404.7|DUF2003|Eukaryotic protein of unknown function (DUF2003)|ENST00000398055|m.4116:27-462
ENSG00000173597	SULT1B1	35.5421039	106.2367119	-1.579411351	4.11E-06	down		yes	mRNA	44.92973203	38.0780332	23.61854646	74.05584722	113.3830802	131.2712083	4	69721162	69787961	-	SULT1B1	protein_coding	GO:0006068|ethanol catabolic process; GO:0006576|cellular biogenic amine metabolic process; GO:0006805|xenobiotic metabolic process; GO:0008202|steroid metabolic process; GO:0009812|flavonoid metabolic process; GO:0018958|phenol-containing compound metabolic process; GO:0030855|epithelial cell differentiation; GO:0042403|thyroid hormone metabolic process; GO:0050427|3'-phosphoadenosine 5'-phospho…	GO:0005829|cytosol	GO:0004062|aryl sulfotransferase activity; GO:0008146|sulfotransferase activity	ko:K01025|E2.8.2.-	--	7115	NP_055280.2	NP_055280.2 sulfotransferase family cytosolic 1B member 1 [Homo sapiens]	sp|O43704|ST1B1_HUMAN	sp|O43704|ST1B1_HUMAN Sulfotransferase family cytosolic 1B member 1 OS=Homo sapiens GN=SULT1B1 PE=1 SV=2	9606.ENSP00000308770	sulfotransferase family, cytosolic, 1B, member 1; Catalyzes the sulfate conjugation of many [...]	_	KOG1584	_	PF00685.24|Sulfotransfer_1|Sulfotransferase domain|ENST00000310613|m.2176:38-288
ENSG00000188404	SELL	484.4076424	1205.981945	-1.315896958	4.19E-06	down		yes	mRNA	531.6214036	556.3609306	365.2405932	1337.510775	1269.579421	1010.85564	1	169690667	169711698	-	SELL	protein_coding	GO:0007155|cell adhesion; GO:0033198|response to ATP; GO:0043312|neutrophil degranulation; GO:0050776|regulation of immune response; GO:0050900|leukocyte migration	GO:0005886|plasma membrane; GO:0005887|integral component of plasma membrane; GO:0009897|external side of plasma membrane; GO:0030667|secretory granule membrane	GO:0002020|protease binding; GO:0008201|heparin binding; GO:0030246|carbohydrate binding; GO:0043208|glycosphingolipid binding; GO:0050839|cell adhesion molecule binding	ko:K06495|SELL,CD62L	ko04514|Cell adhesion molecules (CAMs)	2436	CAB55488.1	CAB55488.1 L-selectin [Homo sapiens]	sp|P14151|LYAM1_HUMAN	sp|P14151|LYAM1_HUMAN L-selectin OS=Homo sapiens GN=SELL PE=1 SV=2	9606.ENSP00000236147	selectin L; Cell surface adhesion protein. Mediates the adherence of lymphocytes to endothel [...]	_	KOG4297	_	PF00059.18|Lectin_C|Lectin C-type domain|ENST00000236147|m.346:60-169;PF00084.17|Sushi|Sushi repeat (SCR repeat)|ENST00000236147|m.346:210-267;PF00084.17|Sushi|Sushi repeat (SCR repeat)|ENST00000236147|m.346:272-329
ENSG00000228278	ORM2	3.311657251	20.62866944	-2.635374844	4.23E-06	down		yes	mRNA	3.648259326	2.329542409	3.95717002	8.000911026	40.99209844	12.89299885	9	114329869	114333252	+	ORM2	protein_coding	GO:0002576|platelet degranulation; GO:0002682|regulation of immune system process; GO:0006953|acute-phase response; GO:0043312|neutrophil degranulation; GO:0050716|positive regulation of interleukin-1 secretion; GO:0050718|positive regulation of interleukin-1 beta secretion; GO:1904469|positive regulation of tumor necrosis factor secretion	GO:0005576|extracellular region; GO:0005615|extracellular space; GO:0031012|extracellular matrix; GO:0031093|platelet alpha granule lumen; GO:0035578|azurophil granule lumen; GO:0035580|specific granule lumen; GO:0070062|extracellular exosome; GO:0072562|blood microparticle	--	ko:K17308|ORM1,AGP1	--	760	NP_000599.1	NP_000599.1 alpha-1-acid glycoprotein 2 precursor [Homo sapiens]	sp|P19652|A1AG2_HUMAN	sp|P19652|A1AG2_HUMAN Alpha-1-acid glycoprotein 2 OS=Homo sapiens GN=ORM2 PE=1 SV=2	9606.ENSP00000394936	orosomucoid 2; Appears to function in modulating the activity of the immune system during th [...]	_	_	NOG41523	PF00061.20|Lipocalin|Lipocalin / cytosolic fatty-acid binding protein family|ENST00000431067|m.5074:52-191
ENSG00000176928	GCNT4	6.156587475	1.958623683	1.647284982	0.000161679	up		yes	mRNA	4.852434514	7.027781003	6.589546908	1.049683504	1.48447868	3.341708867	5	75025346	75030899	-	GCNT4	protein_coding	GO:0002121|inter-male aggressive behavior; GO:0005975|carbohydrate metabolic process; GO:0006493|protein O-linked glycosylation; GO:0016266|O-glycan processing; GO:0042403|thyroid hormone metabolic process; GO:0048729|tissue morphogenesis; GO:0048872|homeostasis of number of cells; GO:0060993|kidney morphogenesis	GO:0000139|Golgi membrane; GO:0016021|integral component of membrane	GO:0003829|beta-1,3-galactosyl-O-glycosyl-glycoprotein beta-1,6-N-acetylglucosaminyltransferase activity; GO:0008109|N-acetyllactosaminide beta-1,6-N-acetylglucosaminyltransferase activity	ko:K09663|GCNT4	ko00512|Mucin type O-glycan biosynthesis; ko01100|Metabolic pathways	5554	NP_001353666.1	NP_001353666.1 beta-1,3-galactosyl-O-glycosyl-glycoprotein beta-1,6-N-acetylglucosaminyltransferase 4 [Homo sapiens]	sp|Q9P109|GCNT4_HUMAN	sp|Q9P109|GCNT4_HUMAN Beta-1,3-galactosyl-O-glycosyl-glycoprotein beta-1,6-N-acetylglucosaminyltransferase 4 OS=Homo sapiens GN=GCNT4 PE=2 SV=1	9606.ENSP00000317027	glucosaminyl (N-acetyl) transferase 4, core 2 (beta-1,6-N-acetylglucosaminyltransferase); Gl [...]	_	KOG0799	_	PF02485.18|Branch|Core-2/I-Branching enzyme|ENST00000322348|m.7698:133-401
ENSG00000118922	KLF12	21.01840681	8.194081899	1.357925751	0.000168431	up		yes	mRNA	19.49479084	19.14485304	24.41557655	6.318684692	5.519911563	12.74364944	13	73686089	73995056	-	KLF12	protein_coding	GO:0000122|negative regulation of transcription by RNA polymerase II; GO:0006351|transcription, DNA-templated; GO:0006357|regulation of transcription by RNA polymerase II; GO:0045944|positive regulation of transcription by RNA polymerase II	GO:0005654|nucleoplasm; GO:0005829|cytosol	GO:0000977|RNA polymerase II regulatory region sequence-specific DNA binding; GO:0001227|DNA-binding transcription repressor activity, RNA polymerase II-specific; GO:0003677|DNA binding; GO:0003700|DNA-binding transcription factor activity; GO:0003714|transcription corepressor activity; GO:0046872|metal ion binding	ko:K09205|KLF8_12	--	10637	NP_009180.3	NP_009180.3 Krueppel-like factor 12 [Homo sapiens]	sp|Q9Y4X4|KLF12_HUMAN	sp|Q9Y4X4|KLF12_HUMAN Krueppel-like factor 12 OS=Homo sapiens GN=KLF12 PE=1 SV=2	_	_	_	_	_	PF00096.23|zf-C2H2|Zinc finger, C2H2 type|ENST00000377669|m.9359:377-399
ENSG00000173846	PLK3	1.76311412	5.466982626	-1.627095911	4.28E-06	down		yes	mRNA	1.705527154	1.66870836	1.915106848	4.630842319	7.561890729	4.208214831	1	44800225	44805990	+	PLK3	protein_coding	GO:0000082|G1/S transition of mitotic cell cycle; GO:0000086|G2/M transition of mitotic cell cycle; GO:0000122|negative regulation of transcription by RNA polymerase II; GO:0000302|response to reactive oxygen species; GO:0006468|protein phosphorylation; GO:0006915|apoptotic process; GO:0006970|response to osmotic stress; GO:0006974|cellular response to DNA damage stimulus; GO:0006977|DNA damage r…	GO:0005634|nucleus; GO:0005654|nucleoplasm; GO:0005730|nucleolus; GO:0005737|cytoplasm; GO:0005795|Golgi stack; GO:0005813|centrosome; GO:0030425|dendrite; GO:0043025|neuronal cell body	GO:0002039|p53 binding; GO:0004674|protein serine/threonine kinase activity; GO:0005524|ATP binding	ko:K08862|PLK3,CNK	ko04068|FoxO signaling pathway; ko05152|Tuberculosis	2492	NP_004064.2	NP_004064.2 serine/threonine-protein kinase PLK3 [Homo sapiens]	sp|Q9H4B4|PLK3_HUMAN	sp|Q9H4B4|PLK3_HUMAN Serine/threonine-protein kinase PLK3 OS=Homo sapiens GN=PLK3 PE=1 SV=2	9606.ENSP00000361275	polo-like kinase 3 (Drosophila); Serine/threonine protein kinase involved in regulating M ph [...]	COG0515	KOG0575	_	PF00069.22|Pkinase|Protein kinase domain|ENST00000372201|m.5738:64-314;PF07714.14|Pkinase_Tyr|Protein tyrosine kinase|ENST00000372201|m.5738:65-310;PF00659.15|POLO_box|POLO box duplicated region|ENST00000372201|m.5738:471-529;PF00659.15|POLO_box|POLO box duplicated region|ENST00000372201|m.5738:568-635;PF14531.3|Kinase-like|Kinase-like|ENST00000372201|m.5738:155-302
ENSG00000073331	ALPK1	21.25655202	47.64577358	-1.164064864	4.35E-06	down		yes	mRNA	24.63801985	20.26762335	18.86401286	41.50348158	50.80947379	50.62436535	4	112285509	112442620	+	ALPK1	protein_coding	--	GO:0005737|cytoplasm	GO:0004674|protein serine/threonine kinase activity; GO:0005524|ATP binding	ko:K08868|ALPK	--	5633	NP_001240813.1	NP_001240813.1 alpha-protein kinase 1 isoform 2 [Homo sapiens]	sp|Q96QP1|ALPK1_HUMAN	sp|Q96QP1|ALPK1_HUMAN Alpha-protein kinase 1 OS=Homo sapiens GN=ALPK1 PE=2 SV=3	9606.ENSP00000177648	alpha-kinase 1; Kinases that recognize phosphorylation sites in which the surrounding peptid [...]	_	_	NOG73232	PF02816.15|Alpha_kinase|Alpha-kinase family|ENST00000504745|m.3927:871-1057
ENSG00000072952	MRVI1	9.231752957	29.00797688	-1.650708508	4.52E-06	down		yes	mRNA	11.70285784	10.27193819	5.720462843	19.79135517	34.0188709	33.21370456	11	10573091	10693988	-	MRVI1	protein_coding	--	GO:0005789|endoplasmic reticulum membrane; GO:0016021|integral component of membrane; GO:0016529|sarcoplasmic reticulum; GO:0031095|platelet dense tubular network membrane; GO:0048471|perinuclear region of cytoplasm	--	ko:K12337|MRVI1,IRAG	ko04022|cGMP-PKG signaling pathway; ko04270|Vascular smooth muscle contraction	6155	XP_011751495.1	XP_011751495.1 protein MRVI1 isoform X4 [Macaca nemestrina]	sp|Q9Y6F6|MRVI1_HUMAN	sp|Q9Y6F6|MRVI1_HUMAN Protein MRVI1 OS=Homo sapiens GN=MRVI1 PE=1 SV=2	_	_	_	_	_	PF05781.9|MRVI1|MRVI1 protein|ENST00000547195|m.12099:35-597
ENSG00000105835	NAMPT	201.2834079	515.9242634	-1.357887333	4.52E-06	down		yes	mRNA	164.6570022	240.0737356	199.1194858	618.7148296	550.8705915	378.1873692	7	106248285	106286326	-	NAMPT	protein_coding	GO:0007165|signal transduction; GO:0007267|cell-cell signaling; GO:0007565|female pregnancy; GO:0007623|circadian rhythm; GO:0008284|positive regulation of cell population proliferation; GO:0014070|response to organic cyclic compound; GO:0032922|circadian regulation of gene expression; GO:0034356|NAD biosynthesis via nicotinamide riboside salvage pathway; GO:0045944|positive regulation of transcr…	GO:0005829|cytosol; GO:0016607|nuclear speck; GO:0030054|cell junction; GO:0070062|extracellular exosome	GO:0004514|nicotinate-nucleotide diphosphorylase (carboxylating) activity; GO:0005125|cytokine activity; GO:0008144|drug binding; GO:0042802|identical protein binding; GO:0042803|protein homodimerization activity; GO:0047280|nicotinamide phosphoribosyltransferase activity	ko:K03462|NAMPT	ko00760|Nicotinate and nicotinamide metabolism; ko01100|Metabolic pathways; ko04621|NOD-like receptor signaling pathway	4582	NP_005737.1	NP_005737.1 nicotinamide phosphoribosyltransferase precursor [Homo sapiens]	sp|P43490|NAMPT_HUMAN	sp|P43490|NAMPT_HUMAN Nicotinamide phosphoribosyltransferase OS=Homo sapiens GN=NAMPT PE=1 SV=1	_	_	_	_	_	PF04095.13|NAPRTase|Nicotinate phosphoribosyltransferase (NAPRTase) family|ENST00000222553|m.4135:188-465
ENSG00000120594	PLXDC2	21.48423161	50.69959249	-1.238309144	4.55E-06	down		yes	mRNA	25.24466558	22.00693147	17.20109779	49.1643587	56.80739329	46.12702547	10	19816239	20289856	+	PLXDC2	protein_coding	--	GO:0016021|integral component of membrane; GO:0070062|extracellular exosome	--	--	--	12468	NP_116201.7	NP_116201.7 plexin domain-containing protein 2 isoform 1 precursor [Homo sapiens]	sp|Q6UX71|PXDC2_HUMAN	sp|Q6UX71|PXDC2_HUMAN Plexin domain-containing protein 2 OS=Homo sapiens GN=PLXDC2 PE=1 SV=1	9606.ENSP00000366460	plexin domain containing 2; May play a role in tumor angiogenesis	_	KOG3848	_	PF01437.22|PSI|Plexin repeat|ENST00000377252|m.4924:327-372
ENSG00000136040	PLXNC1	73.0183404	178.8690681	-1.292456228	4.68E-06	down		yes	mRNA	82.36985073	81.57203915	55.11313132	175.3438054	204.1151566	157.1482425	12	94148723	94307675	+	PLXNC1	protein_coding	GO:0007155|cell adhesion; GO:0007162|negative regulation of cell adhesion; GO:0008360|regulation of cell shape; GO:0043087|regulation of GTPase activity; GO:0050772|positive regulation of axonogenesis	GO:0005886|plasma membrane; GO:0016020|membrane; GO:0016021|integral component of membrane	GO:0005102|signaling receptor binding; GO:0017154|semaphorin receptor activity	ko:K06572|PLXNC,CD232	ko04360|Axon guidance	7346	NP_005752.1	NP_005752.1 plexin-C1 precursor [Homo sapiens]	sp|O60486|PLXC1_HUMAN	sp|O60486|PLXC1_HUMAN Plexin-C1 OS=Homo sapiens GN=PLXNC1 PE=1 SV=1	9606.ENSP00000258526	plexin C1; Receptor for vaccinia virus semaphorin A39R and for herpesvirus Sema protein. Bin [...]	_	KOG3610	_	PF08337.9|Plexin_cytopl|Plexin cytoplasmic RasGAP domain|ENST00000258526|m.4972:1096-1618;PF01437.22|PSI|Plexin repeat|ENST00000258526|m.4972:537-590;PF01833.21|TIG|IPT/TIG domain|ENST00000258526|m.4972:747-829;PF01833.21|TIG|IPT/TIG domain|ENST00000258526|m.4972:837-923;PF01403.16|Sema|Sema domain|ENST00000258526|m.4972:211-503
ENSG00000139626	ITGB7	7.103570337	3.232938048	1.133272374	0.000168991	up		yes	mRNA	7.190026279	6.211371569	7.909313164	3.371501813	3.651799698	2.675512632	12	53191318	53207307	-	ITGB7	protein_coding	GO:0003366|cell-matrix adhesion involved in ameboidal cell migration; GO:0007155|cell adhesion; GO:0007160|cell-matrix adhesion; GO:0007229|integrin-mediated signaling pathway; GO:0030198|extracellular matrix organization; GO:0034113|heterotypic cell-cell adhesion; GO:0034446|substrate adhesion-dependent cell spreading; GO:0043113|receptor clustering; GO:0050776|regulation of immune response; GO:…	GO:0005886|plasma membrane; GO:0008305|integrin complex; GO:0009986|cell surface; GO:0016020|membrane; GO:0034669|integrin alpha4-beta7 complex; GO:0043235|receptor complex; GO:0070062|extracellular exosome	GO:0001618|virus receptor activity; GO:0038023|signaling receptor activity; GO:0046872|metal ion binding; GO:0050839|cell adhesion molecule binding	ko:K06590|ITGB7	ko04151|PI3K-Akt signaling pathway; ko04510|Focal adhesion; ko04512|ECM-receptor interaction; ko04514|Cell adhesion molecules (CAMs); ko04672|Intestinal immune network for IgA production; ko04810|Regulation of actin cytoskeleton; ko05202|Transcriptional misregulation in cancer; ko05410|Hypertrophic cardiomyopathy (HCM); ko05412|Arrhythmogenic right ventricular cardiomyopathy (ARVC); ko05414|Dilat…	2867	NP_000880.1	NP_000880.1 integrin beta-7 precursor [Homo sapiens]	sp|P26010|ITB7_HUMAN	sp|P26010|ITB7_HUMAN Integrin beta-7 OS=Homo sapiens GN=ITGB7 PE=1 SV=1	9606.ENSP00000267082	integrin, beta 7; Integrin alpha-4/beta-7 (Peyer patches-specific homing receptor LPAM-1) is [...]	_	KOG1226	_	PF00362.15|Integrin_beta|Integrin, beta chain|ENST00000267082|m.2413:50-476;PF08725.8|Integrin_b_cyt|Integrin beta cytoplasmic domain|ENST00000267082|m.2413:747-791;PF07974.10|EGF_2|EGF-like domain|ENST00000267082|m.2413:605-635
ENSG00000103522	IL21R	2.774297347	1.077632189	1.356122537	0.000169884	up		yes	mRNA	2.931420078	2.048498206	3.342973759	1.249852384	1.01307627	0.969967914	16	27402162	27452042	+	IL21R	protein_coding	GO:0030101|natural killer cell activation	GO:0016021|integral component of membrane	GO:0001532|interleukin-21 receptor activity	ko:K05075|IL21R,CD360	ko04060|Cytokine-cytokine receptor interaction; ko04630|Jak-STAT signaling pathway; ko04659|Th17 cell differentiation; ko05321|Inflammatory bowel disease (IBD)	4849	NP_851565.4	NP_851565.4 interleukin-21 receptor isoform 2 precursor [Homo sapiens]	sp|Q9HBE5|IL21R_HUMAN	sp|Q9HBE5|IL21R_HUMAN Interleukin-21 receptor OS=Homo sapiens GN=IL21R PE=1 SV=1	9606.ENSP00000338010	interleukin 21 receptor; This is a receptor for interleukin-21	_	_	NOG40447	_
ENSG00000038210	PI4K2B	9.307423315	3.616290969	1.36143635	0.000171318	up		yes	mRNA	6.641893136	8.432386462	12.84799035	3.187502558	3.004636834	4.656733515	4	25233975	25279092	+	PI4K2B	protein_coding	GO:0006661|phosphatidylinositol biosynthetic process; GO:0007030|Golgi organization; GO:0007032|endosome organization; GO:0046854|phosphatidylinositol phosphorylation	GO:0005768|endosome; GO:0005802|trans-Golgi network; GO:0005829|cytosol; GO:0005886|plasma membrane; GO:0016020|membrane	GO:0004430|1-phosphatidylinositol 4-kinase activity; GO:0005524|ATP binding	ko:K13711|PI4K2	ko00562|Inositol phosphate metabolism; ko01100|Metabolic pathways; ko04070|Phosphatidylinositol signaling system	3540	XP_002808453.2	XP_002808453.2 PREDICTED: phosphatidylinositol 4-kinase type 2-beta isoform X1 [Macaca mulatta]	sp|Q8TCG2|P4K2B_HUMAN	sp|Q8TCG2|P4K2B_HUMAN Phosphatidylinositol 4-kinase type 2-beta OS=Homo sapiens GN=PI4K2B PE=1 SV=1	9606.ENSP00000264864	phosphatidylinositol 4-kinase type 2 beta; Together with PI4K2A and the type III PI4Ks (PIK4 [...]	_	KOG2381	_	PF00454.24|PI3_PI4_kinase|Phosphatidylinositol 3- and 4-kinase|ENST00000264864|m.1241:192-490
ENSG00000075426	FOSL2	9.046152691	29.0812247	-1.683613845	4.77E-06	down		yes	mRNA	9.537978188	10.10779679	7.492683097	18.61269308	45.23540543	23.39557558	2	28392448	28417312	+	FOSL2	protein_coding	GO:0003334|keratinocyte development; GO:0006357|regulation of transcription by RNA polymerase II; GO:0008219|cell death; GO:0045944|positive regulation of transcription by RNA polymerase II; GO:0048146|positive regulation of fibroblast proliferation	GO:0005634|nucleus; GO:0005654|nucleoplasm	GO:0000977|RNA polymerase II regulatory region sequence-specific DNA binding; GO:0001228|DNA-binding transcription activator activity, RNA polymerase II-specific; GO:0003682|chromatin binding; GO:0003700|DNA-binding transcription factor activity	ko:K09030|FOSL2	ko04380|Osteoclast differentiation	6708	XP_024098089.1	XP_024098089.1 LOW QUALITY PROTEIN: uncharacterized protein LOC100462426 [Pongo abelii]	sp|P15408|FOSL2_HUMAN	sp|P15408|FOSL2_HUMAN Fos-related antigen 2 OS=Homo sapiens GN=FOSL2 PE=1 SV=1	9606.ENSP00000264716	FOS-like antigen 2	_	KOG1414	_	PF00170.18|bZIP_1|bZIP transcription factor|ENST00000264716|m.3902:122-181;PF07716.12|bZIP_2|Basic region leucine zipper|ENST00000264716|m.3902:124-176;PF03131.14|bZIP_Maf|bZIP Maf transcription factor|ENST00000264716|m.3902:120-180
ENSG00000196083	IL1RAP	8.633551402	23.48299319	-1.442534432	5.13E-06	down		yes	mRNA	8.506586738	11.12512891	6.268938559	20.3064707	29.42667512	20.71583374	3	190514051	190659750	+	IL1RAP	protein_coding	GO:0006954|inflammatory response; GO:0006955|immune response; GO:0032736|positive regulation of interleukin-13 production; GO:0032754|positive regulation of interleukin-5 production; GO:0042094|interleukin-2 biosynthetic process; GO:0045087|innate immune response; GO:0051092|positive regulation of NF-kappaB transcription factor activity; GO:0051965|positive regulation of synapse assembly; GO:0065…	GO:0005615|extracellular space; GO:0005886|plasma membrane; GO:0005887|integral component of plasma membrane; GO:0016020|membrane	GO:0002114|interleukin-33 receptor activity; GO:0004908|interleukin-1 receptor activity; GO:1990782|protein tyrosine kinase binding	ko:K04723|IL1RAP	ko04060|Cytokine-cytokine receptor interaction; ko04659|Th17 cell differentiation; ko04750|Inflammatory mediator regulation of TRP channels	5413	NP_001161403.1	NP_001161403.1 interleukin-1 receptor accessory protein isoform 3 precursor [Homo sapiens]	sp|Q9NPH3|IL1AP_HUMAN	sp|Q9NPH3|IL1AP_HUMAN Interleukin-1 receptor accessory protein OS=Homo sapiens GN=IL1RAP PE=1 SV=2	_	_	_	_	_	PF01582.17|TIR|TIR domain|ENST00000317757|m.10749:404-554;PF13927.3|Ig_3|Immunoglobulin domain|ENST00000317757|m.10749:242-335
ENSG00000187118	CMC1	4.704694999	1.351849655	1.791597002	0.000190378	up		yes	mRNA	3.843262649	3.224910172	7.045912175	2.285390612	0.681179095	1.088979256	3	28241584	28325142	+	CMC1	protein_coding	--	GO:0005739|mitochondrion	GO:0046872|metal ion binding	ko:K18171|CMC1	--	6033	XP_019278373.1	XP_019278373.1 PREDICTED: COX assembly mitochondrial protein homolog [Panthera pardus]	sp|Q7Z7K0|COXM1_HUMAN	sp|Q7Z7K0|COXM1_HUMAN COX assembly mitochondrial protein homolog OS=Homo sapiens GN=CMC1 PE=1 SV=1	_	_	_	_	_	PF08583.7|Cmc1|Cytochrome c oxidase biogenesis protein Cmc1 like|ENST00000466830|m.2201:85-153
ENSG00000163625	WDFY3	29.90552287	81.64634811	-1.448670769	5.22E-06	down		yes	mRNA	41.25788248	26.13146925	22.32721689	70.8135765	95.79129417	78.33417368	4	84669610	84966391	-	WDFY3	protein_coding	GO:0007275|multicellular organism development; GO:0035973|aggrephagy	GO:0005634|nucleus; GO:0005635|nuclear envelope; GO:0005730|nucleolus; GO:0005737|cytoplasm; GO:0005776|autophagosome; GO:0005829|cytosol; GO:0005886|plasma membrane; GO:0016234|inclusion body; GO:0016605|PML body; GO:0019898|extrinsic component of membrane; GO:0030424|axon; GO:0031965|nuclear membrane; GO:0043204|perikaryon; GO:0097635|extrinsic component of autophagosome membrane	GO:0003831|beta-N-acetylglucosaminylglycopeptide beta-1,4-galactosyltransferase activity; GO:0005545|1-phosphatidylinositol binding; GO:0046872|metal ion binding	--	--	14247	NP_055806.2	NP_055806.2 WD repeat and FYVE domain-containing protein 3 [Homo sapiens]	sp|Q8IZQ1|WDFY3_HUMAN	sp|Q8IZQ1|WDFY3_HUMAN WD repeat and FYVE domain-containing protein 3 OS=Homo sapiens GN=WDFY3 PE=1 SV=2	9606.ENSP00000295888	WD repeat and FYVE domain containing 3	_	KOG1786;KOG1788	_	PF02138.15|Beach|Beige/BEACH domain|ENST00000295888|m.2892:2696-2976;PF01363.18|FYVE|FYVE zinc finger|ENST00000295888|m.2892:3450-3514;PF14844.3|PH_BEACH|PH domain associated with Beige/BEACH|ENST00000295888|m.2892:2601-2654;PF15787.2|DUF4704|Domain of unknown function (DUF4704)|ENST00000295888|m.2892:1432-1554
ENSG00000132825	PPP1R3D	11.57533144	25.90915758	-1.16171951	5.22E-06	down		yes	mRNA	11.33513167	11.72815431	11.66270834	24.5396719	22.19278925	30.99501158	20	59936668	59940297	-	PPP1R3D	protein_coding	GO:0005977|glycogen metabolic process; GO:0005979|regulation of glycogen biosynthetic process; GO:0005981|regulation of glycogen catabolic process	GO:0042587|glycogen granule; GO:0043231|intracellular membrane-bounded organelle	GO:0004722|protein serine/threonine phosphatase activity; GO:0019899|enzyme binding	ko:K07189|PPP1R3	ko04910|Insulin signaling pathway; ko04931|Insulin resistance	3630	NP_006233.1	NP_006233.1 protein phosphatase 1 regulatory subunit 3D [Homo sapiens]	sp|O95685|PPR3D_HUMAN	sp|O95685|PPR3D_HUMAN Protein phosphatase 1 regulatory subunit 3D OS=Homo sapiens GN=PPP1R3D PE=1 SV=1	9606.ENSP00000360035	protein phosphatase 1, regulatory (inhibitor) subunit 3D; Seems to act as a glycogen-targeti [...]	_	KOG3986	_	PF03370.10|CBM_21|Carbohydrate/starch-binding module (family 21)|ENST00000370996|m.6515:172-277;PF16760.2|CBM53|Starch/carbohydrate-binding module (family 53)|ENST00000370996|m.6515:197-278
ENSG00000166579	NDEL1	20.55127073	52.42167871	-1.350509308	5.24E-06	down		yes	mRNA	23.12945965	23.19265767	15.33169488	47.80959996	63.89467577	45.5607604	17	8413131	8490411	+	NDEL1	protein_coding	GO:0000132|establishment of mitotic spindle orientation; GO:0001764|neuron migration; GO:0001833|inner cell mass cell proliferation; GO:0007020|microtubule nucleation; GO:0007059|chromosome segregation; GO:0007062|sister chromatid cohesion; GO:0007100|mitotic centrosome separation; GO:0008090|retrograde axonal transport; GO:0008286|insulin receptor signaling pathway; GO:0010975|regulation of neur…	GO:0000776|kinetochore; GO:0000777|condensed chromosome kinetochore; GO:0005635|nuclear envelope; GO:0005813|centrosome; GO:0005819|spindle; GO:0005829|cytosol; GO:0005871|kinesin complex; GO:0005874|microtubule; GO:0008021|synaptic vesicle; GO:0031252|cell leading edge; GO:0043203|axon hillock; GO:0060053|neurofilament cytoskeleton; GO:0090724|central region of growth cone; GO:1904115|axon cytop…	GO:0008017|microtubule binding; GO:0042802|identical protein binding; GO:0043014|alpha-tubulin binding; GO:0044877|protein-containing complex binding; GO:0048487|beta-tubulin binding; GO:0070012|oligopeptidase activity	ko:K16739|NDEL1	--	3927	XP_017386965.1	XP_017386965.1 PREDICTED: nuclear distribution protein nudE-like 1 isoform X1 [Cebus capucinus imitator]	sp|Q9GZM8|NDEL1_HUMAN	sp|Q9GZM8|NDEL1_HUMAN Nuclear distribution protein nudE-like 1 OS=Homo sapiens GN=NDEL1 PE=1 SV=1	_	_	_	_	_	_
ENSG00000111913	RIPOR2	106.7572385	255.8383017	-1.260819632	5.39E-06	down		yes	mRNA	116.9257932	114.4916737	88.85424864	226.4009262	317.0364075	224.0775713	6	24804281	25042170	-	RIPOR2	protein_coding	GO:0006935|chemotaxis; GO:0007155|cell adhesion; GO:0007162|negative regulation of cell adhesion; GO:0007605|sensory perception of sound; GO:0035024|negative regulation of Rho protein signal transduction; GO:0042130|negative regulation of T cell proliferation; GO:0045663|positive regulation of myoblast differentiation; GO:0048741|skeletal muscle fiber development; GO:0051491|positive regulation o…	GO:0005737|cytoplasm; GO:0005856|cytoskeleton; GO:0016324|apical plasma membrane; GO:0030175|filopodium; GO:0032420|stereocilium; GO:0060171|stereocilium membrane	GO:0071889|14-3-3 protein binding	--	--	5678	EAW55468.1	EAW55468.1 chromosome 6 open reading frame 32, isoform CRA_b [Homo sapiens]	sp|Q9Y4F9|RIPR2_HUMAN	sp|Q9Y4F9|RIPR2_HUMAN Rho family-interacting cell polarization regulator 2 OS=Homo sapiens GN=RIPOR2 PE=1 SV=4	9606.ENSP00000259698	family with sequence similarity 65, member B; Isoform 2 play a role in promoting myogenic ce [...]	_	_	NOG86786	PF15903.2|PL48|Filopodia upregulated, FAM65|ENST00000644685|m.3372:16-363
ENSG00000198933	TBKBP1	1.126065408	4.279707102	-1.916833246	5.62E-06	down		yes	mRNA	1.062427669	1.029332692	1.286435861	2.870738285	6.911345966	3.057037055	17	47694081	47712050	+	TBKBP1	protein_coding	GO:0016032|viral process; GO:0045087|innate immune response	--	--	ko:K12652|TBKBP1	ko04622|RIG-I-like receptor signaling pathway	4121	NP_055541.1	NP_055541.1 TANK-binding kinase 1-binding protein 1 [Homo sapiens]	sp|A7MCY6|TBKB1_HUMAN	sp|A7MCY6|TBKB1_HUMAN TANK-binding kinase 1-binding protein 1 OS=Homo sapiens GN=TBKBP1 PE=1 SV=1	9606.ENSP00000354777	TBK1 binding protein 1; Adapter protein which constitutively binds TBK1 and IKBKE and may pl [...]	_	_	NOG85276	PF12845.4|TBD|TBD domain|ENST00000361722|m.5231:288-341
ENSG00000175003	SLC22A1	0.711746404	3.540928382	-2.298632345	5.65E-06	down		yes	mRNA	1.127299508	0.587681295	0.420258408	2.928311174	4.927189771	2.767284202	6	160121789	160158718	+	SLC22A1	protein_coding	GO:0006836|neurotransmitter transport; GO:0006855|drug transmembrane transport; GO:0010248|establishment or maintenance of transmembrane electrochemical gradient; GO:0015695|organic cation transport; GO:0015872|dopamine transport; GO:0015874|norepinephrine transport; GO:0048241|epinephrine transport; GO:0051260|protein homooligomerization	GO:0005886|plasma membrane; GO:0005887|integral component of plasma membrane; GO:0016020|membrane; GO:0016323|basolateral plasma membrane	GO:0005277|acetylcholine transmembrane transporter activity; GO:0005330|dopamine:sodium symporter activity; GO:0005334|norepinephrine:sodium symporter activity; GO:0008513|secondary active organic cation transmembrane transporter activity; GO:0008514|organic anion transmembrane transporter activity; GO:0015101|organic cation transmembrane transporter activity; GO:0015651|quaternary ammonium group…	ko:K08198|SLC22A1,OCT1	ko04976|Bile secretion; ko05231|Choline metabolism in cancer	1948	NP_003048.1	NP_003048.1 solute carrier family 22 member 1 isoform a [Homo sapiens]	sp|O15245|S22A1_HUMAN	sp|O15245|S22A1_HUMAN Solute carrier family 22 member 1 OS=Homo sapiens GN=SLC22A1 PE=1 SV=2	9606.ENSP00000355930	solute carrier family 22 (organic cation transporter), member 1; Translocates a broad array [...]	COG0477	KOG0255	_	PF00083.21|Sugar_tr|Sugar (and other) transporter|ENST00000366963|m.9956:145-359;PF00083.21|Sugar_tr|Sugar (and other) transporter|ENST00000366963|m.9956:384-517;PF07690.13|MFS_1|Major Facilitator Superfamily|ENST00000366963|m.9956:153-481
ENSG00000146828	SLC12A9	6.005301546	16.12234284	-1.423247004	5.65E-06	down		yes	mRNA	6.60279972	6.268119925	5.144984992	13.30013576	22.17031247	12.89658028	7	100826820	100867009	+	SLC12A9	protein_coding	--	GO:0005886|plasma membrane; GO:0016021|integral component of membrane; GO:0070062|extracellular exosome	GO:0015377|cation:chloride symporter activity; GO:0015379|potassium:chloride symporter activity	ko:K14429|SLC12A9,CCC6	--	4462	BAB15710.1	BAB15710.1 FLJ00009 protein, partial [Homo sapiens]	sp|Q9BXP2|S12A9_HUMAN	sp|Q9BXP2|S12A9_HUMAN Solute carrier family 12 member 9 OS=Homo sapiens GN=SLC12A9 PE=1 SV=1	9606.ENSP00000275730	solute carrier family 12 (potassium/chloride transporters), member 9; May be an inhibitor of [...]	COG0531	KOG1288	_	PF03522.12|SLC12|Solute carrier family 12|ENST00000487651|m.3584:79-165;PF00324.18|AA_permease|Amino acid permease|ENST00000487651|m.3584:1-67;PF00324.18|AA_permease|Amino acid permease|ENST00000487651|m.3585:16-67
ENSG00000118900	UBN1	8.708236754	23.99850173	-1.461437086	5.71E-06	down		yes	mRNA	10.31769207	7.593299758	8.213718429	27.40335201	28.85947858	15.73267459	16	4846665	4882360	+	UBN1	protein_coding	GO:0006336|DNA replication-independent nucleosome assembly; GO:0006357|regulation of transcription by RNA polymerase II; GO:0010923|negative regulation of phosphatase activity; GO:0016032|viral process; GO:0016569|covalent chromatin modification	GO:0005634|nucleus; GO:0005654|nucleoplasm; GO:0005923|bicellular tight junction; GO:0016604|nuclear body; GO:0016605|PML body	GO:0003677|DNA binding; GO:0003700|DNA-binding transcription factor activity	ko:K17492|UBN	--	6336	NP_001072982.1	NP_001072982.1 ubinuclein-1 isoform a [Homo sapiens]	sp|Q9NPG3|UBN1_HUMAN	sp|Q9NPG3|UBN1_HUMAN Ubinuclein-1 OS=Homo sapiens GN=UBN1 PE=1 SV=2	9606.ENSP00000262376	ubinuclein 1; Acts as a novel regulator of senescence. Involved in the formation of senescen [...]	_	KOG4786	_	PF14075.3|UBN_AB|Ubinuclein conserved middle domain|ENST00000396658|m.3296:353-573;PF08729.7|HUN|HPC2 and ubinuclein domain|ENST00000396658|m.3296:118-167
ENSG00000116962	NID1	0.958110148	0.222779782	2.056205445	0.000194237	up		yes	mRNA	0.756528537	1.312995999	0.804805908	0.096212134	0.257588117	0.314539094	1	235975830	236065162	-	NID1	protein_coding	GO:0007160|cell-matrix adhesion; GO:0010811|positive regulation of cell-substrate adhesion; GO:0022617|extracellular matrix disassembly; GO:0030198|extracellular matrix organization; GO:0032836|glomerular basement membrane development; GO:0071711|basement membrane organization	GO:0005576|extracellular region; GO:0005604|basement membrane; GO:0031012|extracellular matrix; GO:0070062|extracellular exosome; GO:0071944|cell periphery	GO:0005509|calcium ion binding; GO:0005518|collagen binding; GO:0043236|laminin binding; GO:0043237|laminin-1 binding; GO:0043394|proteoglycan binding	ko:K06826|NID	--	5864	NP_002499.2	NP_002499.2 nidogen-1 precursor [Homo sapiens]	sp|P14543|NID1_HUMAN	sp|P14543|NID1_HUMAN Nidogen-1 OS=Homo sapiens GN=NID1 PE=1 SV=3	9606.ENSP00000264187	nidogen 1; Sulfated glycoprotein widely distributed in basement membranes and tightly associ [...]	_	KOG1214	_	PF07474.9|G2F|G2F domain|ENST00000264187|m.3685:456-648;PF00058.14|Ldl_recept_b|Low-density lipoprotein receptor repeat class B|ENST00000264187|m.3685:1019-1057;PF00058.14|Ldl_recept_b|Low-density lipoprotein receptor repeat class B|ENST00000264187|m.3685:1060-1097;PF00058.14|Ldl_recept_b|Low-density lipoprotein receptor repeat class B|ENST00000264187|m.3685:1103-1144;PF12947.4|EGF_3|EGF domain|E…
ENSG00000158445	KCNB1	0.518700671	1.428603772	-1.444146229	5.80E-06	down		yes	mRNA	0.519104942	0.517771816	0.519225255	1.000427268	1.728443913	1.556940135	20	49293394	49484297	-	KCNB1	protein_coding	GO:0001508|action potential; GO:0006904|vesicle docking involved in exocytosis; GO:0007215|glutamate receptor signaling pathway; GO:0010701|positive regulation of norepinephrine secretion; GO:0031669|cellular response to nutrient levels; GO:0033605|positive regulation of catecholamine secretion; GO:0042593|glucose homeostasis; GO:0045956|positive regulation of calcium ion-dependent exocytosis; GO…	GO:0005886|plasma membrane; GO:0008076|voltage-gated potassium channel complex; GO:0016328|lateral plasma membrane; GO:0030054|cell junction; GO:0030424|axon; GO:0030425|dendrite; GO:0032809|neuronal cell body membrane; GO:0042383|sarcolemma; GO:0043204|perikaryon; GO:0045211|postsynaptic membrane	GO:0005251|delayed rectifier potassium channel activity; GO:0044325|ion channel binding; GO:0046982|protein heterodimerization activity	ko:K04885|KCNB1	--	11879	NP_004966.1	NP_004966.1 potassium voltage-gated channel subfamily B member 1 [Homo sapiens]	sp|Q14721|KCNB1_HUMAN	sp|Q14721|KCNB1_HUMAN Potassium voltage-gated channel subfamily B member 1 OS=Homo sapiens GN=KCNB1 PE=1 SV=2	9606.ENSP00000360806	potassium voltage-gated channel, Shab-related subfamily, member 1; Mediates the voltage-depe [...]	COG1226	KOG3713	_	PF03521.11|Kv2channel|Kv2 voltage-gated K+ channel|ENST00000371741|m.6002:467-614;PF03521.11|Kv2channel|Kv2 voltage-gated K+ channel|ENST00000371741|m.6002:649-680;PF00520.28|Ion_trans|Ion transport protein|ENST00000371741|m.6002:189-423;PF02214.19|BTB_2|BTB/POZ domain|ENST00000371741|m.6002:33-132;PF07885.13|Ion_trans_2|Ion channel|ENST00000371741|m.6002:336-414
ENSG00000185219	ZNF445	7.067079132	19.38732242	-1.454631562	5.81E-06	down		yes	mRNA	9.494483249	6.940400178	4.766353969	21.06748154	19.94411702	17.15036869	3	44431720	44477670	-	ZNF445	protein_coding	GO:0006351|transcription, DNA-templated	GO:0005634|nucleus; GO:0070062|extracellular exosome	GO:0003677|DNA binding; GO:0003700|DNA-binding transcription factor activity; GO:0046872|metal ion binding	ko:K09229|ZKSCAN	--	18299	NP_852466.1	NP_852466.1 zinc finger protein 445 [Homo sapiens]	sp|P59923|ZN445_HUMAN	sp|P59923|ZN445_HUMAN Zinc finger protein 445 OS=Homo sapiens GN=ZNF445 PE=1 SV=1	_	_	_	_	_	PF02023.14|SCAN|SCAN domain|ENST00000396077|m.3184:51-138;PF01352.24|KRAB|KRAB box|ENST00000396077|m.3184:234-273;PF13912.3|zf-C2H2_6|C2H2-type zinc finger|ENST00000396077|m.3184:978-1000;PF13912.3|zf-C2H2_6|C2H2-type zinc finger|ENST00000396077|m.3184:1006-1028
ENSG00000198498	TMA16	2.883731869	1.072726133	1.418262878	0.000204668	up		yes	mRNA	2.572993824	3.246514725	2.831687058	0.963600261	0.859946893	1.394631244	4	163494442	163520539	+	TMA16	protein_coding	--	GO:0005634|nucleus; GO:0005730|nucleolus	--	ko:K14860|TMA16	--	1978	NP_060822.2	NP_060822.2 translation machinery-associated protein 16 [Homo sapiens]	sp|Q96EY4|TMA16_HUMAN	sp|Q96EY4|TMA16_HUMAN Translation machinery-associated protein 16 OS=Homo sapiens GN=TMA16 PE=1 SV=2	9606.ENSP00000351380	UPF0534 protein C4orf43	_	_	NOG86313	PF11176.5|DUF2962|Protein of unknown function (DUF2962)|ENST00000358572|m.5116:14-162
ENSG00000163220	S100A9	3149.991288	7845.24591	-1.31646809	5.97E-06	down		yes	mRNA	2559.80084	3801.5736	3088.599425	9844.878784	7360.726426	6330.132518	1	153357854	153361027	+	S100A9	protein_coding	GO:0001816|cytokine production; GO:0002224|toll-like receptor signaling pathway; GO:0002523|leukocyte migration involved in inflammatory response; GO:0006914|autophagy; GO:0006915|apoptotic process; GO:0006919|activation of cysteine-type endopeptidase activity involved in apoptotic process; GO:0006954|inflammatory response; GO:0007267|cell-cell signaling; GO:0019730|antimicrobial humoral response…	GO:0005576|extracellular region; GO:0005615|extracellular space; GO:0005634|nucleus; GO:0005654|nucleoplasm; GO:0005737|cytoplasm; GO:0005829|cytosol; GO:0005856|cytoskeleton; GO:0005886|plasma membrane; GO:0030054|cell junction; GO:0031012|extracellular matrix; GO:0034774|secretory granule lumen; GO:0070062|extracellular exosome	GO:0005509|calcium ion binding; GO:0008017|microtubule binding; GO:0008270|zinc ion binding; GO:0016209|antioxidant activity; GO:0035662|Toll-like receptor 4 binding; GO:0050544|arachidonic acid binding; GO:0050786|RAGE receptor binding	ko:K21128|S100A9	ko04657|IL-17 signaling pathway	577	NP_002956.1	NP_002956.1 protein S100-A9 [Homo sapiens]	sp|P06702|S10A9_HUMAN	sp|P06702|S10A9_HUMAN Protein S100-A9 OS=Homo sapiens GN=S100A9 PE=1 SV=1	_	_	_	_	_	PF01023.16|S_100|S-100/ICaBP type calcium binding domain|ENST00000368738|m.10244:22-64
ENSG00000073464	CLCN4	2.129266185	4.925197812	-1.205991906	6.04E-06	down		yes	mRNA	2.319753404	2.152971606	1.915073545	4.819988402	4.802114328	5.153490705	X	10156945	10237660	+	CLCN4	protein_coding	GO:0006810|transport; GO:0006821|chloride transport; GO:0034220|ion transmembrane transport	GO:0005789|endoplasmic reticulum membrane; GO:0005887|integral component of plasma membrane; GO:0010008|endosome membrane; GO:0031901|early endosome membrane; GO:0031902|late endosome membrane	GO:0005247|voltage-gated chloride channel activity; GO:0005254|chloride channel activity; GO:0005524|ATP binding; GO:0015297|antiporter activity	ko:K05012|CLCN3_4_5	--	6750	XP_012662626.1	XP_012662626.1 H(+)/Cl(-) exchange transporter 4 isoform X1 [Otolemur garnettii]	sp|P51793|CLCN4_HUMAN	sp|P51793|CLCN4_HUMAN H(+)/Cl(-) exchange transporter 4 OS=Homo sapiens GN=CLCN4 PE=1 SV=2	_	_	_	_	_	PF00654.17|Voltage_CLC|Voltage gated chloride channel|ENST00000380833|m.8526:163-564;PF00571.25|CBS|CBS domain|ENST00000380833|m.8526:598-659;PF00571.25|CBS|CBS domain|ENST00000380833|m.8526:700-746
ENSG00000120051	CFAP58	1.091706638	3.257926754	-1.568635533	6.50E-06	down		yes	mRNA	1.203473144	0.963186172	1.108460599	3.851715323	2.997862004	2.924202935	10	104353764	104455090	+	CFAP58	protein_coding	--	GO:0005615|extracellular space; GO:0005929|cilium	--	--	--	3313	NP_001008723.1	NP_001008723.1 cilia- and flagella-associated protein 58 [Homo sapiens]	sp|Q5T655|CFA58_HUMAN	sp|Q5T655|CFA58_HUMAN Cilia- and flagella-associated protein 58 OS=Homo sapiens GN=CFAP58 PE=1 SV=1	9606.ENSP00000358718	coiled-coil domain containing 147	_	_	NOG114912	_
ENSG00000091106	NLRC4	15.31882323	37.87352115	-1.305323483	6.74E-06	down		yes	mRNA	18.49981567	15.31501622	12.14163781	37.27695113	44.02489401	32.31871831	2	32224453	32265854	-	NLRC4	protein_coding	GO:0002218|activation of innate immune response; GO:0006919|activation of cysteine-type endopeptidase activity involved in apoptotic process; GO:0006954|inflammatory response; GO:0009966|regulation of signal transduction; GO:0016045|detection of bacterium; GO:0042742|defense response to bacterium; GO:0042981|regulation of apoptotic process; GO:0043065|positive regulation of apoptotic process; GO:…	GO:0005622|intracellular; GO:0005634|nucleus; GO:0005829|cytosol; GO:0072557|IPAF inflammasome complex	GO:0000287|magnesium ion binding; GO:0004842|ubiquitin-protein transferase activity; GO:0005524|ATP binding; GO:0042802|identical protein binding; GO:0042803|protein homodimerization activity; GO:0043027|cysteine-type endopeptidase inhibitor activity involved in apoptotic process	ko:K12805|NLRC4,CARD12	ko04621|NOD-like receptor signaling pathway; ko05132|Salmonella infection; ko05134|Legionellosis	3581	NP_067032.3	NP_067032.3 NLR family CARD domain-containing protein 4 isoform a [Homo sapiens]	sp|Q9NPP4|NLRC4_HUMAN	sp|Q9NPP4|NLRC4_HUMAN NLR family CARD domain-containing protein 4 OS=Homo sapiens GN=NLRC4 PE=1 SV=2	9606.ENSP00000354159	NLR family, CARD domain containing 4; Plays a role in the promotion of apoptosis	_	_	NOG69057	PF05729.9|NACHT|NACHT domain|ENST00000404025|m.4092:164-314;PF00619.18|CARD|Caspase recruitment domain|ENST00000404025|m.4092:2-86
ENSG00000103196	CRISPLD2	7.855680455	29.34082186	-1.899757418	6.77E-06	down		yes	mRNA	10.83310872	8.725743048	4.008189596	36.00697334	34.54640957	17.46908268	16	84819984	84920768	+	CRISPLD2	protein_coding	GO:0030198|extracellular matrix organization; GO:0030324|lung development; GO:0043312|neutrophil degranulation; GO:0060325|face morphogenesis	GO:0005576|extracellular region; GO:0030133|transport vesicle; GO:0031012|extracellular matrix; GO:0034774|secretory granule lumen; GO:0070062|extracellular exosome; GO:1904813|ficolin-1-rich granule lumen	GO:0008201|heparin binding	--	--	4586	XP_025226335.1	XP_025226335.1 cysteine-rich secretory protein LCCL domain-containing 2 isoform X1 [Theropithecus gelada]	sp|Q9H0B8|CRLD2_HUMAN	sp|Q9H0B8|CRLD2_HUMAN Cysteine-rich secretory protein LCCL domain-containing 2 OS=Homo sapiens GN=CRISPLD2 PE=2 SV=1	9606.ENSP00000262424	cysteine-rich secretory protein LCCL domain containing 2; Promotes matrix assembly (By similarity)	COG2340	KOG3017	_	PF03815.16|LCCL|LCCL domain|ENST00000262424|m.9629:289-379;PF03815.16|LCCL|LCCL domain|ENST00000262424|m.9629:389-483;PF00188.23|CAP|Cysteine-rich secretory protein family|ENST00000262424|m.9629:62-200
ENSG00000131969	ABHD12B	2.707349953	7.883056527	-1.538383707	6.82E-06	down		yes	mRNA	2.907442671	2.788741137	2.42586605	5.69886821	11.08909888	6.861202489	14	50872160	50904970	+	ABHD12B	protein_coding	--	--	GO:0016787|hydrolase activity	ko:K13705|ABHD12B	--	2863	BAC87452.1	BAC87452.1 unnamed protein product [Homo sapiens]	sp|Q7Z5M8|AB12B_HUMAN	sp|Q7Z5M8|AB12B_HUMAN Protein ABHD12B OS=Homo sapiens GN=ABHD12B PE=2 SV=1	9598.ENSPTRP00000010741	abhydrolase domain containing 12B	COG1073	KOG1552	_	PF12146.5|Hydrolase_4|Serine aminopeptidase, S33|ENST00000554241|m.1652:68-188;PF00561.17|Abhydrolase_1|alpha/beta hydrolase fold|ENST00000554241|m.1652:67-183;PF12697.4|Abhydrolase_6|Alpha/beta hydrolase family|ENST00000554241|m.1652:69-191;PF02129.15|Peptidase_S15|X-Pro dipeptidyl-peptidase (S15 family)|ENST00000554241|m.1652:88-178
ENSG00000011198	ABHD5	11.62887332	45.59047339	-1.970097394	7.13E-06	down		yes	mRNA	12.77436867	15.81155371	6.300697582	23.97389823	68.84842308	43.94909886	3	43690108	43734371	+	ABHD5	protein_coding	GO:0006631|fatty acid metabolic process; GO:0006654|phosphatidic acid biosynthetic process; GO:0010891|negative regulation of sequestering of triglyceride; GO:0010898|positive regulation of triglyceride catabolic process; GO:0030154|cell differentiation; GO:0051006|positive regulation of lipoprotein lipase activity	GO:0005811|lipid droplet; GO:0005829|cytosol	GO:0003841|1-acylglycerol-3-phosphate O-acyltransferase activity; GO:0042171|lysophosphatidic acid acyltransferase activity	ko:K13699|ABHD5,CGI-58	ko04923|Regulation of lipolysis in adipocytes	5366	XP_022377159.1	XP_022377159.1 LOW QUALITY PROTEIN: 1-acylglycerol-3-phosphate O-acyltransferase ABHD5 [Enhydra lutris kenyoni]	sp|Q8WTS1|ABHD5_HUMAN	sp|Q8WTS1|ABHD5_HUMAN 1-acylglycerol-3-phosphate O-acyltransferase ABHD5 OS=Homo sapiens GN=ABHD5 PE=1 SV=1	_	_	_	_	_	PF00561.17|Abhydrolase_1|alpha/beta hydrolase fold|ENST00000644371|m.3157:118-225;PF12697.4|Abhydrolase_6|Alpha/beta hydrolase family|ENST00000644371|m.3157:119-379;PF12146.5|Hydrolase_4|Serine aminopeptidase, S33|ENST00000644371|m.3157:118-224
ENSG00000008438	PGLYRP1	5.339578401	31.97622908	-2.579953818	7.54E-06	down		yes	mRNA	5.699391791	8.00592094	2.313422473	39.61504915	46.06665339	10.2469847	19	46019153	46023065	-	PGLYRP1	protein_coding	GO:0006955|immune response; GO:0009253|peptidoglycan catabolic process; GO:0016045|detection of bacterium; GO:0019730|antimicrobial humoral response; GO:0031640|killing of cells of other organism; GO:0032689|negative regulation of interferon-gamma production; GO:0032827|negative regulation of natural killer cell differentiation involved in immune response; GO:0043312|neutrophil degranulation; GO:…	GO:0005576|extracellular region; GO:0035580|specific granule lumen; GO:0070062|extracellular exosome; GO:0097013|phagocytic vesicle lumen; GO:1904724|tertiary granule lumen	GO:0008270|zinc ion binding; GO:0008745|N-acetylmuramoyl-L-alanine amidase activity; GO:0016019|peptidoglycan receptor activity; GO:0042834|peptidoglycan binding	ko:K01446|PGRP	--	720	NP_005082.1	NP_005082.1 peptidoglycan recognition protein 1 precursor [Homo sapiens]	sp|O75594|PGRP1_HUMAN	sp|O75594|PGRP1_HUMAN Peptidoglycan recognition protein 1 OS=Homo sapiens GN=PGLYRP1 PE=1 SV=1	9606.ENSP00000008938	peptidoglycan recognition protein 1; Pattern receptor that binds to murein peptidoglycans (P [...]	COG5479	_	_	PF01510.22|Amidase_2|N-acetylmuramoyl-L-alanine amidase|ENST00000008938|m.11751:53-180
ENSG00000116741	RGS2	240.3938698	746.1081645	-1.633944012	7.60E-06	down		yes	mRNA	227.1319923	332.5294621	161.5201549	880.5866144	876.4388163	481.2990627	1	192809039	192812283	+	RGS2	protein_coding	GO:0006417|regulation of translation; GO:0007049|cell cycle; GO:0007283|spermatogenesis; GO:0008277|regulation of G protein-coupled receptor signaling pathway; GO:0010519|negative regulation of phospholipase activity; GO:0010614|negative regulation of cardiac muscle hypertrophy; GO:0031116|positive regulation of microtubule polymerization; GO:0043407|negative regulation of MAP kinase activity; GO…	GO:0005634|nucleus; GO:0005730|nucleolus; GO:0005737|cytoplasm; GO:0005739|mitochondrion; GO:0005829|cytosol; GO:0005886|plasma membrane; GO:0009898|cytoplasmic side of plasma membrane; GO:0043005|neuron projection	GO:0001965|G-protein alpha-subunit binding; GO:0005096|GTPase activator activity; GO:0005516|calmodulin binding; GO:0048487|beta-tubulin binding	ko:K18154|RGS2	ko04022|cGMP-PKG signaling pathway; ko04740|Olfactory transduction; ko04921|Oxytocin signaling pathway	1354	XP_007987318.1	XP_007987318.1 PREDICTED: regulator of G-protein signaling 2 [Chlorocebus sabaeus]	sp|P41220|RGS2_HUMAN	sp|P41220|RGS2_HUMAN Regulator of G-protein signaling 2 OS=Homo sapiens GN=RGS2 PE=1 SV=1	_	_	_	_	_	PF00615.16|RGS|Regulator of G protein signaling domain|ENST00000235382|m.1083:94-208
ENSG00000239961	LILRA4	0.671282678	0.019326689	4.537967414	0.000212633	up		yes	mRNA	0.357599993	0.910326471	0.745921571	0	0.057980067	0	19	54333185	54339150	-	LILRA4	protein_coding	GO:0032687|negative regulation of interferon-alpha production; GO:0032720|negative regulation of tumor necrosis factor production; GO:0034156|negative regulation of toll-like receptor 7 signaling pathway; GO:0034164|negative regulation of toll-like receptor 9 signaling pathway; GO:0038095|Fc-epsilon receptor signaling pathway; GO:0045087|innate immune response	GO:0005887|integral component of plasma membrane; GO:0032998|Fc-epsilon receptor I complex	GO:0005102|signaling receptor binding; GO:0015026|coreceptor activity	ko:K06512|LILR,CD85	ko04380|Osteoclast differentiation	1944	EAW72230.1	EAW72230.1 leukocyte immunoglobulin-like receptor, subfamily A (with TM domain), member 4, isoform CRA_a [Homo sapiens]	sp|P59901|LIRA4_HUMAN	sp|P59901|LIRA4_HUMAN Leukocyte immunoglobulin-like receptor subfamily A member 4 OS=Homo sapiens GN=LILRA4 PE=1 SV=2	9606.ENSP00000291759	leukocyte immunoglobulin-like receptor, subfamily A (with TM domain), member 4; May act as r [...]	_	_	NOG233337	PF13895.3|Ig_2|Immunoglobulin domain|ENST00000291759|m.1227:47-136;PF13895.3|Ig_2|Immunoglobulin domain|ENST00000291759|m.1227:247-333;PF13895.3|Ig_2|Immunoglobulin domain|ENST00000291759|m.1227:343-436;PF00047.22|ig|Immunoglobulin domain|ENST00000291759|m.1227:146-226;PF00047.22|ig|Immunoglobulin domain|ENST00000291759|m.1227:347-423
ENSG00000145819	ARHGAP26	18.79910521	47.44431906	-1.335108182	7.73E-06	down		yes	mRNA	24.13285909	17.06635763	15.19809891	41.36910666	57.81668725	43.14716327	5	142770377	143229011	+	ARHGAP26	protein_coding	GO:0007165|signal transduction; GO:0007399|nervous system development; GO:0030036|actin cytoskeleton organization; GO:0051056|regulation of small GTPase mediated signal transduction	GO:0005829|cytosol; GO:0005856|cytoskeleton; GO:0005925|focal adhesion	GO:0005096|GTPase activator activity; GO:0005543|phospholipid binding	ko:K20071|ARHGAP26,GRAF	--	9395	NP_055886.1	NP_055886.1 rho GTPase-activating protein 26 isoform a [Homo sapiens]	sp|Q9UNA1|RHG26_HUMAN	sp|Q9UNA1|RHG26_HUMAN Rho GTPase-activating protein 26 OS=Homo sapiens GN=ARHGAP26 PE=1 SV=1	9606.ENSP00000274498	Rho GTPase activating protein 26; GTPase-activating protein for RHOA and CDC42	_	KOG1451	_	PF16746.2|BAR_3|BAR domain of APPL family|ENST00000274498|m.253:6-249;PF00620.24|RhoGAP|RhoGAP domain|ENST00000274498|m.253:392-542;PF00169.26|PH|PH domain|ENST00000274498|m.253:268-364;PF14604.3|SH3_9|Variant SH3 domain|ENST00000274498|m.253:763-812;PF00018.25|SH3_1|SH3 domain|ENST00000274498|m.253:762-807;PF07653.14|SH3_2|Variant SH3 domain|ENST00000274498|m.253:762-812
ENSG00000142166	IFNAR1	33.22238583	70.18204985	-1.078717765	7.91E-06	down		yes	mRNA	31.67390839	34.50167666	33.49157245	59.22535899	79.7679389	71.55285165	21	33324477	33359862	+	IFNAR1	protein_coding	GO:0007259|receptor signaling pathway via JAK-STAT; GO:0009615|response to virus; GO:0032496|response to lipopolysaccharide; GO:0032728|positive regulation of interferon-beta production; GO:0032729|positive regulation of interferon-gamma production; GO:0035457|cellular response to interferon-alpha; GO:0042110|T cell activation; GO:0045351|type I interferon biosynthetic process; GO:0045893|positiv…	GO:0005764|lysosome; GO:0005770|late endosome; GO:0005886|plasma membrane; GO:0005887|integral component of plasma membrane	GO:0004905|type I interferon receptor activity; GO:0004920|interleukin-10 receptor activity; GO:0019962|type I interferon binding	ko:K05130|IFNAR1	ko04060|Cytokine-cytokine receptor interaction; ko04151|PI3K-Akt signaling pathway; ko04380|Osteoclast differentiation; ko04620|Toll-like receptor signaling pathway; ko04621|NOD-like receptor signaling pathway; ko04630|Jak-STAT signaling pathway; ko04650|Natural killer cell mediated cytotoxicity; ko05160|Hepatitis C; ko05161|Hepatitis B; ko05162|Measles; ko05164|Influenza A; ko05168|Herpes simple…	6139	NP_000620.2	NP_000620.2 interferon alpha/beta receptor 1 precursor [Homo sapiens]	sp|P17181|INAR1_HUMAN	sp|P17181|INAR1_HUMAN Interferon alpha/beta receptor 1 OS=Homo sapiens GN=IFNAR1 PE=1 SV=3	9606.ENSP00000270139	interferon (alpha, beta and omega) receptor 1; Receptor for interferons alpha and beta. Bind [...]	_	_	NOG43815	PF09294.7|Interfer-bind|Interferon-alpha/beta receptor, fibronectin type III|ENST00000270139|m.7653:127-224;PF09294.7|Interfer-bind|Interferon-alpha/beta receptor, fibronectin type III|ENST00000270139|m.7653:332-429;PF01108.14|Tissue_fac|Tissue factor|ENST00000270139|m.7653:12-113;PF01108.14|Tissue_fac|Tissue factor|ENST00000270139|m.7653:219-318
ENSG00000173334	TRIB1	8.461229703	23.42164902	-1.467815174	7.97E-06	down		yes	mRNA	9.836370141	9.173946276	6.373372691	18.39117595	31.45347202	20.42029909	8	125430321	125438405	+	TRIB1	protein_coding	GO:0006469|negative regulation of protein kinase activity; GO:0007254|JNK cascade; GO:0014912|negative regulation of smooth muscle cell migration; GO:0031665|negative regulation of lipopolysaccharide-mediated signaling pathway; GO:0032436|positive regulation of proteasomal ubiquitin-dependent protein catabolic process; GO:0032496|response to lipopolysaccharide; GO:0043405|regulation of MAP kinase…	GO:0005634|nucleus; GO:0005737|cytoplasm	GO:0004860|protein kinase inhibitor activity; GO:0008134|transcription factor binding; GO:0031434|mitogen-activated protein kinase kinase binding; GO:0031625|ubiquitin protein ligase binding; GO:0055106|ubiquitin-protein transferase regulator activity	ko:K08814|TRIB1_2	--	3635	NP_079471.1	NP_079471.1 tribbles homolog 1 isoform 1 [Homo sapiens]	sp|Q96RU8|TRIB1_HUMAN	sp|Q96RU8|TRIB1_HUMAN Tribbles homolog 1 OS=Homo sapiens GN=TRIB1 PE=1 SV=2	9606.ENSP00000312150	tribbles homolog 1 (Drosophila); Interacts with MAPK kinases and regulates activation of MAP [...]	COG0515	KOG0583	_	PF00069.22|Pkinase|Protein kinase domain|ENST00000311922|m.243:136-338;PF07714.14|Pkinase_Tyr|Protein tyrosine kinase|ENST00000311922|m.243:136-332;PF14531.3|Kinase-like|Kinase-like|ENST00000311922|m.243:163-326
ENSG00000158825	CDA	17.6085032	74.49527887	-2.080251284	8.00E-06	down		yes	mRNA	21.30613754	20.18047895	11.33889312	99.27156201	95.48441093	28.72986366	1	20588948	20618908	+	CDA	protein_coding	GO:0007166|cell surface receptor signaling pathway; GO:0008655|pyrimidine-containing compound salvage; GO:0009972|cytidine deamination; GO:0019858|cytosine metabolic process; GO:0030308|negative regulation of cell growth; GO:0043097|pyrimidine nucleoside salvage; GO:0043312|neutrophil degranulation; GO:0045980|negative regulation of nucleotide metabolic process; GO:0051289|protein homotetrameriza…	GO:0005576|extracellular region; GO:0005829|cytosol; GO:0034774|secretory granule lumen; GO:1904724|tertiary granule lumen; GO:1904813|ficolin-1-rich granule lumen	GO:0001882|nucleoside binding; GO:0004126|cytidine deaminase activity; GO:0008270|zinc ion binding; GO:0042803|protein homodimerization activity	ko:K01489|cdd,CDA	ko00240|Pyrimidine metabolism; ko00983|Drug metabolism - other enzymes; ko01100|Metabolic pathways	963	NP_001776.1	NP_001776.1 cytidine deaminase [Homo sapiens]	sp|P32320|CDD_HUMAN	sp|P32320|CDD_HUMAN Cytidine deaminase OS=Homo sapiens GN=CDA PE=1 SV=2	_	_	_	_	_	PF00383.20|dCMP_cyt_deam_1|Cytidine and deoxycytidylate deaminase zinc-binding region|ENST00000375071|m.2520:16-116;PF08211.9|dCMP_cyt_deam_2|Cytidine and deoxycytidylate deaminase zinc-binding region|ENST00000375071|m.2520:18-86
ENSG00000169826	CSGALNACT2	24.28910898	55.66888622	-1.19622694	8.03E-06	down		yes	mRNA	22.96936247	26.50324712	23.39471734	65.79671835	56.8292331	44.38070721	10	43138486	43185308	+	CSGALNACT2	protein_coding	GO:0030166|proteoglycan biosynthetic process; GO:0030206|chondroitin sulfate biosynthetic process; GO:0050650|chondroitin sulfate proteoglycan biosynthetic process; GO:0050651|dermatan sulfate proteoglycan biosynthetic process; GO:0050652|dermatan sulfate proteoglycan biosynthetic process, polysaccharide chain biosynthetic process; GO:0050653|chondroitin sulfate proteoglycan biosynthetic process,…	GO:0000139|Golgi membrane; GO:0016020|membrane; GO:0030173|integral component of Golgi membrane; GO:0032580|Golgi cisterna membrane	GO:0008376|acetylgalactosaminyltransferase activity; GO:0046872|metal ion binding; GO:0047237|glucuronylgalactosylproteoglycan 4-beta-N-acetylgalactosaminyltransferase activity; GO:0047238|glucuronosyl-N-acetylgalactosaminyl-proteoglycan 4-beta-N-acetylgalactosaminyltransferase activity	ko:K00746|CSGALNACT1_2	ko00532|Glycosaminoglycan biosynthesis - chondroitin sulfate / dermatan sulfate; ko01100|Metabolic pathways	3730	XP_011960454.1	XP_011960454.1 PREDICTED: chondroitin sulfate N-acetylgalactosaminyltransferase 2 isoform X1 [Ovis aries]	sp|Q8N6G5|CGAT2_HUMAN	sp|Q8N6G5|CGAT2_HUMAN Chondroitin sulfate N-acetylgalactosaminyltransferase 2 OS=Homo sapiens GN=CSGALNACT2 PE=1 SV=1	9606.ENSP00000363590	chondroitin sulfate N-acetylgalactosaminyltransferase 2; Transfers 1,4-N-acetylgalactosamine [...]	_	KOG3588	_	PF05679.13|CHGN|Chondroitin N-acetylgalactosaminyltransferase|ENST00000374466|m.5532:65-516;PF02709.11|Glyco_transf_7C|N-terminal domain of galactosyltransferase|ENST00000374466|m.5532:424-486
ENSG00000182866	LCK	17.33968308	8.371489904	1.049630683	0.000214008	up		yes	mRNA	15.09651676	17.8553308	19.0672017	8.486005612	6.823397874	9.805066226	1	32251239	32286165	+	LCK	protein_coding	GO:0006468|protein phosphorylation; GO:0006882|cellular zinc ion homeostasis; GO:0006919|activation of cysteine-type endopeptidase activity involved in apoptotic process; GO:0007169|transmembrane receptor protein tyrosine kinase signaling pathway; GO:0014066|regulation of phosphatidylinositol 3-kinase signaling; GO:0016477|cell migration; GO:0018108|peptidyl-tyrosine phosphorylation; GO:0030097|h…	GO:0000242|pericentriolar material; GO:0001772|immunological synapse; GO:0005829|cytosol; GO:0005886|plasma membrane; GO:0031234|extrinsic component of cytoplasmic side of plasma membrane; GO:0045121|membrane raft; GO:0070062|extracellular exosome	GO:0001784|phosphotyrosine residue binding; GO:0004713|protein tyrosine kinase activity; GO:0004715|non-membrane spanning protein tyrosine kinase activity; GO:0004722|protein serine/threonine phosphatase activity; GO:0005524|ATP binding; GO:0008022|protein C-terminus binding; GO:0016301|kinase activity; GO:0019901|protein kinase binding; GO:0019903|protein phosphatase binding; GO:0042169|SH2 doma…	ko:K05856|LCK	ko04064|NF-kappa B signaling pathway; ko04380|Osteoclast differentiation; ko04650|Natural killer cell mediated cytotoxicity; ko04658|Th1 and Th2 cell differentiation; ko04659|Th17 cell differentiation; ko04660|T cell receptor signaling pathway; ko05166|HTLV-I infection; ko05340|Primary immunodeficiency	2166	XP_016813784.1	XP_016813784.1 tyrosine-protein kinase Lck isoform X5 [Pan troglodytes]	sp|P06239|LCK_HUMAN	sp|P06239|LCK_HUMAN Tyrosine-protein kinase Lck OS=Homo sapiens GN=LCK PE=1 SV=6	_	_	_	_	_	PF07714.14|Pkinase_Tyr|Protein tyrosine kinase|ENST00000333070|m.4023:278-556;PF00069.22|Pkinase|Protein kinase domain|ENST00000333070|m.4023:280-551;PF00017.21|SH2|SH2 domain|ENST00000333070|m.4023:160-242;PF00018.25|SH3_1|SH3 domain|ENST00000333070|m.4023:100-145;PF07653.14|SH3_2|Variant SH3 domain|ENST00000333070|m.4023:99-151;PF14604.3|SH3_9|Variant SH3 domain|ENST00000333070|m.4023:101-150
ENSG00000084110	HAL	12.51440029	40.36888538	-1.688859563	8.03E-06	down		yes	mRNA	15.93777463	14.09781736	7.507608881	42.19776025	52.15019762	26.75869828	12	95972662	95996365	-	HAL	protein_coding	GO:0006548|histidine catabolic process; GO:0019556|histidine catabolic process to glutamate and formamide; GO:0019557|histidine catabolic process to glutamate and formate	GO:0005829|cytosol	GO:0004397|histidine ammonia-lyase activity	ko:K01745|hutH,HAL	ko00340|Histidine metabolism; ko01100|Metabolic pathways	3913	NP_002099.1	NP_002099.1 histidine ammonia-lyase isoform 1 [Homo sapiens]	sp|P42357|HUTH_HUMAN	sp|P42357|HUTH_HUMAN Histidine ammonia-lyase OS=Homo sapiens GN=HAL PE=1 SV=1	9606.ENSP00000261208	histidine ammonia-lyase	COG2986	KOG0222	_	PF00221.16|Lyase_aromatic|Aromatic amino acid lyase|ENST00000261208|m.5107:121-585
ENSG00000100504	PYGL	48.60446239	160.6497786	-1.724551321	8.07E-06	down		yes	mRNA	52.55257489	65.14101265	28.11979963	157.7510384	216.896478	107.3018193	14	50857891	50944736	-	PYGL	protein_coding	GO:0005977|glycogen metabolic process; GO:0005980|glycogen catabolic process; GO:0006015|5-phosphoribose 1-diphosphate biosynthetic process; GO:0042593|glucose homeostasis; GO:0043312|neutrophil degranulation; GO:0070266|necroptotic process	GO:0005576|extracellular region; GO:0005737|cytoplasm; GO:0005829|cytosol; GO:0034774|secretory granule lumen; GO:0070062|extracellular exosome; GO:1904813|ficolin-1-rich granule lumen	GO:0002060|purine nucleobase binding; GO:0005524|ATP binding; GO:0005536|glucose binding; GO:0008144|drug binding; GO:0008184|glycogen phosphorylase activity; GO:0016208|AMP binding; GO:0019842|vitamin binding; GO:0030170|pyridoxal phosphate binding; GO:0032052|bile acid binding; GO:0042803|protein homodimerization activity; GO:0102250|linear malto-oligosaccharide phosphorylase activity; GO:01024…	ko:K00688|PYG,glgP	ko00500|Starch and sucrose metabolism; ko01100|Metabolic pathways; ko01110|Biosynthesis of secondary metabolites; ko02026|Biofilm formation - Escherichia coli; ko04910|Insulin signaling pathway; ko04922|Glucagon signaling pathway; ko04931|Insulin resistance	3048	NP_002854.3	NP_002854.3 glycogen phosphorylase, liver form isoform 1 [Homo sapiens]	sp|P06737|PYGL_HUMAN	sp|P06737|PYGL_HUMAN Glycogen phosphorylase, liver form OS=Homo sapiens GN=PYGL PE=1 SV=4	9598.ENSPTRP00000010744	phosphorylase, glycogen, liver	COG0058	KOG2099	_	PF00343.17|Phosphorylase|Carbohydrate phosphorylase|ENST00000216392|m.1657:114-828
ENSG00000178726	THBD	5.486207932	16.79435547	-1.612326719	8.20E-06	down		yes	mRNA	6.63984973	5.461049572	4.357724493	10.54200469	23.69532757	16.14573414	20	23045633	23049741	-	THBD	protein_coding	GO:0007565|female pregnancy; GO:0007596|blood coagulation; GO:0010165|response to X-ray; GO:0010544|negative regulation of platelet activation; GO:0030195|negative regulation of blood coagulation; GO:0032496|response to lipopolysaccharide; GO:0050900|leukocyte migration; GO:0051591|response to cAMP; GO:0051918|negative regulation of fibrinolysis	GO:0005615|extracellular space; GO:0005774|vacuolar membrane; GO:0005886|plasma membrane; GO:0005887|integral component of plasma membrane; GO:0009986|cell surface; GO:0016327|apicolateral plasma membrane	GO:0004888|transmembrane signaling receptor activity; GO:0005509|calcium ion binding; GO:0038023|signaling receptor activity	ko:K03907|THBD,CD141	ko04610|Complement and coagulation cascades; ko04933|AGE-RAGE signaling pathway in diabetic complications; ko05418|Fluid shear stress and atherosclerosis	4109	EAX10172.1	EAX10172.1 thrombomodulin [Homo sapiens]	sp|P07204|TRBM_HUMAN	sp|P07204|TRBM_HUMAN Thrombomodulin OS=Homo sapiens GN=THBD PE=1 SV=2	9606.ENSP00000366307	thrombomodulin; Thrombomodulin is a specific endothelial cell receptor that forms a 1:1 stoi [...]	_	KOG1218	_	PF14670.3|FXa_inhibition|Coagulation Factor Xa inhibitory site|ENST00000377103|m.3885:324-359;PF09064.7|Tme5_EGF_like|Thrombomodulin like fifth domain, EGF-like|ENST00000377103|m.3885:485-518;PF12662.4|cEGF|Complement Clr-like EGF-like|ENST00000377103|m.3885:384-406;PF07645.12|EGF_CA|Calcium-binding EGF domain|ENST00000377103|m.3885:404-439;PF07645.12|EGF_CA|Calcium-binding EGF domain|ENST0000037…
ENSG00000165802	NSMF	1.650497159	0.612821556	1.414724472	0.000221425	up		yes	mRNA	1.524069246	1.684819798	1.742602433	0.714678912	0.525332226	0.59845353	9	137447573	137459334	-	NSMF	protein_coding	GO:0035307|positive regulation of protein dephosphorylation; GO:0043523|regulation of neuron apoptotic process; GO:0048168|regulation of neuronal synaptic plasticity; GO:0048814|regulation of dendrite morphogenesis; GO:0071230|cellular response to amino acid stimulus; GO:0071257|cellular response to electrical stimulus; GO:0071371|cellular response to gonadotropin stimulus; GO:2001224|positive re…	GO:0005634|nucleus; GO:0005635|nuclear envelope; GO:0005654|nucleoplasm; GO:0005719|nuclear euchromatin; GO:0005737|cytoplasm; GO:0014069|postsynaptic density; GO:0016020|membrane; GO:0016363|nuclear matrix; GO:0030054|cell junction; GO:0030425|dendrite; GO:0030863|cortical cytoskeleton; GO:0031965|nuclear membrane; GO:0043005|neuron projection; GO:0043204|perikaryon; GO:0045202|synapse; GO:00452…	GO:0048306|calcium-dependent protein binding	--	--	3577	NP_001124442.1	NP_001124442.1 NMDA receptor synaptonuclear signaling and neuronal migration factor isoform c [Homo sapiens]	sp|Q6X4W1|NSMF_HUMAN	sp|Q6X4W1|NSMF_HUMAN NMDA receptor synaptonuclear signaling and neuronal migration factor OS=Homo sapiens GN=NSMF PE=1 SV=1	9606.ENSP00000360530	nasal embryonic LHRH factor; Couples NMDA receptor signaling to the nucleus. Influences outg [...]	_	_	NOG42206	_
ENSG00000165030	NFIL3	29.26721594	78.88463282	-1.430148787	8.28E-06	down		yes	mRNA	32.74019659	35.82176506	19.23968618	73.18057432	92.39869015	71.07463401	9	91409045	91423862	-	NFIL3	protein_coding	GO:0000122|negative regulation of transcription by RNA polymerase II; GO:0006366|transcription by RNA polymerase II; GO:0006955|immune response; GO:0007623|circadian rhythm; GO:0010628|positive regulation of gene expression; GO:0071353|cellular response to interleukin-4	GO:0005634|nucleus	GO:0000977|RNA polymerase II regulatory region sequence-specific DNA binding; GO:0000979|RNA polymerase II core promoter sequence-specific DNA binding; GO:0001227|DNA-binding transcription repressor activity, RNA polymerase II-specific; GO:0003677|DNA binding; GO:0003700|DNA-binding transcription factor activity; GO:0003714|transcription corepressor activity	ko:K09059|NFIL3,E4BP4	--	2085	NP_005375.2	NP_005375.2 nuclear factor interleukin-3-regulated protein [Homo sapiens]	sp|Q16649|NFIL3_HUMAN	sp|Q16649|NFIL3_HUMAN Nuclear factor interleukin-3-regulated protein OS=Homo sapiens GN=NFIL3 PE=1 SV=2	9598.ENSPTRP00000036063	nuclear factor, interleukin 3 regulated	_	KOG3119	_	PF06529.8|Vert_IL3-reg_TF|Vertebrate interleukin-3 regulated transcription factor|ENST00000297689|m.4070:130-461;PF07716.12|bZIP_2|Basic region leucine zipper|ENST00000297689|m.4070:72-123
ENSG00000165801	ARHGEF40	3.758773301	13.55867665	-1.8481131	8.40E-06	down		yes	mRNA	5.322564882	3.80107713	2.152677891	9.721967138	20.21312314	10.74093967	14	21070270	21090240	+	ARHGEF40	protein_coding	GO:0035023|regulation of Rho protein signal transduction	GO:0005737|cytoplasm	GO:0005089|Rho guanyl-nucleotide exchange factor activity	--	--	5919	NP_060541.3	NP_060541.3 rho guanine nucleotide exchange factor 40 isoform 1 [Homo sapiens]	sp|Q8TER5|ARH40_HUMAN	sp|Q8TER5|ARH40_HUMAN Rho guanine nucleotide exchange factor 40 OS=Homo sapiens GN=ARHGEF40 PE=1 SV=3	9606.ENSP00000298694	Protein SOLO ; May act as a guanine nucleotide exchange factor (GEF) (By similarity)	_	KOG0689	_	PF00621.17|RhoGEF|RhoGEF domain|ENST00000298694|m.10562:1132-1286
ENSG00000068024	HDAC4	3.783529678	9.249102685	-1.287331562	8.57E-06	down		yes	mRNA	4.517422723	3.90850744	2.924658872	8.483077387	10.80029259	8.463938078	2	239048168	239401654	-	HDAC4	protein_coding	GO:0000122|negative regulation of transcription by RNA polymerase II; GO:0001501|skeletal system development; GO:0002076|osteoblast development; GO:0006338|chromatin remodeling; GO:0006351|transcription, DNA-templated; GO:0006476|protein deacetylation; GO:0006954|inflammatory response; GO:0007399|nervous system development; GO:0008284|positive regulation of cell population proliferation; GO:00082…	GO:0000118|histone deacetylase complex; GO:0005634|nucleus; GO:0005654|nucleoplasm; GO:0005737|cytoplasm; GO:0005829|cytosol; GO:0017053|transcriptional repressor complex; GO:0030018|Z disc; GO:0031594|neuromuscular junction; GO:0031672|A band; GO:0032991|protein-containing complex; GO:0042641|actomyosin	GO:0001025|RNA polymerase III general transcription initiation factor binding; GO:0001047|core promoter binding; GO:0003682|chromatin binding; GO:0003714|transcription corepressor activity; GO:0004407|histone deacetylase activity; GO:0008134|transcription factor binding; GO:0008270|zinc ion binding; GO:0019901|protein kinase binding; GO:0030955|potassium ion binding; GO:0032041|NAD-dependent hist…	ko:K11406|HDAC4_5	ko04371|Apelin signaling pathway; ko05034|Alcoholism; ko05169|Epstein-Barr virus infection; ko05203|Viral carcinogenesis	8990	XP_006712941.1	XP_006712941.1 histone deacetylase 4 isoform X6 [Homo sapiens]	sp|P56524|HDAC4_HUMAN	sp|P56524|HDAC4_HUMAN Histone deacetylase 4 OS=Homo sapiens GN=HDAC4 PE=1 SV=3	9606.ENSP00000264606	histone deacetylase 4; Responsible for the deacetylation of lysine residues on the N-termina [...]	COG0123	KOG1343	_	PF00850.16|Hist_deacetyl|Histone deacetylase domain|ENST00000543185|m.2161:680-997;PF12203.5|HDAC4_Gln|Glutamine rich N terminal domain of histone deacetylase 4|ENST00000543185|m.2161:63-152
ENSG00000169180	XPO6	57.64741915	158.5491643	-1.459443099	8.84E-06	down		yes	mRNA	68.96175765	60.52155702	43.45894277	155.9602366	207.9739112	111.7133452	16	28097979	28211920	-	XPO6	protein_coding	GO:0006611|protein export from nucleus	GO:0005634|nucleus; GO:0005730|nucleolus; GO:0005737|cytoplasm; GO:0005829|cytosol; GO:0005886|plasma membrane	GO:0008536|Ran GTPase binding	--	--	4422	NP_055986.1	NP_055986.1 exportin-6 isoform 2 [Homo sapiens]	sp|Q96QU8|XPO6_HUMAN	sp|Q96QU8|XPO6_HUMAN Exportin-6 OS=Homo sapiens GN=XPO6 PE=1 SV=1	9606.ENSP00000302790	exportin 6; Mediates the nuclear export of actin and profilin-actin complexes in somatic cells	_	KOG2020	_	PF08389.9|Xpo1|Exportin 1-like protein|ENST00000304658|m.4863:103-277;PF03810.16|IBN_N|Importin-beta N-terminal domain|ENST00000304658|m.4863:32-96
ENSG00000165055	METTL2B	2.533353928	1.058501381	1.251143466	0.000223437	up		yes	mRNA	2.752546523	2.598878215	2.248637046	1.253936775	0.811312877	1.110254492	7	128476729	128506602	+	METTL2B	protein_coding	GO:0030488|tRNA methylation	--	GO:0016427|tRNA (cytosine) methyltransferase activity	--	--	5743	BAA92136.1	BAA92136.1 unnamed protein product [Homo sapiens]	sp|Q6P1Q9|MET2B_HUMAN	sp|Q6P1Q9|MET2B_HUMAN Methyltransferase-like protein 2B OS=Homo sapiens GN=METTL2B PE=1 SV=3	9606.ENSP00000262432	methyltransferase like 2B; Probable methyltransferase (By similarity)	_	KOG2361	_	PF13489.3|Methyltransf_23|Methyltransferase domain|ENST00000480046|m.4783:113-278;PF08242.9|Methyltransf_12|Methyltransferase domain|ENST00000480046|m.4783:120-222;PF13649.3|Methyltransf_25|Methyltransferase domain|ENST00000480046|m.4783:119-221;PF08241.9|Methyltransf_11|Methyltransferase domain|ENST00000480046|m.4783:120-224;PF13847.3|Methyltransf_31|Methyltransferase domain|ENST00000480046|m.47…
ENSG00000172116	CD8B	8.813300289	3.373922691	1.382621777	0.000228158	up		yes	mRNA	8.895176493	5.853501362	11.69122301	3.194912703	3.308938627	3.617916743	2	86815339	86861924	-	CD8B	protein_coding	GO:0002250|adaptive immune response; GO:0006955|immune response; GO:0007169|transmembrane receptor protein tyrosine kinase signaling pathway; GO:0042110|T cell activation; GO:0050690|regulation of defense response to virus by virus; GO:0050776|regulation of immune response	GO:0005576|extracellular region; GO:0005886|plasma membrane; GO:0005887|integral component of plasma membrane; GO:0009897|external side of plasma membrane; GO:0031901|early endosome membrane; GO:0042101|T cell receptor complex	GO:0015026|coreceptor activity; GO:0042288|MHC class I protein binding	ko:K06459|CD8B	ko04514|Cell adhesion molecules (CAMs); ko04612|Antigen processing and presentation; ko04640|Hematopoietic cell lineage; ko04660|T cell receptor signaling pathway; ko05340|Primary immunodeficiency	1417	NP_004922.1	NP_004922.1 T-cell surface glycoprotein CD8 beta chain isoform 5 precursor [Homo sapiens]	sp|P10966|CD8B_HUMAN	sp|P10966|CD8B_HUMAN T-cell surface glycoprotein CD8 beta chain OS=Homo sapiens GN=CD8B PE=1 SV=1	9606.ENSP00000331172	CD8b molecule; Identifies cytotoxic/suppressor T-cells that interact with MHC class I bearin [...]	_	_	NOG45880	PF07686.14|V-set|Immunoglobulin V-set domain|ENST00000390655|m.6532:43-153
ENSG00000003402	CFLAR	23.3186444	62.79100347	-1.428685135	9.08E-06	down		yes	mRNA	30.13527949	21.33504345	18.48561026	54.80186885	82.96758629	50.60355526	2	201116104	201176687	+	CFLAR	protein_coding	GO:0006915|apoptotic process; GO:0007519|skeletal muscle tissue development; GO:0010667|negative regulation of cardiac muscle cell apoptotic process; GO:0010976|positive regulation of neuron projection development; GO:0014732|skeletal muscle atrophy; GO:0014842|regulation of skeletal muscle satellite cell proliferation; GO:0014866|skeletal myofibril assembly; GO:0016032|viral process; GO:0032869|…	GO:0005737|cytoplasm; GO:0005829|cytosol; GO:0031264|death-inducing signaling complex; GO:0031265|CD95 death-inducing signaling complex; GO:0045121|membrane raft; GO:0097342|ripoptosome	GO:0002020|protease binding; GO:0005123|death receptor binding; GO:0008047|enzyme activator activity; GO:0044877|protein-containing complex binding; GO:0097200|cysteine-type endopeptidase activity involved in execution phase of apoptosis	ko:K04724|CFLAR,FLIP	ko04064|NF-kappa B signaling pathway; ko04140|Autophagy - animal; ko04210|Apoptosis; ko04668|TNF signaling pathway; ko05142|Chagas disease (American trypanosomiasis)	14672	XP_017731384.1	XP_017731384.1 PREDICTED: CASP8 and FADD-like apoptosis regulator isoform X1 [Rhinopithecus bieti]	sp|O15519|CFLAR_HUMAN	sp|O15519|CFLAR_HUMAN CASP8 and FADD-like apoptosis regulator OS=Homo sapiens GN=CFLAR PE=1 SV=1	9606.ENSP00000312455	CASP8 and FADD-like apoptosis regulator; Apoptosis regulator protein which may function as a [...]	_	KOG3573	_	PF01335.18|DED|Death effector domain|ENST00000309955|m.10731:5-76;PF01335.18|DED|Death effector domain|ENST00000309955|m.10731:93-173;PF00656.19|Peptidase_C14|Caspase domain|ENST00000309955|m.10731:262-473
ENSG00000206047	DEFA1	199.8240292	44.75771971	2.158271537	0.000235054	up		yes	mRNA	232.4256472	331.2502738	35.79616666	53.65847928	46.1022661	34.51241376	8	6977649	6980080	-	DEFA1	protein_coding	GO:0002227|innate immune response in mucosa; GO:0006935|chemotaxis; GO:0006955|immune response; GO:0010818|T cell chemotaxis; GO:0019730|antimicrobial humoral response; GO:0019731|antibacterial humoral response; GO:0030520|intracellular estrogen receptor signaling pathway; GO:0031640|killing of cells of other organism; GO:0042832|defense response to protozoan; GO:0043312|neutrophil degranulation;…	GO:0005576|extracellular region; GO:0005615|extracellular space; GO:0005796|Golgi lumen; GO:0031012|extracellular matrix; GO:0035578|azurophil granule lumen; GO:0070062|extracellular exosome	--	ko:K05230|DEFA	--	485	NP_001289194.1	NP_001289194.1 neutrophil defensin 1 isoform 1 preproprotein [Homo sapiens]	sp|P59665|DEF1_HUMAN	sp|P59665|DEF1_HUMAN Neutrophil defensin 1 OS=Homo sapiens GN=DEFA1 PE=1 SV=1	9606.ENSP00000372126	defensin, alpha 1; Defensin 1 and defensin 2 have antibacterial, fungicide and antiviral act [...]	_	_	NOG86943	PF00879.15|Defensin_propep|Defensin propeptide|ENST00000382692|m.6943:27-78;PF00323.16|Defensin_1|Mammalian defensin|ENST00000382692|m.6943:92-120
ENSG00000171862	PTEN	66.41079692	154.5664745	-1.21861383	9.22E-06	down		yes	mRNA	49.40589274	79.56285751	70.26364051	170.7303363	155.3733888	137.5956984	10	87863113	87971930	+	PTEN	protein_coding	GO:0006470|protein dephosphorylation; GO:0006915|apoptotic process; GO:0007417|central nervous system development; GO:0007507|heart development; GO:0008285|negative regulation of cell population proliferation; GO:0010975|regulation of neuron projection development; GO:0016477|cell migration; GO:0030336|negative regulation of cell migration; GO:0031647|regulation of protein stability; GO:0043491|p…	GO:0005737|cytoplasm; GO:0016605|PML body	GO:0000287|magnesium ion binding; GO:0004438|phosphatidylinositol-3-phosphatase activity; GO:0004722|protein serine/threonine phosphatase activity; GO:0004725|protein tyrosine phosphatase activity; GO:0008138|protein tyrosine/serine/threonine phosphatase activity; GO:0016314|phosphatidylinositol-3,4,5-trisphosphate 3-phosphatase activity; GO:0030165|PDZ domain binding; GO:0051717|inositol-1,3,4,5…	ko:K01110|PTEN	ko00562|Inositol phosphate metabolism; ko01521|EGFR tyrosine kinase inhibitor resistance; ko04068|FoxO signaling pathway; ko04070|Phosphatidylinositol signaling system; ko04071|Sphingolipid signaling pathway; ko04115|p53 signaling pathway; ko04140|Autophagy - animal; ko04150|mTOR signaling pathway; ko04151|PI3K-Akt signaling pathway; ko04212|Longevity regulating pathway - worm; ko04510|Focal adhe…	9027	DAA64596.1	DAA64596.1 TPA_exp: mitochondrial PTENalpha [Pan paniscus]	sp|P60483|PTEN_CANLF	sp|P60483|PTEN_CANLF Phosphatidylinositol 3,4,5-trisphosphate 3-phosphatase and dual-specificity protein phosphatase PTEN OS=Canis lupus familiaris GN=PTEN PE=2 SV=1	9544.ENSMMUP00000011055	phosphatase and tensin homolog	COG2453	KOG2283	_	PF10409.6|PTEN_C2|C2 domain of PTEN tumour-suppressor protein|ENST00000371953|m.7469:188-349;PF00782.17|DSPc|Dual specificity phosphatase, catalytic domain|ENST00000371953|m.7469:101-159;PF00102.24|Y_phosphatase|Protein-tyrosine phosphatase|ENST00000371953|m.7469:60-182
ENSG00000135083	CCNJL	5.776326142	14.81030932	-1.356856012	9.34E-06	down		yes	mRNA	7.707735198	5.320473032	4.300770197	13.46465137	16.09485183	14.87142476	5	160249106	160345396	-	CCNJL	protein_coding	--	GO:0005634|nucleus	--	--	--	7376	XP_016865335.1	XP_016865335.1 cyclin-J-like protein isoform X1 [Homo sapiens]	sp|Q8IV13|CCNJL_HUMAN	sp|Q8IV13|CCNJL_HUMAN Cyclin-J-like protein OS=Homo sapiens GN=CCNJL PE=2 SV=3	_	_	_	_	_	PF00134.20|Cyclin_N|Cyclin, N-terminal domain|ENST00000644926|m.1145:124-180;PF02984.16|Cyclin_C|Cyclin, C-terminal domain|ENST00000644926|m.1146:87-189
ENSG00000109452	INPP4B	12.79639191	5.050387264	1.339544364	0.000246495	up		yes	mRNA	10.15583835	12.19809787	16.0352395	3.667440942	3.762100567	7.721620283	4	142023160	142847432	-	INPP4B	protein_coding	GO:0006661|phosphatidylinositol biosynthetic process; GO:0007165|signal transduction; GO:0043647|inositol phosphate metabolic process	GO:0005737|cytoplasm; GO:0005829|cytosol	GO:0016316|phosphatidylinositol-3,4-bisphosphate 4-phosphatase activity; GO:0017161|inositol-1,3,4-trisphosphate 4-phosphatase activity; GO:0034597|phosphatidylinositol-4,5-bisphosphate 4-phosphatase activity; GO:0052828|inositol-3,4-bisphosphate 4-phosphatase activity	ko:K01109|INPP4	ko00562|Inositol phosphate metabolism; ko01100|Metabolic pathways; ko04070|Phosphatidylinositol signaling system	8831	NP_003857.2	NP_003857.2 type II inositol 3,4-bisphosphate 4-phosphatase isoform 1 [Homo sapiens]	sp|O15327|INP4B_HUMAN	sp|O15327|INP4B_HUMAN Type II inositol 3,4-bisphosphate 4-phosphatase OS=Homo sapiens GN=INPP4B PE=2 SV=4	9606.ENSP00000262992	inositol polyphosphate-4-phosphatase, type II, 105kDa; Catalyzes the hydrolysis of the 4-pos [...]	_	KOG4428	_	_
ENSG00000152213	ARL11	14.01760264	31.64811143	-1.174306725	9.80E-06	down		yes	mRNA	12.81257995	14.7647094	14.47551856	30.47539037	38.18024572	26.28869818	13	49628299	49633872	+	ARL11	protein_coding	GO:0007264|small GTPase mediated signal transduction	GO:0005622|intracellular	GO:0005525|GTP binding	ko:K07959|ARL11	--	3760	NP_612459.1	NP_612459.1 ADP-ribosylation factor-like protein 11 [Homo sapiens]	sp|Q969Q4|ARL11_HUMAN	sp|Q969Q4|ARL11_HUMAN ADP-ribosylation factor-like protein 11 OS=Homo sapiens GN=ARL11 PE=1 SV=1	9606.ENSP00000282026	ADP-ribosylation factor-like 11; May play a role in apoptosis. May act as a tumor suppressor	COG1100	KOG0070	_	PF00025.18|Arf|ADP-ribosylation factor family|ENST00000282026|m.9062:8-170;PF09439.7|SRPRB|Signal recognition particle receptor beta subunit|ENST00000282026|m.9062:12-141;PF08477.10|Roc|Ras of Complex, Roc, domain of DAPkinase|ENST00000282026|m.9062:15-123;PF00071.19|Ras|Ras family|ENST00000282026|m.9062:15-170;PF04670.9|Gtr1_RagA|Gtr1/RagA G protein conserved region|ENST00000282026|m.9062:15-108…
ENSG00000185339	TCN2	0.608250323	2.500825094	-2.021898539	1.01E-05	down		yes	mRNA	0.444054626	0.69897031	0.681726033	1.726819131	2.157046082	3.618610069	22	30606838	30627278	+	TCN2	protein_coding	GO:0006824|cobalt ion transport; GO:0009235|cobalamin metabolic process; GO:0015889|cobalamin transport	GO:0005576|extracellular region; GO:0005615|extracellular space; GO:0005768|endosome; GO:0043202|lysosomal lumen; GO:0070062|extracellular exosome	GO:0031419|cobalamin binding; GO:0046872|metal ion binding	ko:K14619|TCN2	ko04977|Vitamin digestion and absorption	2535	NP_000346.2	NP_000346.2 transcobalamin-2 isoform 1 precursor [Homo sapiens]	sp|P20062|TCO2_HUMAN	sp|P20062|TCO2_HUMAN Transcobalamin-2 OS=Homo sapiens GN=TCN2 PE=1 SV=3	9606.ENSP00000215838	transcobalamin II; macrocytic anemia; Primary vitamin B12-binding and transport protein. Del [...]	_	_	NOG47054	PF01122.16|Cobalamin_bind|Eukaryotic cobalamin-binding protein|ENST00000215838|m.11125:4-320;PF14478.3|DUF4430|Domain of unknown function (DUF4430)|ENST00000215838|m.11125:352-424
ENSG00000197324	LRP10	20.13635069	55.78864563	-1.469711572	1.01E-05	down		yes	mRNA	22.14399024	22.14396821	16.12109361	54.37563243	75.92837132	37.06193313	14	22871613	22881580	+	LRP10	protein_coding	GO:0006629|lipid metabolic process; GO:0006869|lipid transport; GO:0048839|inner ear development	GO:0005905|clathrin-coated pit; GO:0016020|membrane; GO:0016021|integral component of membrane	GO:0005041|low-density lipoprotein particle receptor activity	ko:K20050|LRP3_10_12	--	6886	XP_004054968.1	XP_004054968.1 PREDICTED: low-density lipoprotein receptor-related protein 10 [Gorilla gorilla gorilla]	sp|Q7Z4F1|LRP10_HUMAN	sp|Q7Z4F1|LRP10_HUMAN Low-density lipoprotein receptor-related protein 10 OS=Homo sapiens GN=LRP10 PE=1 SV=2	9606.ENSP00000352601	low density lipoprotein receptor-related protein 10; Probable receptor, which is involved in [...]	_	KOG1215	_	PF00057.15|Ldl_recept_a|Low-density lipoprotein receptor domain class A|ENST00000359591|m.69:140-174;PF00057.15|Ldl_recept_a|Low-density lipoprotein receptor domain class A|ENST00000359591|m.69:398-433;PF00431.17|CUB|CUB domain|ENST00000359591|m.69:192-302
ENSG00000113742	CPEB4	10.05591736	22.58279757	-1.166384266	1.03E-05	down		yes	mRNA	11.87133356	9.756214069	8.540204457	20.8348225	25.43350807	21.48006212	5	173888280	173961976	+	CPEB4	protein_coding	GO:0002931|response to ischemia; GO:0035235|ionotropic glutamate receptor signaling pathway; GO:0036294|cellular response to decreased oxygen levels; GO:0042149|cellular response to glucose starvation; GO:0043524|negative regulation of neuron apoptotic process; GO:0071230|cellular response to amino acid stimulus; GO:2000766|negative regulation of cytoplasmic translation	GO:0005634|nucleus; GO:0005737|cytoplasm; GO:0005783|endoplasmic reticulum; GO:0014069|postsynaptic density; GO:0030054|cell junction; GO:0030424|axon; GO:0030425|dendrite; GO:0030426|growth cone; GO:0043005|neuron projection; GO:0043197|dendritic spine; GO:0045202|synapse; GO:0045211|postsynaptic membrane; GO:0048471|perinuclear region of cytoplasm; GO:1990124|messenger ribonucleoprotein complex	GO:0000900|translation repressor activity, mRNA regulatory element binding; GO:0003723|RNA binding; GO:0003730|mRNA 3'-UTR binding; GO:0008135|translation factor activity, RNA binding; GO:0043022|ribosome binding; GO:0046872|metal ion binding	ko:K02602|CPEB,ORB	ko04114|Oocyte meiosis; ko04320|Dorso-ventral axis formation; ko04914|Progesterone-mediated oocyte maturation	9483	NP_085130.2	NP_085130.2 cytoplasmic polyadenylation element-binding protein 4 isoform a [Homo sapiens]	sp|Q17RY0|CPEB4_HUMAN	sp|Q17RY0|CPEB4_HUMAN Cytoplasmic polyadenylation element-binding protein 4 OS=Homo sapiens GN=CPEB4 PE=1 SV=1	_	_	_	_	_	PF16367.2|RRM_7|RNA recognition motif|ENST00000265085|m.1543:471-560;PF16366.2|CEBP_ZZ|Cytoplasmic polyadenylation element-binding protein ZZ domain|ENST00000265085|m.1543:653-715;PF00076.19|RRM_1|RNA recognition motif. (a.k.a. RRM, RBD, or RNP domain)|ENST00000265085|m.1543:474-535
ENSG00000101846	STS	2.045047226	6.250346104	-1.607070871	1.09E-05	down		yes	mRNA	2.661701973	2.033093862	1.440345843	7.219498586	4.15979199	7.371747737	X	7219456	7354810	+	STS	protein_coding	GO:0006687|glycosphingolipid metabolic process; GO:0006706|steroid catabolic process; GO:0007565|female pregnancy; GO:0008544|epidermis development; GO:0043687|post-translational protein modification	GO:0005764|lysosome; GO:0005768|endosome; GO:0005783|endoplasmic reticulum; GO:0005788|endoplasmic reticulum lumen; GO:0005789|endoplasmic reticulum membrane; GO:0005794|Golgi apparatus; GO:0005886|plasma membrane; GO:0016020|membrane; GO:0016021|integral component of membrane; GO:0043231|intracellular membrane-bounded organelle	GO:0004773|steryl-sulfatase activity; GO:0008484|sulfuric ester hydrolase activity; GO:0046872|metal ion binding	ko:K01131|STS	ko00140|Steroid hormone biosynthesis	6521	NP_000342.2	NP_000342.2 steryl-sulfatase isoform 1 precursor [Homo sapiens]	sp|P08842|STS_HUMAN	sp|P08842|STS_HUMAN Steryl-sulfatase OS=Homo sapiens GN=STS PE=1 SV=2	9606.ENSP00000217961	steroid sulfatase (microsomal), isozyme S; Conversion of sulfated steroid precursors to estr [...]	COG3119	KOG3867	_	PF00884.20|Sulfatase|Sulfatase|ENST00000217961|m.8457:27-413;PF14707.3|Sulfatase_C|C-terminal region of aryl-sulfatase|ENST00000217961|m.8457:437-572
ENSG00000240303	ACAD11	2.948082867	0.564425496	2.36447078	0.000250461	up		yes	mRNA	4.095000704	0.566005992	4.183241906	0.530314137	0.299490449	0.8634719	3	132558138	132660723	-	ACAD11	protein_coding	GO:0006635|fatty acid beta-oxidation; GO:0033539|fatty acid beta-oxidation using acyl-CoA dehydrogenase	GO:0005634|nucleus; GO:0005743|mitochondrial inner membrane; GO:0005777|peroxisome; GO:0031966|mitochondrial membrane	GO:0003995|acyl-CoA dehydrogenase activity; GO:0004466|long-chain-acyl-CoA dehydrogenase activity; GO:0017099|very-long-chain-acyl-CoA dehydrogenase activity; GO:0050660|flavin adenine dinucleotide binding; GO:0070991|medium-chain-acyl-CoA dehydrogenase activity	ko:K11730|ACAD11	--	4142	NP_115545.3	NP_115545.3 acyl-CoA dehydrogenase family member 11 [Homo sapiens]	sp|Q709F0|ACD11_HUMAN	sp|Q709F0|ACD11_HUMAN Acyl-CoA dehydrogenase family member 11 OS=Homo sapiens GN=ACAD11 PE=1 SV=2	9606.ENSP00000264990	acyl-Coenzyme A dehydrogenase family, member 11; May function as oxidoreductase (Probable)	COG1960;COG3173	KOG1469	_	PF01636.20|APH|Phosphotransferase enzyme family|ENST00000264990|m.8235:46-262;PF00441.21|Acyl-CoA_dh_1|Acyl-CoA dehydrogenase, C-terminal domain|ENST00000264990|m.8235:618-766;PF02770.16|Acyl-CoA_dh_M|Acyl-CoA dehydrogenase, middle domain|ENST00000264990|m.8235:503-594;PF08028.8|Acyl-CoA_dh_2|Acyl-CoA dehydrogenase, C-terminal domain|ENST00000264990|m.8235:635-740;PF02771.13|Acyl-CoA_dh_N|Acyl-Co…
ENSG00000127954	STEAP4	54.14879687	116.9170166	-1.110340715	1.13E-05	down		yes	mRNA	56.42995805	58.51772374	47.49870881	96.67652267	126.4735969	127.6009301	7	88270892	88306891	-	STEAP4	protein_coding	GO:0015677|copper ion import; GO:0045444|fat cell differentiation; GO:0055072|iron ion homeostasis; GO:0098706|iron ion import across cell outer membrane	GO:0000139|Golgi membrane; GO:0005768|endosome; GO:0005794|Golgi apparatus; GO:0005886|plasma membrane; GO:0005887|integral component of plasma membrane; GO:0031901|early endosome membrane; GO:0070062|extracellular exosome	GO:0008823|cupric reductase activity; GO:0046872|metal ion binding; GO:0052851|ferric-chelate reductase (NADPH) activity	ko:K19876|STEAP4	--	9988	NP_078912.2	NP_078912.2 metalloreductase STEAP4 isoform 1 [Homo sapiens]	sp|Q687X5|STEA4_HUMAN	sp|Q687X5|STEA4_HUMAN Metalloreductase STEAP4 OS=Homo sapiens GN=STEAP4 PE=1 SV=1	9606.ENSP00000369419	STEAP family member 4; Metalloreductase that has the ability to reduce both Fe(3+) to Fe(2+) [...]	COG2085	_	_	PF01794.16|Ferric_reduct|Ferric reductase like transmembrane component|ENST00000380079|m.2309:283-426;PF03807.14|F420_oxidored|NADP oxidoreductase coenzyme F420-dependent|ENST00000380079|m.2309:56-140
ENSG00000021355	SERPINB1	51.92036372	110.3936666	-1.088137851	1.13E-05	down		yes	mRNA	54.28855138	57.94071806	43.53182172	113.1374534	110.2726071	107.7709394	6	2832332	2842006	-	SERPINB1	protein_coding	GO:0043312|neutrophil degranulation	GO:0005576|extracellular region; GO:0005615|extracellular space; GO:0016020|membrane; GO:0031012|extracellular matrix; GO:0034774|secretory granule lumen; GO:0070062|extracellular exosome	GO:0004867|serine-type endopeptidase inhibitor activity	ko:K13963|SERPINB	ko05146|Amoebiasis	2619	NP_109591.1	NP_109591.1 leukocyte elastase inhibitor [Homo sapiens]	sp|P30740|ILEU_HUMAN	sp|P30740|ILEU_HUMAN Leukocyte elastase inhibitor OS=Homo sapiens GN=SERPINB1 PE=1 SV=1	9606.ENSP00000370115	serpin peptidase inhibitor, clade B (ovalbumin), member 1; Regulates the activity of the neu [...]	COG4826	KOG2392	_	PF00079.17|Serpin|Serpin (serine protease inhibitor)|ENST00000380739|m.2662:7-379
ENSG00000171298	GAA	2.090726065	8.937774753	-2.090640892	1.17E-05	down		yes	mRNA	2.398397946	1.90853773	1.96524252	7.221955951	16.00288659	3.588481722	17	80101556	80119879	+	GAA	protein_coding	GO:0000023|maltose metabolic process; GO:0002026|regulation of the force of heart contraction; GO:0002086|diaphragm contraction; GO:0003007|heart morphogenesis; GO:0005980|glycogen catabolic process; GO:0005985|sucrose metabolic process; GO:0006006|glucose metabolic process; GO:0007040|lysosome organization; GO:0007626|locomotory behavior; GO:0009888|tissue development; GO:0043181|vacuolar seques…	GO:0005764|lysosome; GO:0005765|lysosomal membrane; GO:0005886|plasma membrane; GO:0016020|membrane; GO:0035577|azurophil granule membrane; GO:0043202|lysosomal lumen; GO:0070062|extracellular exosome; GO:0070821|tertiary granule membrane; GO:0101003|ficolin-1-rich granule membrane	GO:0004558|alpha-1,4-glucosidase activity; GO:0004574|oligo-1,6-glucosidase activity; GO:0030246|carbohydrate binding; GO:0032450|maltose alpha-glucosidase activity	ko:K12316|GAA	ko00052|Galactose metabolism; ko00500|Starch and sucrose metabolism; ko01100|Metabolic pathways; ko04142|Lysosome	3626	NP_000143.2	NP_000143.2 lysosomal alpha-glucosidase preproprotein [Homo sapiens]	sp|P10253|LYAG_HUMAN	sp|P10253|LYAG_HUMAN Lysosomal alpha-glucosidase OS=Homo sapiens GN=GAA PE=1 SV=4	9606.ENSP00000305692	glucosidase, alpha; acid; Essential for the degradation of glygogen to glucose in lysosomes	COG1501	KOG1065	_	PF01055.23|Glyco_hydro_31|Glycosyl hydrolases family 31|ENST00000302262|m.9209:340-824;PF16863.2|NtCtMGAM_N|N-terminal barrel of NtMGAM and CtMGAM, maltase-glucoamylase|ENST00000302262|m.9209:147-253;PF00088.15|Trefoil|Trefoil (P-type) domain|ENST00000302262|m.9209:82-130;PF13802.3|Gal_mutarotas_2|Galactose mutarotase-like|ENST00000302262|m.9209:256-319
ENSG00000154710	RABGEF1	4.949179978	10.80420228	-1.124753758	1.17E-05	down		yes	mRNA	4.29265977	5.525518956	5.02936121	11.6554172	10.54078466	10.21640499	7	66682164	66811464	+	RABGEF1	protein_coding	GO:0006897|endocytosis; GO:0015031|protein transport	GO:0005769|early endosome; GO:0055037|recycling endosome	GO:0003677|DNA binding; GO:0008270|zinc ion binding	ko:K20131|RABGEF1	--	4319	XP_003814575.1	XP_003814575.1 rab5 GDP/GTP exchange factor isoform X1 [Pan paniscus]	sp|O18973|RABX5_BOVIN	sp|O18973|RABX5_BOVIN Rab5 GDP/GTP exchange factor OS=Bos taurus GN=RABGEF1 PE=1 SV=1	_	_	_	_	_	PF02204.15|VPS9|Vacuolar sorting protein 9 (VPS9) domain|ENST00000437078|m.1381:78-178;PF01754.13|zf-A20|A20-like zinc finger|ENST00000437078|m.1382:17-40
ENSG00000183542	KLRC4	19.49713479	4.802689308	2.019086695	0.000250936	up		yes	mRNA	25.69943709	10.40400786	22.38795942	8.290934073	4.195824218	1.921309632	12	10407382	10409757	-	KLRC4	protein_coding	GO:0006968|cellular defense response	GO:0016021|integral component of membrane	--	ko:K06541|KLRC,CD159	ko04612|Antigen processing and presentation	930	XP_004092171.1	XP_004092171.1 PREDICTED: NKG2-F type II integral membrane protein isoform X1 [Nomascus leucogenys]	sp|O43908|NKG2F_HUMAN	sp|O43908|NKG2F_HUMAN NKG2-F type II integral membrane protein OS=Homo sapiens GN=KLRC4 PE=2 SV=2	9606.ENSP00000310216	killer cell lectin-like receptor subfamily C, member 4; May play a role as a receptor for th [...]	_	KOG4297	_	_
ENSG00000111058	ACSS3	1.579969669	4.026352525	-1.344052937	1.23E-05	down		yes	mRNA	1.481242777	1.589236126	1.669430104	2.844851419	5.272285937	3.961920219	12	80936414	81261205	+	ACSS3	protein_coding	GO:0046951|ketone body biosynthetic process	GO:0005759|mitochondrial matrix	GO:0003987|acetate-CoA ligase activity; GO:0005524|ATP binding	ko:K01908|prpE	ko00640|Propanoate metabolism; ko01100|Metabolic pathways	9254	NP_078836.1	NP_078836.1 acyl-CoA synthetase short-chain family member 3, mitochondrial isoform 1 precursor [Homo sapiens]	sp|Q9H6R3|ACSS3_HUMAN	sp|Q9H6R3|ACSS3_HUMAN Acyl-CoA synthetase short-chain family member 3, mitochondrial OS=Homo sapiens GN=ACSS3 PE=1 SV=1	_	_	_	_	_	PF00501.25|AMP-binding|AMP-binding enzyme|ENST00000548058|m.4732:124-561;PF13193.3|AMP-binding_C|AMP-binding enzyme C-terminal domain|ENST00000548058|m.4732:571-649;PF16177.2|ACAS_N|Acetyl-coenzyme A synthetase N-terminus|ENST00000548058|m.4732:62-116
ENSG00000102471	NDFIP2	0.921442371	0.169343215	2.376743344	0.000257563	up		yes	mRNA	0.599617792	0.77498817	1.389721149	0.313814329	0.113423362	0.080791955	13	79481124	79556075	+	NDFIP2	protein_coding	GO:0010629|negative regulation of gene expression; GO:0031398|positive regulation of protein ubiquitination; GO:0032410|negative regulation of transporter activity; GO:0043123|positive regulation of I-kappaB kinase/NF-kappaB signaling; GO:0051224|negative regulation of protein transport	GO:0000139|Golgi membrane; GO:0005737|cytoplasm; GO:0005739|mitochondrion; GO:0005783|endoplasmic reticulum; GO:0005794|Golgi apparatus; GO:0016021|integral component of membrane; GO:0032585|multivesicular body membrane; GO:0043231|intracellular membrane-bounded organelle; GO:0048471|perinuclear region of cytoplasm	GO:0050699|WW domain binding	--	--	4648	XP_008948817.1	XP_008948817.1 NEDD4 family-interacting protein 2 isoform X2 [Pan paniscus]	sp|Q9NV92|NFIP2_HUMAN	sp|Q9NV92|NFIP2_HUMAN NEDD4 family-interacting protein 2 OS=Homo sapiens GN=NDFIP2 PE=1 SV=2	9606.ENSP00000218652	Nedd4 family interacting protein 2; May be involved in endocytosis. Regulates ENaC surface e [...]	_	KOG4812	_	_
ENSG00000164251	F2RL1	13.77529414	31.96422089	-1.213779155	1.38E-05	down		yes	mRNA	13.08538612	12.58305279	15.65744351	23.92638414	35.93685144	36.02942708	5	76818933	76835315	+	F2RL1	protein_coding	GO:0002286|T cell activation involved in immune response; GO:0002690|positive regulation of leukocyte chemotaxis; GO:0002741|positive regulation of cytokine secretion involved in immune response; GO:0003104|positive regulation of glomerular filtration; GO:0006954|inflammatory response; GO:0007186|G protein-coupled receptor signaling pathway; GO:0007204|positive regulation of cytosolic calcium ion…	GO:0005769|early endosome; GO:0005794|Golgi apparatus; GO:0005886|plasma membrane; GO:0005887|integral component of plasma membrane; GO:0031143|pseudopodium	GO:0001965|G-protein alpha-subunit binding; GO:0004930|G protein-coupled receptor activity; GO:0005102|signaling receptor binding; GO:0015057|thrombin-activated receptor activity; GO:0031681|G-protein beta-subunit binding; GO:0038023|signaling receptor activity	ko:K04234|F2RL1,PAR2	ko04080|Neuroactive ligand-receptor interaction; ko04750|Inflammatory mediator regulation of TRP channels; ko05143|African trypanosomiasis	2914	NP_005233.3	NP_005233.3 proteinase-activated receptor 2 preproprotein [Homo sapiens]	sp|P55085|PAR2_HUMAN	sp|P55085|PAR2_HUMAN Proteinase-activated receptor 2 OS=Homo sapiens GN=F2RL1 PE=1 SV=1	9606.ENSP00000296677	coagulation factor II (thrombin) receptor-like 1; Receptor for trypsin and trypsin-like enzy [...]	_	KOG3656	_	PF00001.18|7tm_1|7 transmembrane receptor (rhodopsin family)|ENST00000296677|m.7803:93-344;PF10324.6|7TM_GPCR_Srw|Serpentine type 7TM GPCR chemoreceptor Srw|ENST00000296677|m.7803:159-361
ENSG00000142657	PGD	20.96957376	73.48941226	-1.808747346	1.38E-05	down		yes	mRNA	21.93088485	27.49977159	13.47806485	72.2196087	109.5568464	38.69178163	1	10398592	10420144	+	PGD	protein_coding	GO:0006098|pentose-phosphate shunt; GO:0009051|pentose-phosphate shunt, oxidative branch; GO:0019322|pentose biosynthetic process; GO:0019521|D-gluconate metabolic process; GO:0055114|oxidation-reduction process	GO:0005634|nucleus; GO:0005829|cytosol; GO:0070062|extracellular exosome	GO:0004616|phosphogluconate dehydrogenase (decarboxylating) activity	ko:K00033|PGD,gnd,gntZ	ko00030|Pentose phosphate pathway; ko00480|Glutathione metabolism; ko01100|Metabolic pathways; ko01110|Biosynthesis of secondary metabolites; ko01120|Microbial metabolism in diverse environments; ko01130|Biosynthesis of antibiotics; ko01200|Carbon metabolism	1885	XP_016793071.1	XP_016793071.1 6-phosphogluconate dehydrogenase, decarboxylating isoform X1 [Pan troglodytes]	sp|P52209|6PGD_HUMAN	sp|P52209|6PGD_HUMAN 6-phosphogluconate dehydrogenase, decarboxylating OS=Homo sapiens GN=PGD PE=1 SV=3	9606.ENSP00000270776	phosphogluconate dehydrogenase	COG0362	KOG2653	_	PF00393.16|6PGD|6-phosphogluconate dehydrogenase, C-terminal domain|ENST00000270776|m.1602:192-481;PF03446.12|NAD_binding_2|NAD binding domain of 6-phosphogluconate dehydrogenase|ENST00000270776|m.1602:17-177
ENSG00000213903	LTB4R	8.029838333	21.73866212	-1.435688259	1.49E-05	down		yes	mRNA	7.923708765	9.62708471	6.538721525	24.42919094	26.45765529	14.32914014	14	24311450	24318036	+	LTB4R	protein_coding	GO:0006928|movement of cell or subcellular component; GO:0006936|muscle contraction; GO:0006954|inflammatory response; GO:0006955|immune response; GO:0007186|G protein-coupled receptor signaling pathway; GO:0007200|phospholipase C-activating G protein-coupled receptor signaling pathway; GO:0007218|neuropeptide signaling pathway	GO:0005886|plasma membrane; GO:0005887|integral component of plasma membrane; GO:0045121|membrane raft	GO:0000166|nucleotide binding; GO:0001632|leukotriene B4 receptor activity; GO:0004974|leukotriene receptor activity; GO:0008528|G protein-coupled peptide receptor activity	ko:K04296|LTB4R1	ko04080|Neuroactive ligand-receptor interaction	4110	AAB16747.1	AAB16747.1 putative G-protein-coupled receptor [Homo sapiens]	sp|Q15722|LT4R1_HUMAN	sp|Q15722|LT4R1_HUMAN Leukotriene B4 receptor 1 OS=Homo sapiens GN=LTB4R PE=1 SV=2	9606.ENSP00000307445	leukotriene B4 receptor; Receptor for extracellular ATP > UTP and ADP. The activity of this [...]	_	KOG3656	_	PF00001.18|7tm_1|7 transmembrane receptor (rhodopsin family)|ENST00000396789|m.819:35-285;PF10328.6|7TM_GPCR_Srx|Serpentine type 7TM GPCR chemoreceptor Srx|ENST00000396789|m.819:30-151;PF10320.6|7TM_GPCR_Srsx|Serpentine type 7TM GPCR chemoreceptor Srsx|ENST00000396789|m.819:30-198
ENSG00000188596	CFAP54	0.10231991	0.480052624	-2.12532299	1.49E-05	down		yes	mRNA	0.085881279	0.124342497	0.096735956	0.252420057	0.536093384	0.651644431	12	96489571	96875555	+	CFAP54	protein_coding	GO:0007283|spermatogenesis; GO:0030154|cell differentiation; GO:0060271|cilium assembly; GO:0060294|cilium movement involved in cell motility	GO:0005737|cytoplasm; GO:0005930|axoneme	--	--	--	9766	NP_001293013.1	NP_001293013.1 cilia- and flagella-associated protein 54 [Homo sapiens]	sp|Q96N23|CFA54_HUMAN	sp|Q96N23|CFA54_HUMAN Cilia- and flagella-associated protein 54 OS=Homo sapiens GN=CFAP54 PE=2 SV=3	_	_	_	_	_	PF14858.3|DUF4486|Domain of unknown function (DUF4486)|ENST00000524981|m.5134:106-645
ENSG00000104332	SFRP1	0	0.254610605	-4.725798977	1.51E-05	down		yes	mRNA	0	0	0	0.065834436	0.237948443	0.460048935	8	41261958	41309497	-	SFRP1	protein_coding	GO:0001649|osteoblast differentiation; GO:0001657|ureteric bud development; GO:0001954|positive regulation of cell-matrix adhesion; GO:0002244|hematopoietic progenitor cell differentiation; GO:0008284|positive regulation of cell population proliferation; GO:0008285|negative regulation of cell population proliferation; GO:0008584|male gonad development; GO:0008585|female gonad development; GO:0009…	GO:0005576|extracellular region; GO:0005615|extracellular space; GO:0005622|intracellular; GO:0005829|cytosol; GO:0005886|plasma membrane; GO:0009986|cell surface; GO:0016021|integral component of membrane; GO:0031012|extracellular matrix; GO:0070062|extracellular exosome	GO:0004197|cysteine-type endopeptidase activity; GO:0004930|G protein-coupled receptor activity; GO:0005109|frizzled binding; GO:0008144|drug binding; GO:0008201|heparin binding; GO:0017147|Wnt-protein binding; GO:0042802|identical protein binding; GO:0042813|Wnt-activated receptor activity	ko:K02166|SFRP1	ko04310|Wnt signaling pathway	4492	XP_001138037.1	XP_001138037.1 secreted frizzled-related protein 1 [Pan troglodytes]	sp|Q8N474|SFRP1_HUMAN	sp|Q8N474|SFRP1_HUMAN Secreted frizzled-related protein 1 OS=Homo sapiens GN=SFRP1 PE=1 SV=1	_	_	_	_	_	PF01392.19|Fz|Fz domain|ENST00000220772|m.8873:58-163;PF01759.18|NTR|UNC-6/NTR/C345C module|ENST00000220772|m.8873:200-295
ENSG00000165626	BEND7	0.233559317	1.503146989	-2.635207063	1.51E-05	down		yes	mRNA	0.359800381	0.119188054	0.221689516	2.803356213	0.446052385	1.26003237	10	13438484	13528974	-	BEND7	protein_coding	--	GO:0070062|extracellular exosome	--	--	--	6524	XP_011517705.1	XP_011517705.1 BEN domain-containing protein 7 isoform X11 [Homo sapiens]	sp|Q8N7W2|BEND7_HUMAN	sp|Q8N7W2|BEND7_HUMAN BEN domain-containing protein 7 OS=Homo sapiens GN=BEND7 PE=1 SV=2	9598.ENSPTRP00000003898	BEN domain containing 7	_	_	NOG45795	PF10523.6|BEN|BEN domain|ENST00000440282|m.4702:15-93
ENSG00000140332	TLE3	6.519109884	19.13837193	-1.552263507	1.51E-05	down		yes	mRNA	7.988400031	5.475000548	6.093929073	19.50985023	26.63654277	11.26872279	15	70047790	70098176	-	TLE3	protein_coding	GO:0006351|transcription, DNA-templated; GO:0006355|regulation of transcription, DNA-templated; GO:0016055|Wnt signaling pathway	GO:0005634|nucleus; GO:0005654|nucleoplasm	--	--	--	7809	BAD92909.1	BAD92909.1 Transducin-like enhancer of split 3 splice variant 1 variant, partial [Homo sapiens]	sp|Q9JIT3|TLE3_RAT	sp|Q9JIT3|TLE3_RAT Transducin-like enhancer protein 3 OS=Rattus norvegicus GN=Tle3 PE=1 SV=1	_	_	_	_	_	_
ENSG00000215114	UBXN2B	31.1978389	73.73893007	-1.240713663	1.61E-05	down		yes	mRNA	38.29277967	31.61712811	23.68360892	66.21154432	84.59762465	70.40762125	8	58411264	58451501	+	UBXN2B	protein_coding	GO:0000045|autophagosome assembly; GO:0007030|Golgi organization; GO:0031468|nuclear envelope reassembly; GO:0043161|proteasome-mediated ubiquitin-dependent protein catabolic process; GO:0061025|membrane fusion	GO:0005634|nucleus; GO:0005783|endoplasmic reticulum; GO:0005794|Golgi apparatus; GO:0005829|cytosol	GO:0019888|protein phosphatase regulator activity; GO:0043130|ubiquitin binding	--	--	5068	NP_001071087.1	NP_001071087.1 UBX domain-containing protein 2B isoform 1 [Homo sapiens]	sp|Q14CS0|UBX2B_HUMAN	sp|Q14CS0|UBX2B_HUMAN UBX domain-containing protein 2B OS=Homo sapiens GN=UBXN2B PE=1 SV=1	_	_	_	_	_	PF08059.10|SEP|SEP domain|ENST00000399598|m.9417:146-220;PF00789.17|UBX|UBX domain|ENST00000399598|m.9417:255-329
ENSG00000267385	AC011498.4	0.958848079	4.133646945	-2.096558719	1.64E-05	down		yes	mRNA	1.076469196	0.799259994	1.000815047	5.980176735	4.119028766	2.301735333	19	4528427	4540067	-	AC011498.4	protein_coding	GO:0010867|positive regulation of triglyceride biosynthetic process; GO:0010884|positive regulation of lipid storage; GO:0010890|positive regulation of sequestering of triglyceride; GO:0010897|negative regulation of triglyceride catabolic process; GO:0019915|lipid storage; GO:0031999|negative regulation of fatty acid beta-oxidation; GO:0032000|positive regulation of fatty acid beta-oxidation; GO:…	GO:0005737|cytoplasm; GO:0005739|mitochondrion; GO:0005811|lipid droplet; GO:0005829|cytosol	GO:0035473|lipase binding; GO:0042802|identical protein binding	ko:K20255|PLIN5	ko03320|PPAR signaling pathway	1803	BAC87086.1	BAC87086.1 unnamed protein product [Homo sapiens]	sp|Q00G26|PLIN5_HUMAN	sp|Q00G26|PLIN5_HUMAN Perilipin-5 OS=Homo sapiens GN=PLIN5 PE=1 SV=2	_	_	_	_	_	PF03036.13|Perilipin|Perilipin family|ENST00000586020|m.3175:52-150
ENSG00000268861	AC008878.3	4.908098363	1.160204491	2.07133993	0.000271606	up		yes	mRNA	5.652597124	7.887956409	1.183741556	1.022903218	1.470736128	0.986974126	19	7382834	7472477	+	AC008878.3	protein_coding	GO:0007179|transforming growth factor beta receptor signaling pathway; GO:0007264|small GTPase mediated signal transduction; GO:0008360|regulation of cell shape; GO:0030036|actin cytoskeleton organization; GO:0035023|regulation of Rho protein signal transduction; GO:0043065|positive regulation of apoptotic process; GO:0051056|regulation of small GTPase mediated signal transduction	GO:0005829|cytosol; GO:0005856|cytoskeleton; GO:0005886|plasma membrane; GO:0016324|apical plasma membrane; GO:0030054|cell junction; GO:0045177|apical part of cell; GO:0070062|extracellular exosome	GO:0005085|guanyl-nucleotide exchange factor activity; GO:0005089|Rho guanyl-nucleotide exchange factor activity	ko:K21066|ARHGEF18	ko04530|Tight junction	4964	XP_005272521.1	XP_005272521.1 rho guanine nucleotide exchange factor 18 isoform X1 [Homo sapiens]	sp|Q6ZSZ5|ARHGI_HUMAN	sp|Q6ZSZ5|ARHGI_HUMAN Rho guanine nucleotide exchange factor 18 OS=Homo sapiens GN=ARHGEF18 PE=1 SV=3	_	_	_	_	_	PF00621.17|RhoGEF|RhoGEF domain|ENST00000617428|m.3801:196-387;PF00169.26|PH|PH domain|ENST00000617428|m.3801:442-530
ENSG00000101096	NFATC2	10.71950368	4.446543094	1.26758638	0.000277634	up		yes	mRNA	15.18514195	7.324336898	9.649032184	3.76760802	4.382676636	5.189344625	20	51386957	51562831	-	NFATC2	protein_coding	GO:0001816|cytokine production; GO:0006355|regulation of transcription, DNA-templated; GO:0006974|cellular response to DNA damage stimulus; GO:0014904|myotube cell development; GO:0016477|cell migration; GO:0030890|positive regulation of B cell proliferation; GO:0033173|calcineurin-NFAT signaling cascade; GO:0038095|Fc-epsilon receptor signaling pathway; GO:0042493|response to drug; GO:0045589|re…	GO:0000790|nuclear chromatin; GO:0005634|nucleus; GO:0005654|nucleoplasm; GO:0005737|cytoplasm; GO:0005829|cytosol; GO:0044798|nuclear transcription factor complex; GO:1990904|ribonucleoprotein complex	GO:0000978|RNA polymerase II proximal promoter sequence-specific DNA binding; GO:0001227|DNA-binding transcription repressor activity, RNA polymerase II-specific; GO:0001228|DNA-binding transcription activator activity, RNA polymerase II-specific; GO:0003677|DNA binding; GO:0003682|chromatin binding; GO:0003700|DNA-binding transcription factor activity; GO:0008134|transcription factor binding	ko:K17332|NFATC2,NFAT1,NFATP	ko04022|cGMP-PKG signaling pathway; ko04310|Wnt signaling pathway; ko04360|Axon guidance; ko04370|VEGF signaling pathway; ko04380|Osteoclast differentiation; ko04650|Natural killer cell mediated cytotoxicity; ko04658|Th1 and Th2 cell differentiation; ko04659|Th17 cell differentiation; ko04660|T cell receptor signaling pathway; ko04662|B cell receptor signaling pathway; ko04921|Oxytocin signaling …	7525	NP_036472.2	NP_036472.2 nuclear factor of activated T-cells, cytoplasmic 2 isoform B [Homo sapiens]	sp|Q13469|NFAC2_HUMAN	sp|Q13469|NFAC2_HUMAN Nuclear factor of activated T-cells, cytoplasmic 2 OS=Homo sapiens GN=NFATC2 PE=1 SV=2	9606.ENSP00000379330	nuclear factor of activated T-cells, cytoplasmic, calcineurin-dependent 2; Plays a role in t [...]	_	_	NOG84065	PF16179.2|RHD_dimer|Rel homology dimerisation domain|ENST00000371564|m.6108:653-750;PF00554.19|RHD_DNA_bind|Rel homology DNA-binding domain|ENST00000371564|m.6108:483-643;PF01833.21|TIG|IPT/TIG domain|ENST00000371564|m.6108:660-748
ENSG00000107738	VSIR	51.95588993	155.6755005	-1.582997725	1.74E-05	down		yes	mRNA	54.49110704	58.05853898	43.31802377	158.3202933	224.1468536	84.55935469	10	71747559	71773498	-	VSIR	protein_coding	--	GO:0005886|plasma membrane; GO:0016021|integral component of membrane	GO:0042802|identical protein binding	--	--	4689	XP_010371348.1	XP_010371348.1 PREDICTED: platelet receptor Gi24 [Rhinopithecus roxellana]	sp|Q9H7M9|VISTA_HUMAN	sp|Q9H7M9|VISTA_HUMAN V-type immunoglobulin domain-containing suppressor of T-cell activation OS=Homo sapiens GN=VSIR PE=1 SV=3	9606.ENSP00000378409	Platelet receptor Gi24 Precursor	_	_	NOG44794	PF07686.14|V-set|Immunoglobulin V-set domain|ENST00000394957|m.6601:64-187;PF00047.22|ig|Immunoglobulin domain|ENST00000394957|m.6601:60-173
ENSG00000124126	PREX1	36.54394872	114.0728737	-1.641983062	1.75E-05	down		yes	mRNA	46.75259377	34.63503321	28.24421918	113.1479334	165.5372689	63.53341887	20	48624252	48827883	-	PREX1	protein_coding	GO:0006469|negative regulation of protein kinase activity; GO:0006801|superoxide metabolic process; GO:0007186|G protein-coupled receptor signaling pathway; GO:0030041|actin filament polymerization; GO:0030217|T cell differentiation; GO:0030335|positive regulation of cell migration; GO:0030593|neutrophil chemotaxis; GO:0030833|regulation of actin filament polymerization; GO:0032007|negative regul…	GO:0005829|cytosol; GO:0005886|plasma membrane; GO:0030426|growth cone; GO:0043198|dendritic shaft; GO:0048471|perinuclear region of cytoplasm	GO:0005085|guanyl-nucleotide exchange factor activity; GO:0005089|Rho guanyl-nucleotide exchange factor activity; GO:0005096|GTPase activator activity; GO:0005543|phospholipid binding; GO:0019899|enzyme binding; GO:0030676|Rac guanyl-nucleotide exchange factor activity	ko:K12365|PREX1	ko04062|Chemokine signaling pathway	6636	Q8TCU6.3	Q8TCU6.3 RecName: Full=Phosphatidylinositol 3,4,5-trisphosphate-dependent Rac exchanger 1 protein; Short=P-Rex1; Short=PtdIns(3,4,5)-dependent Rac exchanger 1	sp|Q8TCU6|PREX1_HUMAN	sp|Q8TCU6|PREX1_HUMAN Phosphatidylinositol 3,4,5-trisphosphate-dependent Rac exchanger 1 protein OS=Homo sapiens GN=PREX1 PE=1 SV=3	9606.ENSP00000361009	phosphatidylinositol-3,4,5-trisphosphate-dependent Rac exchange factor 1; Functions as a RAC [...]	COG5422	KOG2378;KOG3519;KOG4428	_	PF00621.17|RhoGEF|RhoGEF domain|ENST00000371941|m.5958:60-245;PF00610.18|DEP|Domain found in Dishevelled, Egl-10, and Pleckstrin (DEP)|ENST00000371941|m.5958:435-501;PF00610.18|DEP|Domain found in Dishevelled, Egl-10, and Pleckstrin (DEP)|ENST00000371941|m.5958:536-600
ENSG00000169918	OTUD7A	0.485565042	0.158099443	1.559759479	0.000281121	up		yes	mRNA	0.425642983	0.382112199	0.648939944	0.153099174	0.184451138	0.136748017	15	31475398	31870789	-	OTUD7A	protein_coding	GO:0006955|immune response; GO:0016579|protein deubiquitination; GO:0035871|protein K11-linked deubiquitination; GO:0043124|negative regulation of I-kappaB kinase/NF-kappaB signaling; GO:0045088|regulation of innate immune response; GO:0050727|regulation of inflammatory response; GO:0070536|protein K63-linked deubiquitination; GO:0071108|protein K48-linked deubiquitination; GO:0071947|protein deu…	GO:0005634|nucleus; GO:0005737|cytoplasm; GO:0005829|cytosol	GO:0003677|DNA binding; GO:0004843|thiol-dependent ubiquitin-specific protease activity; GO:0008270|zinc ion binding; GO:0036459|thiol-dependent ubiquitinyl hydrolase activity; GO:0070530|K63-linked polyubiquitin modification-dependent protein binding	ko:K11860|OTUD7A_B	--	10770	NP_570971.1	NP_570971.1 OTU domain-containing protein 7A isoform 1 [Homo sapiens]	sp|Q8TE49|OTU7A_HUMAN	sp|Q8TE49|OTU7A_HUMAN OTU domain-containing protein 7A OS=Homo sapiens GN=OTUD7A PE=1 SV=1	9606.ENSP00000305926	OTU domain containing 7A; Has deubiquitinating activity that is directed towards 'Lys-48' or [...]	_	KOG4345	_	PF02338.16|OTU|OTU-like cysteine protease|ENST00000307050|m.5878:205-368;PF01754.13|zf-A20|A20-like zinc finger|ENST00000307050|m.5878:889-912
ENSG00000133048	CHI3L1	7.289088967	27.47010052	-1.912598971	1.82E-05	down		yes	mRNA	6.947964298	5.714487834	9.20481477	15.56152217	49.52993201	17.31884739	1	203178931	203186749	-	CHI3L1	protein_coding	GO:0005975|carbohydrate metabolic process; GO:0006915|apoptotic process; GO:0006954|inflammatory response; GO:0007250|activation of NF-kappaB-inducing kinase activity; GO:0009612|response to mechanical stimulus; GO:0010800|positive regulation of peptidyl-threonine phosphorylation; GO:0030324|lung development; GO:0034612|response to tumor necrosis factor; GO:0043312|neutrophil degranulation; GO:00…	GO:0005576|extracellular region; GO:0005615|extracellular space; GO:0005737|cytoplasm; GO:0005783|endoplasmic reticulum; GO:0031012|extracellular matrix; GO:0035580|specific granule lumen; GO:0048471|perinuclear region of cytoplasm; GO:0070062|extracellular exosome	GO:0005201|extracellular matrix structural constituent; GO:0008061|chitin binding; GO:0030246|carbohydrate binding	ko:K17523|CHI3L1_2	--	1920	XP_021784138.1	XP_021784138.1 chitinase-3-like protein 1 isoform X2 [Papio anubis]	sp|P36222|CH3L1_HUMAN	sp|P36222|CH3L1_HUMAN Chitinase-3-like protein 1 OS=Homo sapiens GN=CHI3L1 PE=1 SV=2	9598.ENSPTRP00000003133	chitinase 3-like 1 (cartilage glycoprotein-39)	COG3325	KOG2806	_	PF00704.25|Glyco_hydro_18|Glycosyl hydrolases family 18|ENST00000473185|m.1692:1-78
ENSG00000173110	HSPA6	29.19819985	91.05145752	-1.640467106	1.82E-05	down		yes	mRNA	28.93126577	30.25048587	28.41284792	71.78266516	148.2784105	53.09329696	1	161524540	161526910	+	HSPA6	protein_coding	GO:0006986|response to unfolded protein; GO:0034605|cellular response to heat; GO:0042026|protein refolding; GO:0043312|neutrophil degranulation	GO:0005576|extracellular region; GO:0005737|cytoplasm; GO:0005814|centriole; GO:0005829|cytosol; GO:0034774|secretory granule lumen; GO:0070062|extracellular exosome; GO:0072562|blood microparticle; GO:1904813|ficolin-1-rich granule lumen	GO:0005524|ATP binding; GO:0019899|enzyme binding; GO:0031072|heat shock protein binding; GO:0042623|ATPase activity, coupled; GO:0051082|unfolded protein binding	ko:K03283|HSPA1_8	ko03040|Spliceosome; ko04010|MAPK signaling pathway; ko04141|Protein processing in endoplasmic reticulum; ko04144|Endocytosis; ko04213|Longevity regulating pathway - multiple species; ko04612|Antigen processing and presentation; ko04915|Estrogen signaling pathway; ko05134|Legionellosis; ko05145|Toxoplasmosis; ko05162|Measles; ko05164|Influenza A; ko05169|Epstein-Barr virus infection	2371	NP_002146.2	NP_002146.2 heat shock 70 kDa protein 6 [Homo sapiens]	sp|P17066|HSP76_HUMAN	sp|P17066|HSP76_HUMAN Heat shock 70 kDa protein 6 OS=Homo sapiens GN=HSPA6 PE=1 SV=2	9606.ENSP00000310219	heat shock 70kDa protein 7 (HSP70B); In cooperation with other chaperones, Hsp70s stabilize [...]	COG0443	KOG0101	_	PF00012.17|HSP70|Hsp70 protein|ENST00000309758|m.12203:8-613;PF06723.10|MreB_Mbl|MreB/Mbl protein|ENST00000309758|m.12203:139-377
ENSG00000133116	KL	0.172785231	0.898021023	-2.312576193	1.84E-05	down		yes	mRNA	0.175485892	0.187299461	0.15557034	1.376249621	0.622402722	0.695410725	13	33016433	33066145	+	KL	protein_coding	GO:0000165|MAPK cascade; GO:0005975|carbohydrate metabolic process; GO:0006112|energy reserve metabolic process; GO:0007568|aging; GO:0008286|insulin receptor signaling pathway; GO:0008543|fibroblast growth factor receptor signaling pathway; GO:0014066|regulation of phosphatidylinositol 3-kinase signaling; GO:0030501|positive regulation of bone mineralization; GO:0038111|interleukin-7-mediated si…	GO:0005576|extracellular region; GO:0005615|extracellular space; GO:0005622|intracellular; GO:0005886|plasma membrane; GO:0005887|integral component of plasma membrane; GO:0016021|integral component of membrane; GO:0016324|apical plasma membrane; GO:0070062|extracellular exosome	GO:0004566|beta-glucuronidase activity; GO:0005088|Ras guanyl-nucleotide exchange factor activity; GO:0005104|fibroblast growth factor receptor binding; GO:0005179|hormone activity; GO:0005499|vitamin D binding; GO:0008422|beta-glucosidase activity; GO:0016303|1-phosphatidylinositol-3-kinase activity; GO:0017134|fibroblast growth factor binding; GO:0046934|phosphatidylinositol-4,5-bisphosphate 3-…	ko:K14756|KL	ko00040|Pentose and glucuronate interconversions; ko01100|Metabolic pathways; ko04211|Longevity regulating pathway; ko04961|Endocrine and other factor-regulated calcium reabsorption	5006	BAA24940.1	BAA24940.1 Klotho protein (KL) [Homo sapiens]	sp|Q9UEF7|KLOT_HUMAN	sp|Q9UEF7|KLOT_HUMAN Klotho OS=Homo sapiens GN=KL PE=1 SV=2	9606.ENSP00000369442	klotho; May have weak glycosidase activity towards glucuronylated steroids. However, it lack [...]	COG2723	KOG0626	_	PF00232.15|Glyco_hydro_1|Glycosyl hydrolase family 1|ENST00000380099|m.8630:60-371;PF00232.15|Glyco_hydro_1|Glycosyl hydrolase family 1|ENST00000380099|m.8630:390-508;PF00232.15|Glyco_hydro_1|Glycosyl hydrolase family 1|ENST00000380099|m.8630:519-954
ENSG00000114268	PFKFB4	6.48411393	21.01062224	-1.694600775	1.93E-05	down		yes	mRNA	8.571826332	6.910535514	3.969979944	23.61946181	27.0011285	12.4112764	3	48517684	48562015	-	PFKFB4	protein_coding	GO:0006000|fructose metabolic process; GO:0006003|fructose 2,6-bisphosphate metabolic process; GO:0045821|positive regulation of glycolytic process	GO:0005829|cytosol	GO:0003873|6-phosphofructo-2-kinase activity; GO:0004331|fructose-2,6-bisphosphate 2-phosphatase activity; GO:0005524|ATP binding	ko:K19030|PFKFB4	ko00051|Fructose and mannose metabolism; ko04152|AMPK signaling pathway	3586	XP_004625114.2	XP_004625114.2 6-phosphofructo-2-kinase/fructose-2,6-bisphosphatase 4 isoform X4 [Octodon degus]	sp|Q16877|F264_HUMAN	sp|Q16877|F264_HUMAN 6-phosphofructo-2-kinase/fructose-2,6-bisphosphatase 4 OS=Homo sapiens GN=PFKFB4 PE=2 SV=6	9615.ENSCAFP00000018439	6-phosphofructo-2-kinase/fructose-2,6-biphosphatase 4	COG0406	KOG0234	_	PF01591.15|6PF2K|6-phosphofructo-2-kinase|ENST00000232375|m.3857:35-249;PF00300.19|His_Phos_1|Histidine phosphatase superfamily (branch 1)|ENST00000232375|m.3857:252-434;PF13671.3|AAA_33|AAA domain|ENST00000232375|m.3857:41-171
ENSG00000113303	BTNL8	5.602040671	15.26422805	-1.4445021	1.96E-05	down		yes	mRNA	8.012782409	4.50136315	4.291976454	15.38433001	16.95331115	13.45504299	5	180899077	180950906	+	BTNL8	protein_coding	GO:0002250|adaptive immune response	GO:0005886|plasma membrane; GO:0016021|integral component of membrane	--	ko:K06712|BTN,CD277	--	2229	NP_079126.1	NP_079126.1 butyrophilin-like protein 8 isoform 1 precursor [Homo sapiens]	sp|Q6UX41|BTNL8_HUMAN	sp|Q6UX41|BTNL8_HUMAN Butyrophilin-like protein 8 OS=Homo sapiens GN=BTNL8 PE=1 SV=1	_	_	_	_	_	PF07686.14|V-set|Immunoglobulin V-set domain|ENST00000231229|m.2506:25-125
ENSG00000062598	ELMO2	5.323206465	12.31044205	-1.207978935	2.08E-05	down		yes	mRNA	5.681508673	5.603763308	4.684347415	11.60071217	15.21447324	10.11614074	20	46366049	46432985	-	ELMO2	protein_coding	GO:0006915|apoptotic process; GO:0007010|cytoskeleton organization; GO:0038096|Fc-gamma receptor signaling pathway involved in phagocytosis; GO:0048010|vascular endothelial growth factor receptor signaling pathway; GO:0060326|cell chemotaxis; GO:0098609|cell-cell adhesion	GO:0005829|cytosol; GO:0016020|membrane	GO:0017124|SH3 domain binding; GO:0030971|receptor tyrosine kinase binding	ko:K18985|ELMO2,CED12A	ko05100|Bacterial invasion of epithelial cells; ko05131|Shigellosis	4121	PNI59750.1	PNI59750.1 ELMO2 isoform 17, partial [Pan troglodytes]	sp|Q96JJ3|ELMO2_HUMAN	sp|Q96JJ3|ELMO2_HUMAN Engulfment and cell motility protein 2 OS=Homo sapiens GN=ELMO2 PE=1 SV=2	_	_	_	_	_	PF04727.10|ELMO_CED12|ELMO/CED-12 family|ENST00000467800|m.5823:20-198;PF16457.2|PH_12|Pleckstrin homology domain|ENST00000467800|m.5823:265-358
ENSG00000135365	PHF21A	8.427914037	21.20891879	-1.330392851	2.08E-05	down		yes	mRNA	10.44647596	8.039649446	6.797616704	17.38333053	27.81842705	18.4249988	11	45929323	46121178	-	PHF21A	protein_coding	GO:0000122|negative regulation of transcription by RNA polymerase II; GO:0006351|transcription, DNA-templated; GO:0006355|regulation of transcription, DNA-templated; GO:0007596|blood coagulation	GO:0000118|histone deacetylase complex; GO:0005654|nucleoplasm; GO:1990391|DNA repair complex	GO:0000977|RNA polymerase II regulatory region sequence-specific DNA binding; GO:0003682|chromatin binding; GO:0003712|transcription coregulator activity; GO:0004407|histone deacetylase activity; GO:0042393|histone binding; GO:0046872|metal ion binding	--	--	8954	NP_001095272.1	NP_001095272.1 PHD finger protein 21A isoform a [Homo sapiens]	sp|Q96BD5|PF21A_HUMAN	sp|Q96BD5|PF21A_HUMAN PHD finger protein 21A OS=Homo sapiens GN=PHF21A PE=1 SV=1	_	_	_	_	_	PF00628.26|PHD|PHD-finger|ENST00000527401|m.1590:238-282
ENSG00000111490	TBC1D30	0.557930205	1.883934207	-1.737600665	2.16E-05	down		yes	mRNA	0.886067316	0.410629235	0.377094065	2.030202702	1.829064391	1.792535528	12	64780516	64881032	+	TBC1D30	protein_coding	GO:0006886|intracellular protein transport; GO:0031338|regulation of vesicle fusion; GO:0043547|positive regulation of GTPase activity; GO:0090630|activation of GTPase activity; GO:1902018|negative regulation of cilium assembly	GO:0005829|cytosol; GO:0005886|plasma membrane; GO:0005929|cilium; GO:0012505|endomembrane system; GO:0036064|ciliary basal body	GO:0005096|GTPase activator activity; GO:0017137|Rab GTPase binding	--	--	7433	BAA76828.1	BAA76828.1 KIAA0984 protein, partial [Homo sapiens]	sp|Q9Y2I9|TBC30_HUMAN	sp|Q9Y2I9|TBC30_HUMAN TBC1 domain family member 30 OS=Homo sapiens GN=TBC1D30 PE=1 SV=2	_	_	_	_	_	PF15733.2|DUF4682|Domain of unknown function (DUF4682)|ENST00000542120|m.4154:441-568;PF00566.15|RabGAP-TBC|Rab-GTPase-TBC domain|ENST00000542120|m.4154:57-278
ENSG00000133063	CHIT1	0.682504813	2.038321867	-1.56454643	2.21E-05	down		yes	mRNA	0.882378478	0.548622341	0.616513622	1.524613125	2.002922557	2.587429918	1	203212827	203273641	-	CHIT1	protein_coding	GO:0000272|polysaccharide catabolic process; GO:0006032|chitin catabolic process; GO:0006955|immune response; GO:0009617|response to bacterium; GO:0043312|neutrophil degranulation; GO:0044245|polysaccharide digestion	GO:0005576|extracellular region; GO:0005615|extracellular space; GO:0005764|lysosome; GO:0035580|specific granule lumen; GO:1904724|tertiary granule lumen	GO:0004553|hydrolase activity, hydrolyzing O-glycosyl compounds; GO:0004568|chitinase activity; GO:0008061|chitin binding; GO:0008843|endochitinase activity	ko:K01183|E3.2.1.14	ko00520|Amino sugar and nucleotide sugar metabolism; ko01100|Metabolic pathways	5607	BAC85143.1	BAC85143.1 FLJ00314 protein, partial [Homo sapiens]	sp|Q13231|CHIT1_HUMAN	sp|Q13231|CHIT1_HUMAN Chitotriosidase-1 OS=Homo sapiens GN=CHIT1 PE=1 SV=1	9598.ENSPTRP00000041993	chitinase 1 (chitotriosidase)	COG3325	KOG2806	_	PF00704.25|Glyco_hydro_18|Glycosyl hydrolases family 18|ENST00000484834|m.1706:23-161;PF00704.25|Glyco_hydro_18|Glycosyl hydrolases family 18|ENST00000484834|m.1707:1-154
ENSG00000167995	BEST1	7.314458163	20.02747806	-1.451906997	2.38E-05	down		yes	mRNA	8.178310693	7.464679188	6.300384608	22.14772914	26.08411886	11.85058617	11	61949821	61965515	+	BEST1	protein_coding	GO:0006821|chloride transport; GO:0007601|visual perception; GO:0030321|transepithelial chloride transport; GO:0034220|ion transmembrane transport; GO:0050908|detection of light stimulus involved in visual perception; GO:0051924|regulation of calcium ion transport	GO:0005829|cytosol; GO:0005886|plasma membrane; GO:0016020|membrane; GO:0016021|integral component of membrane; GO:0016323|basolateral plasma membrane; GO:0034707|chloride channel complex	GO:0005229|intracellular calcium activated chloride channel activity; GO:0005254|chloride channel activity; GO:0015106|bicarbonate transmembrane transporter activity; GO:0042802|identical protein binding	ko:K13878|BEST1,VMD2	--	5772	BAD92688.1	BAD92688.1 bestrophin variant, partial [Homo sapiens]	sp|O76090|BEST1_HUMAN	sp|O76090|BEST1_HUMAN Bestrophin-1 OS=Homo sapiens GN=BEST1 PE=1 SV=1	_	_	_	_	_	PF01062.18|Bestrophin|Bestrophin, RFP-TM, chloride channel|ENST00000524877|m.3098:3-185
ENSG00000083444	PLOD1	2.243591922	7.646818985	-1.764518853	2.43E-05	down		yes	mRNA	2.699711901	2.143798164	1.887265702	8.448679243	10.88390493	3.607872786	1	11934205	11975538	+	PLOD1	protein_coding	GO:0001666|response to hypoxia; GO:0006464|cellular protein modification process; GO:0008544|epidermis development; GO:0017185|peptidyl-lysine hydroxylation; GO:0046947|hydroxylysine biosynthetic process; GO:0055114|oxidation-reduction process	GO:0005789|endoplasmic reticulum membrane; GO:0030867|rough endoplasmic reticulum membrane; GO:0070062|extracellular exosome; GO:1902494|catalytic complex	GO:0005506|iron ion binding; GO:0008475|procollagen-lysine 5-dioxygenase activity; GO:0031418|L-ascorbic acid binding; GO:0042803|protein homodimerization activity	ko:K00473|PLOD1	ko00310|Lysine degradation	2940	NP_000293.2	NP_000293.2 procollagen-lysine,2-oxoglutarate 5-dioxygenase 1 isoform 2 precursor [Homo sapiens]	sp|Q02809|PLOD1_HUMAN	sp|Q02809|PLOD1_HUMAN Procollagen-lysine,2-oxoglutarate 5-dioxygenase 1 OS=Homo sapiens GN=PLOD1 PE=1 SV=2	9606.ENSP00000196061	procollagen-lysine 1, 2-oxoglutarate 5-dioxygenase 1; Forms hydroxylysine residues in -Xaa-L [...]	_	KOG1971	_	_
ENSG00000133318	RTN3	40.07249132	100.009655	-1.319239447	2.53E-05	down		yes	mRNA	44.20390232	46.37684036	29.63673127	102.1919631	122.9517033	74.88529859	11	63681446	63759891	+	RTN3	protein_coding	GO:0006915|apoptotic process; GO:0016032|viral process; GO:0016192|vesicle-mediated transport; GO:0071786|endoplasmic reticulum tubular network organization; GO:0071787|endoplasmic reticulum tubular network formation	GO:0000139|Golgi membrane; GO:0005615|extracellular space; GO:0005783|endoplasmic reticulum; GO:0005789|endoplasmic reticulum membrane; GO:0005886|plasma membrane; GO:0016021|integral component of membrane; GO:0070062|extracellular exosome	--	ko:K20723|RTN3	ko05010|Alzheimer's disease	4937	NP_001252518.1	NP_001252518.1 reticulon-3 isoform e [Homo sapiens]	sp|O95197|RTN3_HUMAN	sp|O95197|RTN3_HUMAN Reticulon-3 OS=Homo sapiens GN=RTN3 PE=1 SV=2	_	_	_	_	_	PF02453.14|Reticulon|Reticulon|ENST00000377819|m.3501:844-1007
ENSG00000172548	NIPAL4	1.001578506	3.279170447	-1.701115483	2.53E-05	down		yes	mRNA	1.199209197	0.958884067	0.846642255	3.649821727	4.187847366	1.99984225	5	157460019	157474717	+	NIPAL4	protein_coding	GO:0015693|magnesium ion transport	GO:0016020|membrane; GO:0016021|integral component of membrane	GO:0015095|magnesium ion transmembrane transporter activity	--	--	3274	XP_014200623.1	XP_014200623.1 magnesium transporter NIPA4 [Pan paniscus]	sp|Q0D2K0|NIPA4_HUMAN	sp|Q0D2K0|NIPA4_HUMAN Magnesium transporter NIPA4 OS=Homo sapiens GN=NIPAL4 PE=1 SV=3	9606.ENSP00000311687	NIPA-like domain containing 4; Acts as a Mg(2+) transporter. Can also transport other divale [...]	_	KOG2922	_	PF05653.11|Mg_trans_NIPA|Magnesium transporter NIPA|ENST00000311946|m.1055:156-447;PF00892.17|EamA|EamA-like transporter family|ENST00000311946|m.1055:208-273
ENSG00000170382	LRRN2	0.900094909	2.457516784	-1.438970989	2.58E-05	down		yes	mRNA	1.015167812	0.927685862	0.757431051	1.942089219	2.559149958	2.871311173	1	204617170	204685733	-	LRRN2	protein_coding	GO:0007155|cell adhesion; GO:0007165|signal transduction; GO:0007409|axonogenesis	GO:0005615|extracellular space; GO:0016021|integral component of membrane; GO:0031012|extracellular matrix	GO:0038023|signaling receptor activity	--	--	5036	NP_006329.2	NP_006329.2 leucine-rich repeat neuronal protein 2 precursor [Homo sapiens]	sp|O75325|LRRN2_HUMAN	sp|O75325|LRRN2_HUMAN Leucine-rich repeat neuronal protein 2 OS=Homo sapiens GN=LRRN2 PE=2 SV=2	9606.ENSP00000356143	leucine rich repeat neuronal 2	COG4886	KOG0619	_	PF13855.3|LRR_8|Leucine rich repeat|ENST00000367175|m.1825:72-129;PF13855.3|LRR_8|Leucine rich repeat|ENST00000367175|m.1825:113-153;PF13855.3|LRR_8|Leucine rich repeat|ENST00000367175|m.1825:145-200;PF13855.3|LRR_8|Leucine rich repeat|ENST00000367175|m.1825:165-222;PF13855.3|LRR_8|Leucine rich repeat|ENST00000367175|m.1825:214-273;PF13855.3|LRR_8|Leucine rich repeat|ENST00000367175|m.1825:238-29…
ENSG00000121933	TMIGD3	0.274700457	2.17375618	-2.939295074	2.62E-05	down		yes	mRNA	0.582954447	0.180347384	0.060799539	2.526173731	1.571366494	2.423728314	1	111483348	111563962	-	TMIGD3	protein_coding	GO:0006954|inflammatory response; GO:0007165|signal transduction; GO:0007190|activation of adenylate cyclase activity; GO:0008016|regulation of heart contraction; GO:0008285|negative regulation of cell population proliferation; GO:0009611|response to wounding; GO:0030336|negative regulation of cell migration; GO:0032088|negative regulation of NF-kappaB transcription factor activity	GO:0005887|integral component of plasma membrane; GO:0016020|membrane	--	--	--	1517	NP_065734.5	NP_065734.5 transmembrane and immunoglobulin domain containing 3 isoform 1 [Homo sapiens]	sp|P0DMS9|TMIG3_HUMAN	sp|P0DMS9|TMIG3_HUMAN Transmembrane domain-containing protein TMIGD3 OS=Homo sapiens GN=TMIGD3 PE=1 SV=1	9606.ENSP00000358730	adenosine A3 receptor; Receptor for adenosine. The activity of this receptor is mediated by [...]	_	KOG3656	_	PF00001.18|7tm_1|7 transmembrane receptor (rhodopsin family)|ENST00000369716|m.8692:29-121;PF13853.3|7tm_4|Olfactory receptor|ENST00000369716|m.8692:22-118;PF10320.6|7TM_GPCR_Srsx|Serpentine type 7TM GPCR chemoreceptor Srsx|ENST00000369716|m.8692:26-144
ENSG00000106780	MEGF9	88.95238009	240.1212779	-1.43255604	2.66E-05	down		yes	mRNA	97.40910327	102.2860546	67.16198237	256.403826	311.9086984	152.0513094	9	120600813	120714470	-	MEGF9	protein_coding	--	GO:0005604|basement membrane; GO:0016021|integral component of membrane	--	--	--	6298	NP_001073966.2	NP_001073966.2 multiple epidermal growth factor-like domains protein 9 precursor [Homo sapiens]	sp|Q9H1U4|MEGF9_HUMAN	sp|Q9H1U4|MEGF9_HUMAN Multiple epidermal growth factor-like domains protein 9 OS=Homo sapiens GN=MEGF9 PE=2 SV=3	_	_	_	_	_	PF00053.21|Laminin_EGF|Laminin EGF domain|ENST00000373930|m.5185:204-245;PF00053.21|Laminin_EGF|Laminin EGF domain|ENST00000373930|m.5185:254-298;PF00053.21|Laminin_EGF|Laminin EGF domain|ENST00000373930|m.5185:301-346;PF00053.21|Laminin_EGF|Laminin EGF domain|ENST00000373930|m.5185:349-394;PF00053.21|Laminin_EGF|Laminin EGF domain|ENST00000373930|m.5185:400-444
ENSG00000111728	ST8SIA1	1.092302671	0.350988926	1.610493929	0.00031642	up		yes	mRNA	0.689196818	0.980790662	1.606920533	0.506417413	0.252044954	0.294504411	12	22063773	22437041	-	ST8SIA1	protein_coding	GO:0005975|carbohydrate metabolic process; GO:0006486|protein glycosylation; GO:0006688|glycosphingolipid biosynthetic process; GO:0008284|positive regulation of cell population proliferation; GO:0034605|cellular response to heat	GO:0000139|Golgi membrane; GO:0016021|integral component of membrane	GO:0003828|alpha-N-acetylneuraminate alpha-2,8-sialyltransferase activity; GO:0008373|sialyltransferase activity	ko:K03371|SIAT8A	ko00601|Glycosphingolipid biosynthesis - lacto and neolacto series; ko00603|Glycosphingolipid biosynthesis - globo and isoglobo series; ko00604|Glycosphingolipid biosynthesis - ganglio series; ko01100|Metabolic pathways	9714	NP_003025.1	NP_003025.1 alpha-N-acetylneuraminide alpha-2,8-sialyltransferase isoform 1 [Homo sapiens]	sp|Q92185|SIA8A_HUMAN	sp|Q92185|SIA8A_HUMAN Alpha-N-acetylneuraminide alpha-2,8-sialyltransferase OS=Homo sapiens GN=ST8SIA1 PE=1 SV=1	_	_	_	_	_	PF00777.15|Glyco_transf_29|Glycosyltransferase family 29 (sialyltransferase)|ENST00000396037|m.271:92-343
ENSG00000274290	HIST1H2BE	3.534613662	8.780563421	-1.310327244	2.67E-05	down		yes	mRNA	2.917478405	3.408544621	4.277817958	8.390674045	10.34753555	7.603480671	6	26172059	26184655	+	HIST1H2BE	protein_coding	GO:0002227|innate immune response in mucosa; GO:0006334|nucleosome assembly; GO:0016567|protein ubiquitination; GO:0019731|antibacterial humoral response; GO:0050830|defense response to Gram-positive bacterium; GO:0061844|antimicrobial humoral immune response mediated by antimicrobial peptide	GO:0000786|nucleosome; GO:0005615|extracellular space; GO:0005634|nucleus; GO:0005654|nucleoplasm; GO:0005829|cytosol; GO:0070062|extracellular exosome	GO:0003677|DNA binding; GO:0042802|identical protein binding; GO:0046982|protein heterodimerization activity	ko:K11252|H2B	ko05034|Alcoholism; ko05203|Viral carcinogenesis; ko05322|Systemic lupus erythematosus	2585	XP_001086637.2	XP_001086637.2 PREDICTED: histone H2B type 1-like [Macaca mulatta]	sp|P62807|H2B1C_HUMAN	sp|P62807|H2B1C_HUMAN Histone H2B type 1-C/E/F/G/I OS=Homo sapiens GN=HIST1H2BC PE=1 SV=4	_	_	_	_	_	PF00125.21|Histone|Core histone H2A/H2B/H3/H4|ENST00000634910|m.3447:9-101;PF00808.20|CBFD_NFYB_HMF|Histone-like transcription factor (CBF/NF-Y) and archaeal histone|ENST00000634910|m.3447:42-99
ENSG00000130382	MLLT1	1.448100015	4.632733974	-1.670884936	2.68E-05	down		yes	mRNA	1.47408149	1.337698182	1.532520373	3.570809828	7.263024832	3.064367261	19	6210379	6279948	-	MLLT1	protein_coding	GO:0006355|regulation of transcription, DNA-templated; GO:0006366|transcription by RNA polymerase II; GO:0006368|transcription elongation from RNA polymerase II promoter; GO:0006469|negative regulation of protein kinase activity	GO:0001650|fibrillar center; GO:0005634|nucleus; GO:0005654|nucleoplasm; GO:0005829|cytosol; GO:0008023|transcription elongation factor complex	GO:0003677|DNA binding	ko:K15187|MLLT1_3,ENL,AF9	ko05202|Transcriptional misregulation in cancer	4507	NP_005925.2	NP_005925.2 protein ENL [Homo sapiens]	sp|Q03111|ENL_HUMAN	sp|Q03111|ENL_HUMAN Protein ENL OS=Homo sapiens GN=MLLT1 PE=1 SV=2	9606.ENSP00000252674	myeloid/lymphoid or mixed-lineage leukemia (trithorax homolog, Drosophila); translocated to, [...]	COG5033	KOG3149	_	PF03366.13|YEATS|YEATS family|ENST00000252674|m.3545:83-161
ENSG00000079156	OSBPL6	0.064208632	0.473735104	-2.704558309	2.69E-05	down		yes	mRNA	0.06276302	0.057354425	0.072508453	0.840491272	0.460276729	0.120437309	2	178194481	178402891	+	OSBPL6	protein_coding	GO:0006699|bile acid biosynthetic process	GO:0005789|endoplasmic reticulum membrane; GO:0005829|cytosol; GO:0005886|plasma membrane; GO:0031965|nuclear membrane; GO:0097038|perinuclear endoplasmic reticulum	GO:0008289|lipid binding; GO:0015248|sterol transporter activity	ko:K20463|OSBPL3_6_7,ORP3_6_7	--	10513	NP_115912.1	NP_115912.1 oxysterol-binding protein-related protein 6 isoform a [Homo sapiens]	sp|Q9BZF3|OSBL6_HUMAN	sp|Q9BZF3|OSBL6_HUMAN Oxysterol-binding protein-related protein 6 OS=Homo sapiens GN=OSBPL6 PE=1 SV=1	_	_	_	_	_	PF01237.15|Oxysterol_BP|Oxysterol-binding protein|ENST00000190611|m.9977:570-918;PF15409.3|PH_8|Pleckstrin homology domain|ENST00000190611|m.9977:91-178;PF00169.26|PH|PH domain|ENST00000190611|m.9977:88-177
ENSG00000182541	LIMK2	31.88645954	76.34970136	-1.259415164	2.73E-05	down		yes	mRNA	40.54309997	27.64016863	27.47611002	86.05568089	83.75667581	59.23674737	22	31212239	31280080	+	LIMK2	protein_coding	GO:0007283|spermatogenesis; GO:0016310|phosphorylation; GO:0035556|intracellular signal transduction	GO:0005634|nucleus; GO:0005737|cytoplasm; GO:0005801|cis-Golgi network	GO:0004674|protein serine/threonine kinase activity; GO:0005524|ATP binding; GO:0046872|metal ion binding; GO:0046982|protein heterodimerization activity	ko:K05744|LIMK2	ko04360|Axon guidance; ko04666|Fc gamma R-mediated phagocytosis; ko04810|Regulation of actin cytoskeleton	3670	NP_005560.1	NP_005560.1 LIM domain kinase 2 isoform 2a [Homo sapiens]	sp|P53671|LIMK2_HUMAN	sp|P53671|LIMK2_HUMAN LIM domain kinase 2 OS=Homo sapiens GN=LIMK2 PE=1 SV=1	_	_	_	_	_	PF07714.14|Pkinase_Tyr|Protein tyrosine kinase|ENST00000331728|m.11257:333-599;PF00069.22|Pkinase|Protein kinase domain|ENST00000331728|m.11257:334-540;PF00412.19|LIM|LIM domain|ENST00000331728|m.11257:12-67;PF00412.19|LIM|LIM domain|ENST00000331728|m.11257:72-126;PF00595.21|PDZ|PDZ domain (Also known as DHR or GLGF)|ENST00000331728|m.11257:153-236;PF06293.11|Kdo|Lipopolysaccharide kinase (Kdo/Wa…
ENSG00000033327	GAB2	17.31213557	50.89333013	-1.555143237	2.90E-05	down		yes	mRNA	23.51308793	16.81349812	11.60982065	44.3377165	72.01871076	36.32356314	11	78215297	78418348	-	GAB2	protein_coding	GO:0007411|axon guidance; GO:0008284|positive regulation of cell population proliferation; GO:0030316|osteoclast differentiation; GO:0038095|Fc-epsilon receptor signaling pathway; GO:0043306|positive regulation of mast cell degranulation; GO:0048015|phosphatidylinositol-mediated signaling	GO:0005737|cytoplasm; GO:0005829|cytosol; GO:0005886|plasma membrane	GO:0005068|transmembrane receptor protein tyrosine kinase adaptor activity; GO:0005547|phosphatidylinositol-3,4,5-trisphosphate binding; GO:0043325|phosphatidylinositol-3,4-bisphosphate binding	ko:K08091|GAB2	ko04014|Ras signaling pathway; ko04071|Sphingolipid signaling pathway; ko04072|Phospholipase D signaling pathway; ko04380|Osteoclast differentiation; ko04664|Fc epsilon RI signaling pathway; ko04666|Fc gamma R-mediated phagocytosis; ko05220|Chronic myeloid leukemia	6092	NP_536739.1	NP_536739.1 GRB2-associated-binding protein 2 isoform a [Homo sapiens]	sp|Q9UQC2|GAB2_HUMAN	sp|Q9UQC2|GAB2_HUMAN GRB2-associated-binding protein 2 OS=Homo sapiens GN=GAB2 PE=1 SV=1	_	_	_	_	_	PF00169.26|PH|PH domain|ENST00000361507|m.6882:35-144
ENSG00000256235	SMIM3	3.60181806	9.354260328	-1.374439821	2.91E-05	down		yes	mRNA	3.079494356	4.589756227	3.136203598	8.472674215	11.28195283	8.308153942	5	150777946	150796734	+	SMIM3	protein_coding	--	GO:0016021|integral component of membrane	--	--	--	2332	XP_012360014.1	XP_012360014.1 PREDICTED: uncharacterized protein LOC105739291 [Nomascus leucogenys]	sp|Q9BZL3|SMIM3_HUMAN	sp|Q9BZL3|SMIM3_HUMAN Small integral membrane protein 3 OS=Homo sapiens GN=SMIM3 PE=1 SV=1	_	_	_	_	_	_
ENSG00000130724	CHMP2A	7.136578745	17.32143927	-1.27806681	3.23E-05	down		yes	mRNA	6.511688792	7.987118871	6.910928572	19.46287964	19.77693566	12.72450249	19	58551566	58555124	-	CHMP2A	protein_coding	GO:0000920|septum digestion after cytokinesis; GO:0006997|nucleus organization; GO:0007034|vacuolar transport; GO:0007080|mitotic metaphase plate congression; GO:0010324|membrane invagination; GO:0010458|exit from mitosis; GO:0010824|regulation of centrosome duplication; GO:0015031|protein transport; GO:0016197|endosomal transport; GO:0016236|macroautophagy; GO:0019058|viral life cycle; GO:003146…	GO:0000815|ESCRT III complex; GO:0005635|nuclear envelope; GO:0005829|cytosol; GO:0016020|membrane; GO:0030117|membrane coat; GO:0031902|late endosome membrane; GO:0070062|extracellular exosome	GO:0019904|protein domain specific binding; GO:0031210|phosphatidylcholine binding	ko:K12191|CHMP2A	ko04144|Endocytosis	1178	XP_017533621.1	XP_017533621.1 PREDICTED: charged multivesicular body protein 2a isoform X1 [Manis javanica]	sp|O43633|CHM2A_HUMAN	sp|O43633|CHM2A_HUMAN Charged multivesicular body protein 2a OS=Homo sapiens GN=CHMP2A PE=1 SV=1	9361.ENSDNOP00000003896	chromatin modifying protein 2A	COG5491	KOG3230	_	PF03357.18|Snf7|Snf7|ENST00000600118|m.2513:17-185
ENSG00000132589	FLOT2	22.93522846	66.0815636	-1.526271956	3.28E-05	down		yes	mRNA	29.50540666	22.57373494	16.72654378	46.80895918	97.63215075	53.80358088	17	28879335	28897679	-	FLOT2	protein_coding	GO:0001765|membrane raft assembly; GO:0007155|cell adhesion; GO:0008544|epidermis development; GO:0010629|negative regulation of gene expression; GO:0044860|protein localization to plasma membrane raft; GO:0045661|regulation of myoblast differentiation; GO:0050821|protein stabilization; GO:0072659|protein localization to plasma membrane; GO:1902992|negative regulation of amyloid precursor protein…	GO:0001931|uropod; GO:0002080|acrosomal membrane; GO:0005768|endosome; GO:0005886|plasma membrane; GO:0005901|caveola; GO:0005913|cell-cell adherens junction; GO:0005925|focal adhesion; GO:0016020|membrane; GO:0016323|basolateral plasma membrane; GO:0016600|flotillin complex; GO:0030027|lamellipodium; GO:0030139|endocytic vesicle; GO:0031410|cytoplasmic vesicle; GO:0031982|vesicle; GO:0044291|cel…	GO:0002020|protease binding; GO:0035255|ionotropic glutamate receptor binding; GO:0046982|protein heterodimerization activity	ko:K07192|FLOT	ko04910|Insulin signaling pathway	2756	PNI47021.1	PNI47021.1 FLOT2 isoform 1 [Pan troglodytes]	sp|Q14254|FLOT2_HUMAN	sp|Q14254|FLOT2_HUMAN Flotillin-2 OS=Homo sapiens GN=FLOT2 PE=1 SV=2	_	_	_	_	_	PF01145.22|Band_7|SPFH domain / Band 7 family|ENST00000394906|m.1877:125-269;PF15975.2|Flot|Flotillin|ENST00000394906|m.1877:394-469
ENSG00000173406	DAB1	0.307549367	0.031002376	2.953201473	0.000328953	up		yes	mRNA	0.235097156	0.289107751	0.398443192	0.008305187	0.008338283	0.076363658	1	56994778	58546734	-	DAB1	protein_coding	GO:0007399|nervous system development; GO:0030154|cell differentiation	--	--	ko:K20054|DAB1	--	5298	XP_012298031.1	XP_012298031.1 disabled homolog 1 isoform X3 [Aotus nancymaae]	sp|Q9BGX5|DAB1_MACFA	sp|Q9BGX5|DAB1_MACFA Disabled homolog 1 OS=Macaca fascicularis GN=DAB1 PE=2 SV=1	9606.ENSP00000360277	disabled homolog 1 (Drosophila); Adapter molecule functioning in neural development. May reg [...]	_	KOG3535	_	PF00640.20|PID|Phosphotyrosine interaction domain (PTB/PID)|ENST00000371236|m.6779:61-167
ENSG00000099985	OSM	1.72311192	5.680320076	-1.715144982	3.34E-05	down		yes	mRNA	1.259115423	2.006078852	1.904141487	4.062532825	8.097901045	4.880526359	22	30262829	30266840	-	OSM	protein_coding	GO:0002675|positive regulation of acute inflammatory response; GO:0006955|immune response; GO:0007260|tyrosine phosphorylation of STAT protein; GO:0007275|multicellular organism development; GO:0007422|peripheral nervous system development; GO:0008283|cell population proliferation; GO:0008284|positive regulation of cell population proliferation; GO:0008285|negative regulation of cell population p…	GO:0005576|extracellular region; GO:0005615|extracellular space; GO:0005622|intracellular	GO:0005125|cytokine activity; GO:0005147|oncostatin-M receptor binding; GO:0008083|growth factor activity	ko:K05418|OSM	ko04060|Cytokine-cytokine receptor interaction; ko04151|PI3K-Akt signaling pathway; ko04630|Jak-STAT signaling pathway	1854	NP_065391.1	NP_065391.1 oncostatin-M isoform 1 preproprotein [Homo sapiens]	sp|P13725|ONCM_HUMAN	sp|P13725|ONCM_HUMAN Oncostatin-M OS=Homo sapiens GN=OSM PE=1 SV=2	9606.ENSP00000215781	oncostatin M; Growth regulator. Inhibits the proliferation of a number of tumor cell lines. [...]	_	_	NOG39662	PF01291.14|LIF_OSM|LIF / OSM family|ENST00000215781|m.10956:51-222
ENSG00000138613	APH1B	2.2429379	7.447799	-1.726942367	3.38E-05	down		yes	mRNA	2.422433568	2.630475246	1.675904886	4.780867051	5.235233894	12.32729606	15	63276018	63309126	+	APH1B	protein_coding	GO:0007219|Notch signaling pathway; GO:0007220|Notch receptor processing; GO:0016485|protein processing; GO:0031293|membrane protein intracellular domain proteolysis; GO:0043065|positive regulation of apoptotic process; GO:0043085|positive regulation of catalytic activity; GO:0048013|ephrin receptor signaling pathway	GO:0005783|endoplasmic reticulum; GO:0005886|plasma membrane; GO:0005887|integral component of plasma membrane; GO:0016021|integral component of membrane; GO:0030133|transport vesicle; GO:0070765|gamma-secretase complex	GO:0004175|endopeptidase activity; GO:0008233|peptidase activity	ko:K06172|APH1A	ko04330|Notch signaling pathway; ko05010|Alzheimer's disease	4189	NP_112591.2	NP_112591.2 gamma-secretase subunit APH-1B isoform 1 [Homo sapiens]	sp|Q8WW43|APH1B_HUMAN	sp|Q8WW43|APH1B_HUMAN Gamma-secretase subunit APH-1B OS=Homo sapiens GN=APH1B PE=1 SV=3	9598.ENSPTRP00000012220	anterior pharynx defective 1 homolog B (C. elegans)	_	KOG3972	_	PF06105.9|Aph-1|Aph-1 protein|ENST00000261879|m.8186:25-261
[truncated: 599 more rows]
