# Supplementary material for: Uncovering Potential lncRNAs and mRNAs in the Progression From Acute Myocardial Infarction to Myocardial Fibrosis to Heart Failure
Source: Front Cardiovasc Med. 2021 Jul 16;8:664044. doi: 10.3389/fcvm.2021.664044 (PMC8322527; doi:10.3389/fcvm.2021.664044)
Supplement: Supplementary file 4 [file Data_Sheet_3.CSV]

gene_id	gene_name	expression_GH	expression_GC	log2FC(GH/GC)	pval	regulate	top10	significant	type	fpkm_H3-BA	fpkm_H4-BA	fpkm_H5-BA	fpkm_C1-BA	fpkm_C4-BA	fpkm_C5-BA	chr	start	end	strand	gene_name1	gene_biotype
ENSG00000244879	GABPB1-AS1	2.809867148	17.51302155	-2.635552465	3.05E-06	down	yes	yes	lncRNA	4.778955933	0.702033815	2.948611697	11.76789715	18.01509402	22.75607348	15	50354959	50372202	+	GABPB1-AS1	antisense
ENSG00000280441	FP236383.1	5.339856688	0	9.063356435	2.51E-07	up	yes	yes	lncRNA	10.33267185	3.419803532	2.267094685	0	0	0	21	8380665	8410645	+	FP236383.1	lincRNA
ENSG00000203999	LINC01270	41.88759509	7.225602377	2.533682402	1.88E-06	up	yes	yes	lncRNA	17.43694651	72.52549108	35.70034769	5.708416191	9.377283491	6.591107449	20	50292720	50314922	+	LINC01270	lincRNA
ENSG00000234665	AL512625.3	6.343006772	0.250252565	4.609455267	6.42E-06	up	yes	yes	lncRNA	10.85226578	7.583267407	0.593487125	0	0.499819602	0.250938094	9	62856999	62898087	-	AL512625.3	lincRNA
ENSG00000261519	AC010542.4	25.83705915	3.394027489	2.924685549	9.51E-06	up	yes	yes	lncRNA	7.001032069	32.62368289	37.88646248	1.842533289	4.439235462	3.900313714	16	66549280	66551189	+	AC010542.4	lincRNA
ENSG00000251129	LINC02506	20.28361963	0.322200562	5.932827887	2.80E-05	up	yes	yes	lncRNA	8.897135679	47.23867417	4.715049027	0	0	0.966601686	4	31997397	32155406	+	LINC02506	lincRNA
ENSG00000259309	AC021818.1	9.728204789	0.187371602	5.624669507	5.02E-05	up	yes	yes	lncRNA	1.979163568	15.19123171	12.01421909	0	0.562114806	0	15	69820756	69835111	-	AC021818.1	lincRNA
ENSG00000260176	AC141586.2	17.60410235	0.455741852	5.241056613	0.000143881	up	yes	yes	lncRNA	7.067638082	10.54216687	35.20250208	1.367225556	0	0	16	2644084	2645214	-	AC141586.2	lincRNA
ENSG00000241280	AC106712.1	0	4.165209416	-8.70570475	2.83E-05	down	yes	yes	lncRNA	0	0	0	0.362565145	9.008300211	3.124762892	3	101960358	101997926	+	AC106712.1	lincRNA
ENSG00000285957	AC019257.7	2.064790233	0	7.696821673	0.00018939	up	yes	yes	lncRNA	0.729990788	0.505543214	4.958836697	0	0	0	8	1957921	1963131	-	AC019257.7	antisense
ENSG00000261971	MMP25-AS1	107.4190793	29.03065008	1.887238906	0.000351699	up	yes	yes	lncRNA	33.01223111	115.7770726	173.4679342	22.6173533	40.47901699	23.99557996	16	3037403	3059370	-	MMP25-AS1	antisense
ENSG00000237781	AL356356.1	88.50513277	26.01918842	1.765793794	0.000358462	up	yes	yes	lncRNA	45.82805325	123.1716128	96.51573221	31.75252856	25.50057063	20.80446606	1	150548562	150557724	-	AL356356.1	antisense
ENSG00000273729	AC007686.3	45.60129408	16.19849108	1.492641313	0.00037551	up		yes	lncRNA	25.68428729	63.84052473	47.27907022	17.83000142	14.48819881	16.27727302	14	77028086	77031572	+	AC007686.3	antisense
ENSG00000254946	AC073172.2	23.90148362	1.948523135	3.609865572	0.000439907	up		yes	lncRNA	5.990782543	43.12257051	22.59109782	2.739239994	0	3.106329412	11	15552855	15591098	+	AC073172.2	lincRNA
ENSG00000260528	FAM157C	178.7960812	71.82570438	1.315622815	0.000505224	up		yes	lncRNA	120.7747491	206.4911594	209.122335	62.49163706	57.0073129	95.97816318	16	90102271	90178344	+	FAM157C	lincRNA
ENSG00000205786	LINC01531	15.96644049	4.307612377	1.887640382	0.000614078	up		yes	lncRNA	7.193262037	27.52976375	13.17629567	5.426956664	4.559124724	2.936755744	19	35399511	35419385	+	LINC01531	lincRNA
ENSG00000243797	AC004917.1	96.58797953	19.04400011	2.341899111	0.000646728	up		yes	lncRNA	16.72878024	223.0159451	50.01921323	23.28880265	15.44155291	18.40164478	7	106372251	106770207	-	AC004917.1	sense_overlapping
ENSG00000224038	BX005214.1	8.866862055	0	9.793905968	0.000654559	up		yes	lncRNA	6.533110832	14.77970454	5.287770796	0	0	0	9	39384506	39405305	-	BX005214.1	lincRNA
ENSG00000285966	AC007686.4	9.924593091	1.093579024	3.170270937	0.000724059	up		yes	lncRNA	2.403046598	20.29808386	7.07264882	1.785509174	0	1.495227898	14	76958098	77000609	-	AC007686.4	lincRNA
ENSG00000267283	AC005306.1	40.66201336	10.76224941	1.916716871	0.000753974	up		yes	lncRNA	27.27276813	24.72241486	69.99085708	9.200623743	13.98042648	9.105698023	19	1989401	1990370	+	AC005306.1	processed_transcript
ENSG00000213373	LINC00671	10.25836183	2.523618144	2.018935029	0.00081896	up		yes	lncRNA	5.883719013	12.98595175	11.90541473	2.345798162	3.260629031	1.964427238	17	42874670	42898704	-	LINC00671	lincRNA
ENSG00000238113	LINC01410	156.5177997	58.98956979	1.407642566	0.001265257	up		yes	lncRNA	181.3856504	190.7155949	97.45215371	37.45513961	91.17139498	48.34217478	9	62801461	62813486	+	LINC01410	lincRNA
ENSG00000223935	LGALSL-DT	21.76274087	4.67532112	2.216303198	0.00139905	up		yes	lncRNA	9.033941862	34.81074543	21.44353531	6.116615785	4.342101353	3.567246223	2	64395220	64453897	-	LGALSL-DT	bidirectional_promoter_lncRNA
ENSG00000269903	AC025165.4	38.5665308	9.604548758	2.004432353	0.001470467	up		yes	lncRNA	29.44577159	38.29752538	47.95629542	10.83676238	11.42274406	6.554139839	12	57814494	57814926	+	AC025165.4	lincRNA
ENSG00000204054	LINC00963	38.00402307	14.24383359	1.415181729	0.001474467	up		yes	lncRNA	18.6288151	37.6949233	57.68833081	10.50970953	17.40829565	14.81349558	9	129483451	129513686	+	LINC00963	processed_transcript
ENSG00000274653	AC106782.6	19.98134926	3.093083823	2.687601272	0.001551342	up		yes	lncRNA	9.718002363	22.57368935	27.65235607	3.054894602	2.760071528	3.46428534	16	30359825	30360336	+	AC106782.6	antisense
ENSG00000280109	PLAC4	2.748254542	10.34125845	-1.907978667	0.000116147	down	yes	yes	lncRNA	3.265690104	2.091810595	2.887262928	15.79643514	10.46163725	4.765702958	21	41175231	41186788	-	PLAC4	antisense
ENSG00000179818	PCBP1-AS1	56.27984324	26.84367591	1.067755043	0.001626766	up		yes	lncRNA	40.03902171	66.85106176	61.94944624	30.195482	27.24534851	23.09019724	2	69962263	70103220	-	PCBP1-AS1	processed_transcript
ENSG00000250696	AC111000.4	4.353891332	17.22315566	-1.981499824	0.000934833	down	yes	yes	lncRNA	6.887734568	2.325665904	3.848273523	15.89959029	27.91276303	7.857113672	4	69182100	69216766	+	AC111000.4	antisense
ENSG00000277229	AC084781.1	17.80811306	2.271471025	2.965308327	0.001850435	up		yes	lncRNA	3.792391166	31.40687214	18.22507587	3.576461973	1.615651626	1.622299476	15	58454327	58454982	+	AC084781.1	sense_intronic
ENSG00000232973	CYP1B1-AS1	14.45188527	3.758299237	1.940270198	0.001922612	up		yes	lncRNA	3.131892799	26.78883468	13.43492832	3.150475432	5.171010871	2.953411409	2	38073447	38231651	+	CYP1B1-AS1	antisense
ENSG00000254789	AC073172.1	105.5413925	20.90832595	2.335106307	0.001992349	up		yes	lncRNA	12.78985035	205.4917322	98.34259505	29.40739904	7.472626087	25.84495272	11	15571819	15622403	-	AC073172.1	lincRNA
ENSG00000279364	AC114546.3	24.61477728	58.45690923	-1.247509651	0.001545001	down	yes	yes	lncRNA	28.15642669	20.28586897	25.40203618	42.84604194	60.30772205	72.21696369	15	34978351	34980084	+	AC114546.3	TEC
ENSG00000258819	LINC02289	104.595371	30.99728389	1.754277867	0.002233752	up		yes	lncRNA	62.35109286	213.0224797	38.41254048	43.82072945	26.5630944	22.60802784	14	77069180	77076344	-	LINC02289	lincRNA
ENSG00000272668	AL590560.1	14.19469334	5.317710834	1.41478	0.002402894	up		yes	lncRNA	16.47728576	10.8475656	15.25922868	2.795395565	4.754101336	8.403635601	1	159854870	159867685	+	AL590560.1	antisense
ENSG00000285938	AC072022.2	130.7499208	40.05441826	1.706526974	0.002476225	up		yes	lncRNA	34.25086148	168.235413	189.7634878	34.18063891	54.04335858	31.93925729	3	187743686	187746028	+	AC072022.2	antisense
ENSG00000253521	HPYR1	5.686352145	0.609251704	3.201440497	0.002500793	up		yes	lncRNA	1.202614537	12.30768821	3.548753684	0	0.341562187	1.486192924	8	132507962	132565246	-	HPYR1	lincRNA
ENSG00000280205	AC009716.2	23.85593807	6.971863375	1.773269013	0.002551775	up		yes	lncRNA	6.938111647	37.63819578	26.99150678	9.451105532	7.412972985	4.051511609	18	76385642	76389406	-	AC009716.2	TEC
ENSG00000260412	AL353746.1	0.030482232	1.177266008	-4.874210546	0.001586708	down	yes	yes	lncRNA	0	0	0.091446697	3.068657389	0.205370821	0.257769815	9	27937617	27944497	-	AL353746.1	sense_overlapping
ENSG00000273448	AC006480.2	6.314863821	21.45235427	-1.762702015	0.001797447	down	yes	yes	lncRNA	9.071104674	5.637733219	4.235753569	14.03834887	22.72465772	27.59405621	7	67333047	67334383	+	AC006480.2	lincRNA
ENSG00000246548	LINC02288	53.82406909	15.57768856	1.788112465	0.002603986	up		yes	lncRNA	27.01365363	108.9573567	25.50119695	24.20512932	9.18261827	13.34531808	14	77041064	77069503	+	LINC02288	lincRNA
ENSG00000259623	AC125257.1	22.30193094	53.63154465	-1.265535407	0.001803895	down	yes	yes	lncRNA	31.30987792	18.52255122	17.07336369	40.17030008	55.22403865	65.50029521	17	41848518	41851447	-	AC125257.1	sense_overlapping
ENSG00000255733	IFNG-AS1	18.83257107	60.1622413	-1.675102261	0.003643538	down	yes	yes	lncRNA	26.34150288	10.16843672	19.98777361	23.92162173	46.05228051	110.5128217	12	67989445	68234686	+	IFNG-AS1	antisense
ENSG00000241860	AL627309.5	62.24809435	21.1871545	1.554390807	0.002682114	up		yes	lncRNA	25.24955061	118.8340731	42.6606593	23.22804767	22.86827302	17.46514281	1	141474	173862	-	AL627309.5	processed_transcript
ENSG00000268520	AC008750.5	6.620248477	0	9.372919128	0.002842152	up		yes	lncRNA	7.232001759	5.311944548	7.316799125	0	0	0	19	51361712	51365544	-	AC008750.5	sense_intronic
ENSG00000266680	AL135905.1	0.357913073	4.858521598	-3.726046897	0.003799447	down	yes	yes	lncRNA	0	1.073739219	0	2.228071277	8.052174485	4.295319031	6	63571005	63572408	-	AL135905.1	antisense
ENSG00000232680	AC002511.1	33.9892959	10.02429129	1.760566145	0.002889817	up		yes	lncRNA	13.37197125	36.68322666	51.91268979	10.94874225	7.772361422	11.3517702	19	35432957	35434642	-	AC002511.1	lincRNA
ENSG00000229021	AL450992.1	0	0.716566281	-6.183022509	0.004515513	down		yes	lncRNA	0	0	0	0.856470816	0.429896758	0.86333127	1	151994531	152042774	+	AL450992.1	antisense
ENSG00000275210	AC245884.11	38.35605113	12.12292736	1.660902605	0.002894808	up		yes	lncRNA	12.73316111	61.14740505	41.18758723	13.30482355	13.03950747	10.02445105	19	54308915	54337168	-	AC245884.11	processed_transcript
ENSG00000237927	AL078604.2	36.8719827	8.899066006	2.049570116	0.003083685	up		yes	lncRNA	8.698631486	60.7429615	41.17435511	10.93780445	2.647021645	13.11237192	6	159586955	159589169	-	AL078604.2	lincRNA
ENSG00000260755	AC010542.2	74.65600602	20.2790187	1.879752472	0.003155938	up		yes	lncRNA	18.86547621	97.35515748	107.7473844	20.66089187	21.43241452	18.74374972	16	66509437	66510048	+	AC010542.2	lincRNA
ENSG00000264754	AC110921.1	12.88532661	1.796638951	2.83546819	0.003261135	up		yes	lncRNA	15.24392528	17.24298863	6.169065929	1.916796613	1.154539724	2.318580515	17	67524481	67525422	+	AC110921.1	sense_intronic
ENSG00000259336	AC021231.1	0	2.185004684	-7.778080208	0.004628735	down		yes	lncRNA	0	0	0	2.331007506	1.316278523	2.907728023	15	35099022	35169698	-	AC021231.1	lincRNA
ENSG00000259564	AC009554.1	26.90382553	65.05756807	-1.273591163	0.004750847	down		yes	lncRNA	36.06323803	18.82731318	25.82092537	43.25360136	71.54026611	80.37883673	15	61834682	61935738	+	AC009554.1	antisense
ENSG00000224805	LINC00853	4.7406164	0	8.891970907	0.003266666	up		yes	lncRNA	3.763704395	7.602268597	2.855876209	0	0	0	1	47179250	47180339	+	LINC00853	antisense
ENSG00000251022	THAP9-AS1	17.83450261	39.74318123	-1.155590627	0.004843399	down		yes	lncRNA	23.69274172	15.42843844	14.38232769	26.05657657	41.78084168	51.39212544	4	82893009	82900960	-	THAP9-AS1	antisense
ENSG00000255029	AC110058.1	7.629502353	0	9.577334852	0.003554991	up		yes	lncRNA	0	13.38836468	9.50014238	0	0	0	11	29519076	29552639	+	AC110058.1	lincRNA
ENSG00000259459	LINC02568	2.681019278	0.106051665	4.535313602	0.003960188	up		yes	lncRNA	1.39451155	6.08420124	0.564345045	0	0	0.318154994	15	63390136	63438320	+	LINC02568	lincRNA
ENSG00000268262	AC011445.1	20.99551095	3.985688432	2.394251882	0.004016899	up		yes	lncRNA	4.964270306	13.17871032	44.84355222	2.675209868	5.236897402	4.044958025	19	39314651	39320858	-	AC011445.1	sense_overlapping
ENSG00000275888	AC132872.3	55.16995922	16.34669047	1.75426352	0.004200402	up		yes	lncRNA	24.71987883	36.74953561	104.0404632	18.64991299	15.72670327	14.66345515	17	82244770	82245591	+	AC132872.3	antisense
ENSG00000278991	AC090181.3	8.564124446	21.47343024	-1.325163104	0.005351902	down		yes	lncRNA	8.42141288	10.62108226	6.6498782	18.59571245	24.26821148	21.5563668	15	77063397	77064910	-	AC090181.3	TEC
ENSG00000205181	LINC00654	17.08401545	6.600812254	1.370591884	0.004410482	up		yes	lncRNA	9.881667481	28.02367238	13.34670651	8.946269035	5.276323581	5.579844147	20	5496067	5504613	-	LINC00654	lincRNA
ENSG00000281181	FP236383.3	236.0205923	70.65173921	1.739972697	0.004441844	up		yes	lncRNA	43.79944727	284.1930619	380.0692676	50.4140353	64.30398497	97.23719735	21	8437629	8438551	-	FP236383.3	lincRNA
ENSG00000274272	AC069281.2	81.95684017	26.76634193	1.614081504	0.004511308	up		yes	lncRNA	32.64506861	38.93567244	174.2897795	27.54333511	29.46083165	23.29485904	7	100572232	100578700	-	AC069281.2	processed_transcript
ENSG00000274156	AC008121.2	0.198200176	7.311786289	-5.136152473	0.005556607	down		yes	lncRNA	0.594600527	0	0	2.990642517	11.48358632	7.461130032	12	50934942	50935464	-	AC008121.2	lincRNA
ENSG00000267776	AC006116.10	11.71105783	36.70198531	-1.647148356	0.005767644	down		yes	lncRNA	13.91631319	6.054336798	15.16252349	30.28604631	40.13267516	39.68723446	19	56376704	56377284	-	AC006116.10	sense_intronic
ENSG00000177112	MRVI1-AS1	72.64646628	27.23417332	1.415143485	0.004864831	up		yes	lncRNA	30.58781072	119.6281716	67.72341656	31.49393837	26.18821965	24.02036193	11	10541272	10599932	+	MRVI1-AS1	antisense
ENSG00000268170	AC073342.2	96.97869142	34.23032763	1.502120037	0.00507074	up		yes	lncRNA	35.24395524	173.3659342	82.32618482	26.93738174	29.63703471	46.11656644	7	143220468	143222267	-	AC073342.2	antisense
ENSG00000261618	AC083837.1	0.871555706	3.666091115	-2.060048883	0.006218164	down		yes	lncRNA	0.934797823	0.83919498	0.840674315	2.481464153	3.421972448	5.094836743	8	78837529	78840522	+	AC083837.1	lincRNA
ENSG00000273233	AC097724.1	6.724920865	0	9.395517184	0.005085354	up		yes	lncRNA	3.649953939	10.61640748	5.908401171	0	0	0	2	28810281	28810706	-	AC097724.1	lincRNA
ENSG00000279339	AC100788.2	32.44685418	10.82170622	1.58326266	0.005202275	up		yes	lncRNA	11.08706673	48.35505963	37.89843617	15.56526429	11.0058927	5.893961683	17	78897264	78900152	+	AC100788.2	TEC
ENSG00000275936	AC004263.1	32.41590457	8.719707546	1.893141593	0.005383265	up		yes	lncRNA	13.30133657	25.94077935	58.00559778	11.53470528	6.252905408	8.371511948	12	120224744	120225421	+	AC004263.1	antisense
ENSG00000249112	AC112196.1	8.811122385	0.284249054	4.905852554	0.005535958	up		yes	lncRNA	0	21.13924086	5.29412629	0	0	0.852747161	5	124707827	124710737	+	AC112196.1	antisense
ENSG00000261242	AL136038.3	2.117953321	9.840827614	-2.210778433	0.006987352	down		yes	lncRNA	1.134949181	3.209461387	2.009449395	11.41683238	4.8351618	13.27048866	14	63543569	63544664	+	AL136038.3	antisense
ENSG00000245662	LINC02211	1.717763551	0.073494728	4.371076885	0.005629481	up		yes	lncRNA	0	2.404353848	2.748936804	0	0.220484183	0	5	25187800	25324386	+	LINC02211	lincRNA
ENSG00000265479	DTX2P1-UPK3BP1-PMS2P11	21.29206095	8.392903118	1.342033261	0.00572232	up		yes	lncRNA	13.41634365	13.72380243	36.73603677	8.512352266	10.27775695	6.388600141	7	76959835	77043775	+	DTX2P1-UPK3BP1-PMS2P11	processed_transcript
ENSG00000260122	AC068987.2	0	3.020019441	-8.24318324	0.007001922	down		yes	lncRNA	0	0	0	3.927721631	3.548663393	1.583673298	12	51809705	51810600	-	AC068987.2	lincRNA
ENSG00000267601	AC022966.1	208.9707439	69.40273507	1.590097733	0.005967356	up		yes	lncRNA	73.71912419	151.9852995	401.2078081	70.3208436	81.82446382	56.06289779	17	78855478	78855844	+	AC022966.1	antisense
ENSG00000269220	LINC00528	70.60487966	31.09930864	1.182625881	0.006073924	up		yes	lncRNA	37.72024621	80.72729358	93.3670992	27.87874185	26.66024646	38.75893761	22	17777322	17779481	+	LINC00528	lincRNA
ENSG00000282508	LINC01002	35.51781283	17.55751442	1.016038794	0.006253378	up		yes	lncRNA	24.38949518	40.51142709	41.65251623	22.30840226	15.05971803	15.30442296	19	198264	239440	-	LINC01002	processed_transcript
ENSG00000224032	EPB41L4A-AS1	14.19723972	29.39769133	-1.049567244	0.007106517	down		yes	lncRNA	18.50605235	10.81959232	13.26607449	24.67302435	31.5889526	31.93109703	5	112160526	112164276	+	EPB41L4A-AS1	lincRNA
ENSG00000260361	AC106028.3	28.70302636	8.727703148	1.716379401	0.006280059	up		yes	lncRNA	8.240149469	55.5771378	22.2917918	9.460318768	8.140303123	8.582487551	15	92779757	92781492	-	AC106028.3	sense_intronic
ENSG00000266980	AC087289.1	14.72468929	3.906589868	1.911546672	0.006336799	up		yes	lncRNA	10.83175095	16.37391986	16.96839707	6.150978795	2.778678751	2.790112058	17	75818815	75820055	-	AC087289.1	antisense
ENSG00000267337	LINC01478	0	1.56600186	-7.300125427	0.007998231	down		yes	lncRNA	0	0	0	1.724863295	0	2.973142284	18	44323436	44531697	-	LINC01478	lincRNA
ENSG00000213279	Z97192.2	8.300098601	2.921421954	1.503264948	0.00642645	up		yes	lncRNA	6.666574131	9.505232426	8.728489246	2.95858645	2.376051487	3.429627924	22	49572264	49575426	-	Z97192.2	lincRNA
ENSG00000253230	LINC00599	0.891689011	0	6.494558034	0.006473619	up		yes	lncRNA	0	1.457959248	1.217107785	0	0	0	8	9900064	9905366	-	LINC00599	lincRNA
ENSG00000261656	BEAN1-AS1	16.94175238	2.546218955	2.729351097	0.006746035	up		yes	lncRNA	2.998804972	28.10566764	19.72078453	4.901971666	0	2.736685198	16	66469796	66481230	-	BEAN1-AS1	antisense
ENSG00000232300	FAM215B	3.518196406	13.73433103	-1.96183391	0.008197559	down		yes	lncRNA	6.695316333	1.841538999	2.017733886	20.9574446	16.34549002	3.900058475	17	46558830	46562795	-	FAM215B	lincRNA
ENSG00000279608	AL353795.3	37.59976741	17.41670675	1.109807425	0.006812575	up		yes	lncRNA	23.77859856	57.90056821	31.12013546	17.48715535	18.64960291	16.11336199	9	35038625	35044326	-	AL353795.3	TEC
ENSG00000238201	AC114752.2	58.79654642	14.2151314	2.047534788	0.007030564	up		yes	lncRNA	14.62511247	124.383652	37.38087474	15.48619838	14.86612783	12.29306798	2	64338067	64341647	-	AC114752.2	lincRNA
ENSG00000274422	AC245060.5	1.069087568	4.611911887	-2.098677812	0.008304065	down		yes	lncRNA	1.699838859	1.220795516	0.286628329	2.968619109	3.218546816	7.648569734	22	22283928	22287220	-	AC245060.5	lincRNA
ENSG00000215244	AL137145.2	118.1836229	41.04678969	1.525459467	0.007070215	up		yes	lncRNA	50.08266675	242.7875378	61.68066404	55.37219199	40.98428959	26.78388749	10	6277687	6335982	+	AL137145.2	lincRNA
ENSG00000260093	AC034111.1	4.697830346	11.18359082	-1.249538679	0.008964797	down		yes	lncRNA	4.124351136	6.797880018	3.171259886	9.23112979	12.46351663	11.85612604	8	10050485	10054254	-	AC034111.1	antisense
ENSG00000284930	AC005280.2	267.9628919	121.6330743	1.139432882	0.007192313	up		yes	lncRNA	159.6725601	430.9770217	213.239094	141.5117182	112.3419482	111.0455566	14	73458850	73466167	-	AC005280.2	lincRNA
ENSG00000227409	ZMYM4-AS1	11.2839269	36.33881113	-1.686360979	0.009085526	down		yes	lncRNA	11.51763243	6.568757572	15.76539071	27.26110739	40.79373691	40.9615891	1	35358822	35366077	-	ZMYM4-AS1	antisense
ENSG00000232110	AL353751.1	6.576609859	1.097977319	2.571607749	0.007229459	up		yes	lncRNA	7.989503919	6.455167397	5.285158261	1.545559324	1.047299868	0.701072764	10	89283765	89292125	+	AL353751.1	antisense
ENSG00000270638	AL023806.1	2.189118813	7.485599268	-1.769118273	0.009989803	down		yes	lncRNA	2.640184996	1.828417056	2.098754388	5.928236948	8.784023879	7.744536978	6	145735570	145737218	+	AL023806.1	lincRNA
ENSG00000266579	FO680682.1	2.421294723	17.93857118	-2.884072307	0.011674814	down		yes	lncRNA	2.704139788	0	4.559744382	15.8677424	23.55261037	14.39536076	6	57493855	57497691	+	FO680682.1	lincRNA
ENSG00000249309	AC020703.1	65.9416538	18.08839928	1.865546734	0.00744269	up		yes	lncRNA	20.89090719	138.8895075	38.0445467	13.5095531	23.73343655	17.0222082	4	153720327	153727722	+	AC020703.1	antisense
ENSG00000259815	AC099793.1	10.19503451	0	9.995065346	0.007536143	up		yes	lncRNA	5.455720625	22.92150669	2.207876227	0	0	0	1	208626741	208628085	-	AC099793.1	lincRNA
ENSG00000280035	AC011676.5	39.57164322	13.90368859	1.508326571	0.007719842	up		yes	lncRNA	11.22319671	40.42749256	67.0642404	17.4932912	13.14873173	11.06904284	8	141224288	141226947	-	AC011676.5	TEC
ENSG00000247228	AC009060.1	44.38041859	19.00675845	1.222976964	0.007735757	up		yes	lncRNA	59.52471431	51.01726261	22.59927884	15.37744699	16.16170294	25.48112543	16	70156340	70173448	-	AC009060.1	antisense
ENSG00000280407	AC132872.4	41.75886342	18.14001167	1.202457411	0.008048042	up		yes	lncRNA	21.71683177	38.89115917	64.66859932	19.00236815	19.96630577	15.45136108	17	82249067	82251844	+	AC132872.4	TEC
ENSG00000268615	AL353803.5	36.32800356	3.519223001	3.364056661	0.008071452	up		yes	lncRNA	22.05504082	53.45850577	33.47046408	5.546475306	5.011193696	0	9	129328261	129328401	+	AL353803.5	lincRNA
ENSG00000279430	AL590560.2	57.85396681	16.63079715	1.797940685	0.008142411	up		yes	lncRNA	14.84050686	90.47359263	68.24780094	16.11606003	19.92520183	13.85112958	1	159910094	159910554	-	AL590560.2	TEC
ENSG00000224950	AL390066.1	51.06799172	21.01261005	1.280760005	0.00819909	up		yes	lncRNA	22.83012892	53.70002118	76.67382506	27.51793852	18.87687495	16.64301669	1	116493016	116499212	-	AL390066.1	lincRNA
ENSG00000278743	AC087239.1	17.32689478	2.356875549	2.872789764	0.008582537	up		yes	lncRNA	1.087328936	22.84136156	28.05199385	2.734451112	1.235276768	3.100898766	12	25385670	25386241	-	AC087239.1	lincRNA
ENSG00000274213	AC015912.3	66.93172976	20.01370737	1.741196718	0.008650211	up		yes	lncRNA	27.70189179	73.64370019	99.4495973	11.23639394	30.45596168	18.34876649	17	56914186	56914533	+	AC015912.3	lincRNA
ENSG00000228918	LINC01344	3.719192246	0.673896182	2.447013931	0.00924306	up		yes	lncRNA	1.377306251	7.789619664	1.990650822	1.237034195	0.223529994	0.561124357	1	182129310	182314061	-	LINC01344	lincRNA
ENSG00000279845	AC097372.3	3.501789218	17.76826431	-2.339836321	0.011822362	down		yes	lncRNA	1.334661269	6.470085248	2.700621136	9.230239485	18.95328088	25.12127258	4	146180851	146181316	+	AC097372.3	TEC
ENSG00000266970	AC061992.1	2.85672362	0	8.163259011	0.009298561	up		yes	lncRNA	0	5.921834478	2.648336383	0	0	0	17	78360453	78373911	+	AC061992.1	lincRNA
ENSG00000285616	AC114977.2	0	0.65966976	-6.065377917	0.012535289	down		yes	lncRNA	0	0	0	0.775626399	0.700771915	0.502610965	5	40474908	40490430	-	AC114977.2	lincRNA
ENSG00000232855	AF165147.1	2.362796503	5.520668119	-1.220865395	0.012720133	down		yes	lncRNA	2.285188553	2.154053692	2.649147264	5.986321327	3.515584065	7.060098966	21	28439346	28674848	-	AF165147.1	lincRNA
ENSG00000276649	AL117335.1	68.1586313	28.48995509	1.258148371	0.009892731	up		yes	lncRNA	30.18809446	87.55618369	86.73161576	36.9857059	19.56610756	28.91805181	20	1888128	1894374	-	AL117335.1	antisense
ENSG00000235478	LINC01664	0	1.728263771	-7.441503209	0.012779485	down		yes	lncRNA	0	0	0	2.31034865	1.826457968	1.047984694	22	17121586	17132104	+	LINC01664	lincRNA
ENSG00000227477	STK4-AS1	2.32415452	0.240764916	3.218492646	0.009974299	up		yes	lncRNA	2.710687342	2.433462248	1.82831397	0.378718169	0	0.34357658	20	44963794	44966402	-	STK4-AS1	lincRNA
ENSG00000266256	LINC00683	1.905783631	0.474851693	1.982319204	0.01004591	up		yes	lncRNA	2.208636901	1.529555461	1.979158529	0.634783294	0.501831187	0.2879406	18	76615212	76625940	+	LINC00683	lincRNA
ENSG00000226334	AL359182.1	30.84362965	7.808261439	1.980520486	0.010240007	up		yes	lncRNA	9.282867929	39.64364245	43.60437858	8.337452219	9.79266316	5.294668937	9	104927553	104928892	+	AL359182.1	antisense
ENSG00000258365	AC073655.2	70.34895804	31.37382855	1.164712759	0.010494647	up		yes	lncRNA	45.97764559	108.9672123	56.10201623	36.08936419	33.55613843	24.47598302	12	94277758	94282844	-	AC073655.2	antisense
ENSG00000248596	AC139491.2	0	0.581142171	-5.885433238	0.012859696	down		yes	lncRNA	0	0	0	0.650781161	0.923961177	0.168684174	5	176143085	176185155	-	AC139491.2	processed_transcript
ENSG00000281772	AC019226.2	5.568610626	22.99362952	-2.043883745	0.012876461	down		yes	lncRNA	4.400604844	7.110989919	5.194237114	13.83348499	17.49781195	37.64959162	2	148062154	148062577	+	AC019226.2	TEC
ENSG00000266955	AP001269.1	16.51098162	3.621731803	2.185569838	0.010973058	up		yes	lncRNA	11.19042696	18.08274457	20.25977333	1.481161019	5.352865993	4.031168395	18	11993988	11994938	-	AP001269.1	antisense
ENSG00000239906	AL627309.2	63.74229887	19.43450599	1.713114784	0.011083056	up		yes	lncRNA	24.0693557	105.7915693	61.3659716	25.42277613	16.40661713	16.47412471	1	139790	140339	-	AL627309.2	antisense
ENSG00000269956	MKNK1-AS1	67.89708086	27.67407585	1.294505654	0.01153714	up		yes	lncRNA	28.10867596	124.754005	50.82856161	31.1861633	25.7200285	26.11603574	1	46538696	46570255	+	MKNK1-AS1	antisense
ENSG00000255717	SNHG1	38.28162533	82.71845984	-1.111354825	0.013122829	down		yes	lncRNA	59.94320521	27.42666151	27.47500928	54.34393976	113.2481745	80.56326529	11	62851988	62855914	-	SNHG1	processed_transcript
ENSG00000256007	ARAP1-AS1	393.2740626	154.5347022	1.347547524	0.011608118	up		yes	lncRNA	190.753366	209.8108572	779.2579645	155.2012433	152.0600231	156.3428402	11	72685075	72693808	+	ARAP1-AS1	antisense
ENSG00000280332	AC020917.4	26.74099616	10.12959948	1.399591949	0.01170209	up		yes	lncRNA	11.51187073	20.8645954	47.84652234	12.32349678	8.659914268	9.405387392	19	16356329	16358327	-	AC020917.4	TEC
ENSG00000281162	LINC01127	39.15469514	13.17017337	1.57118438	0.011799044	up		yes	lncRNA	8.339113718	73.0019668	36.12300489	19.24082536	11.86521767	8.404477092	2	101962056	101987167	+	LINC01127	lincRNA
ENSG00000280107	AL022393.1	0.6202941	4.313760575	-2.778189574	0.014072258	down		yes	lncRNA	1.298051598	0	0.562830702	2.798042999	2.528008269	7.615230457	6	28170845	28172521	+	AL022393.1	TEC
ENSG00000239775	AC017116.1	159.3347337	70.80274713	1.170070348	0.011977592	up		yes	lncRNA	82.5755681	141.2422047	254.1864283	61.85730087	64.37048173	86.1804588	7	44064908	44066079	+	AC017116.1	sense_overlapping
ENSG00000279573	AC134407.2	9.938009565	3.53789511	1.487444536	0.012012682	up		yes	lncRNA	6.288697181	8.891733265	14.63359825	4.349132053	3.036357757	3.22819552	17	67955314	67957291	+	AC134407.2	TEC
ENSG00000238035	AC138035.1	25.09425482	8.967666281	1.483519527	0.012014	up		yes	lncRNA	10.99752172	43.74406566	20.54117709	13.61572175	7.304128352	5.983148739	5	181306502	181324685	+	AC138035.1	lincRNA
ENSG00000254826	AP001922.3	96.89610204	36.59973901	1.404360024	0.012556507	up		yes	lncRNA	28.80775997	158.7501756	103.1303706	45.04699689	31.46874901	33.28347112	11	75775904	75776929	+	AP001922.3	sense_intronic
ENSG00000279821	AC145098.2	13.92113037	4.15165532	1.743082936	0.012636037	up		yes	lncRNA	2.980273031	11.12629443	27.65682366	5.556556474	4.436545906	2.461863581	5	177476631	177479656	-	AC145098.2	TEC
ENSG00000240219	AL512306.2	17.22592099	6.654594892	1.370829301	0.012860462	up		yes	lncRNA	8.969116196	14.49330197	28.2153448	7.048697775	8.278970747	4.636116154	1	204626775	204629712	+	AL512306.2	lincRNA
ENSG00000225265	TAF1A-AS1	0.573586478	4.170913094	-2.840799695	0.014376261	down		yes	lncRNA	1.286797554	0	0.433961879	3.236081454	4.872953869	4.403703957	1	222589825	222593032	+	TAF1A-AS1	antisense
ENSG00000255026	AC136475.3	61.40261697	20.00722452	1.61729313	0.013172811	up		yes	lncRNA	23.14240563	28.63138111	132.4340642	16.36855154	17.25365643	26.39946558	11	287305	288987	+	AC136475.3	antisense
ENSG00000242375	AL590705.3	1.093446117	11.39705284	-3.369838014	0.01486107	down		yes	lncRNA	3.28033835	0	0	14.0241575	9.689365025	10.477636	9	97195351	97197687	-	AL590705.3	lincRNA
ENSG00000274578	AC006249.1	0	5.281404298	-9.047506843	0.015998358	down		yes	lncRNA	0	0	0	0.830204903	12.00133012	3.012677867	18	28146233	28146703	-	AC006249.1	sense_intronic
ENSG00000231721	LINC-PINT	142.4361324	68.28305429	1.060605689	0.013240638	up		yes	lncRNA	126.5600308	169.9518716	130.7964948	90.89309441	30.94703455	83.0090339	7	130938963	131110176	-	LINC-PINT	processed_transcript
ENSG00000278266	AC079949.2	0.995383354	0	6.651601898	0.013555428	up		yes	lncRNA	1.484372676	0	1.501777386	0	0	0	12	127147149	127150081	+	AC079949.2	lincRNA
ENSG00000273032	DGCR9	4.82638614	1.382119458	1.79664642	0.014208106	up		yes	lncRNA	1.773025884	2.455760314	10.25037222	1.910942011	0.935198335	1.300218029	22	18970525	19031242	+	DGCR9	processed_transcript
ENSG00000180539	C9orf139	26.21036417	10.76796025	1.282603552	0.014608483	up		yes	lncRNA	14.45820632	14.29988247	49.87300373	10.10870134	13.66428998	8.53088943	9	137027464	137037957	+	C9orf139	antisense
ENSG00000258831	AC103996.2	17.3402402	4.431736985	1.965759763	0.014725211	up		yes	lncRNA	4.078374762	33.50066362	14.44168221	5.555567889	3.4749753	4.264667767	15	93882082	93886743	+	AC103996.2	lincRNA
ENSG00000230839	AL121760.1	57.54831687	19.04761406	1.594656894	0.014881205	up		yes	lncRNA	28.76079312	85.68811359	58.1960439	20.34241955	26.54774001	10.25268262	20	1804016	1817606	-	AL121760.1	lincRNA
ENSG00000233154	LINC01762	12.49199338	4.612582283	1.435387238	0.014925954	up		yes	lncRNA	6.947143371	15.36185633	15.16698043	5.517128876	5.19237442	3.128243552	1	116423724	116478842	-	LINC01762	lincRNA
ENSG00000254271	AC022390.1	0	5.123870408	-9.003903069	0.016400763	down		yes	lncRNA	0	0	0	7.207861919	2.442090937	5.721658368	10	60734342	60741828	+	AC022390.1	lincRNA
ENSG00000269937	AC093525.7	32.20589882	11.63465439	1.468105024	0.015044632	up		yes	lncRNA	11.49222122	16.49163943	68.6338358	14.98970898	10.62010975	9.294144453	16	2561471	2565096	-	AC093525.7	antisense
ENSG00000251002	AC244502.1	10.81580049	23.36906214	-1.110743351	0.016611563	down		yes	lncRNA	16.19272501	7.344847078	8.909829385	25.71916138	28.40083345	15.98719159	14	22380680	22482959	-	AC244502.1	processed_transcript
ENSG00000276107	AC037198.1	22.40772154	3.907960644	2.516464844	0.015168297	up		yes	lncRNA	6.363766895	51.41643461	9.442963127	1.600381347	9.639540397	0.483960189	15	39586561	39587293	+	AC037198.1	sense_intronic
ENSG00000273211	AC137630.4	19.86531054	5.130162094	1.951091642	0.015200786	up		yes	lncRNA	22.72267776	23.07978913	13.79346474	6.530714139	6.638000835	2.221771308	3	48985485	48985963	-	AC137630.4	lincRNA
ENSG00000280650	KCNIP4-IT1	0.314245314	0	5.019013822	0.015226239	up		yes	lncRNA	0.126310348	0.816425596	0	0	0	0	4	21843341	21853188	-	KCNIP4-IT1	lincRNA
ENSG00000285608	AL161665.1	16.21288201	34.62036733	-1.094007552	0.017036781	down		yes	lncRNA	22.50588663	13.90898553	12.22377385	19.06477647	36.69255069	48.10377482	14	32149176	32158008	-	AL161665.1	antisense
ENSG00000260966	AP001486.2	4.083351653	8.802816726	-1.106320591	0.018160752	down		yes	lncRNA	5.413039454	3.144987001	3.692028504	6.806446178	7.946069409	11.65593459	11	103050687	103055799	-	AP001486.2	sense_overlapping
ENSG00000233178	AL161457.2	1.610207626	4.991195352	-1.626094257	0.018226502	down		yes	lncRNA	3.104328182	0.627040123	1.099254573	5.074464306	3.96755977	5.931561981	9	68393881	68406500	-	AL161457.2	antisense
ENSG00000279884	AC010894.5	156.440689	76.77627993	1.026787551	0.015378055	up		yes	lncRNA	88.61673659	235.1387273	145.566603	81.4124593	70.95502493	77.96135555	2	174545385	174546335	-	AC010894.5	TEC
ENSG00000233077	LINC01271	17.17221652	5.867235964	1.54770643	0.015946027	up		yes	lncRNA	4.560982442	31.71396156	15.24170555	6.430213705	5.495609086	5.675885101	20	50310711	50321342	-	LINC01271	lincRNA
ENSG00000258473	AC007686.2	16.84928357	3.376671466	2.315603285	0.015990199	up		yes	lncRNA	9.282867929	33.21494367	8.050039122	3.334980888	3.013127126	3.781906384	14	77048172	77086446	-	AC007686.2	lincRNA
ENSG00000282572	AC215522.2	172.6478469	78.5321445	1.136377008	0.016254693	up		yes	lncRNA	88.93595993	148.5569274	280.4506533	96.50011535	49.04271054	90.0536076	7	19018	35489	-	AC215522.2	processed_transcript
ENSG00000267519	AC020916.1	56.78941061	25.6736704	1.14502457	0.016683396	up		yes	lncRNA	21.76130552	51.57262642	97.0342999	26.4803505	27.44857736	23.09208333	19	13823880	13842928	-	AC020916.1	antisense
ENSG00000237772	AC092620.1	28.97491316	8.136095906	1.831121458	0.017144603	up		yes	lncRNA	5.487813099	49.5120102	31.92491618	10.35070171	6.754057385	7.303528622	2	138604510	138613167	+	AC092620.1	lincRNA
ENSG00000254814	AP003031.1	249.8787813	124.3899087	1.006300707	0.017341926	up		yes	lncRNA	146.462347	332.133888	271.040109	105.2366858	169.6533676	98.27967275	11	75800877	75803415	-	AP003031.1	antisense
ENSG00000285717	AL162719.1	3.818469964	0.580897343	2.695788521	0.017504875	up		yes	lncRNA	0.740125527	9.966480648	0.748803718	0.620430796	0.840830993	0.281430241	6	6450356	6507443	+	AL162719.1	lincRNA
ENSG00000278918	AC080112.3	63.81442041	27.50561689	1.213857858	0.017531921	up		yes	lncRNA	24.09409177	59.10695167	108.2422178	23.70333315	35.03108046	23.78243707	17	40348049	40350539	-	AC080112.3	TEC
ENSG00000272468	AL021807.1	12.35667785	1.717115004	2.840021935	0.017728967	up		yes	lncRNA	7.15520174	24.90314818	5.011683648	1.384164634	0	3.767180377	6	27122657	27123221	-	AL021807.1	lincRNA
ENSG00000280181	AC025262.2	58.05473459	25.14543296	1.206792193	0.017870585	up		yes	lncRNA	39.46097929	81.37235055	53.33087392	39.25076701	23.08423459	13.10129729	12	64709458	64710513	+	AC025262.2	TEC
ENSG00000223387	LINC02068	4.457594091	1.43078883	1.632639212	0.017933985	up		yes	lncRNA	2.713726321	8.085106982	2.573948969	1.492874592	1.445142442	1.354349458	3	172560888	172595607	-	LINC02068	lincRNA
ENSG00000226862	AC104463.2	17.99447577	3.085083802	2.540305217	0.017996797	up		yes	lncRNA	6.932587673	24.00525259	23.04558705	2.490614708	3.375374097	3.3892626	1	202604268	202605293	+	AC104463.2	antisense
ENSG00000248240	AC114956.1	1.017039682	10.18359538	-3.311099164	0.018349416	down		yes	lncRNA	1.822125443	0	1.228993603	1.527447301	18.63048281	10.39285602	5	43515274	43525310	+	AC114956.1	antisense
ENSG00000267302	RNFT1-DT	6.40356563	14.71614314	-1.199181077	0.018763565	down		yes	lncRNA	5.238717231	8.230158352	5.741821306	9.697896575	18.84649683	15.60403602	17	59964832	59996972	+	RNFT1-DT	lincRNA
ENSG00000245498	AP000866.1	1.85236736	4.786749792	-1.364919509	0.019302161	down		yes	lncRNA	1.153186931	2.070498369	2.333416779	2.98063058	5.167599926	6.212018871	11	124800450	124834487	+	AP000866.1	antisense
ENSG00000251393	AC005280.1	34.34600981	12.87857138	1.414470129	0.018072946	up		yes	lncRNA	20.57929912	47.29505452	35.16367579	17.8262085	14.02765765	6.781848006	14	73462423	73477175	+	AC005280.1	processed_transcript
ENSG00000235358	AC093151.3	1.954643772	0	7.618123937	0.018234085	up		yes	lncRNA	0	4.792329264	1.071602052	0	0	0	1	41242373	41284861	+	AC093151.3	lincRNA
ENSG00000082929	LINC01587	0	1.829640273	-7.523279876	0.02065949	down		yes	lncRNA	0	0	0	3.35933427	0.910539061	1.219047487	4	5524569	5527801	+	LINC01587	processed_transcript
ENSG00000236525	AC007278.2	156.5130494	51.74873741	1.596500792	0.018779649	up		yes	lncRNA	37.31712907	366.4135083	65.80851079	66.80036197	58.29271066	30.1531396	2	102433957	102435340	+	AC007278.2	sense_intronic
ENSG00000254443	AC068733.1	0.844990931	0	6.417837212	0.018870102	up		yes	lncRNA	1.007617904	1.017638628	0.509716261	0	0	0	11	6362799	6365267	+	AC068733.1	lincRNA
ENSG00000248265	FLJ12825	0.52438198	0	5.739799453	0.018955583	up		yes	lncRNA	0.552215254	0.382427667	0.638503018	0	0	0	12	54058254	54122234	+	FLJ12825	lincRNA
ENSG00000266642	AC024267.6	134.9856372	60.60160089	1.15524693	0.019025997	up		yes	lncRNA	48.46699913	197.1874504	159.302462	68.67712422	62.04920295	51.07847549	17	28897738	28899402	+	AC024267.6	antisense
ENSG00000243273	AC020636.1	33.92700462	7.558456654	2.16478819	0.019184038	up		yes	lncRNA	7.705601874	81.82462972	12.25078225	14.53372866	5.002324326	3.13931698	3	150890636	151038818	+	AC020636.1	antisense
ENSG00000284948	AC107959.4	403.2594185	166.5310285	1.275866366	0.019259043	up		yes	lncRNA	122.6878237	318.0135459	769.0768858	175.3637404	196.5562049	127.6731401	8	23084355	23103558	+	AC107959.4	lincRNA
ENSG00000257759	AL357153.2	4.954858914	0	8.955608911	0.019271405	up		yes	lncRNA	3.302400803	11.56217594	0	0	0	0	14	70425812	70547464	-	AL357153.2	lincRNA
ENSG00000234292	AC123595.1	138.961925	66.02015249	1.073596578	0.019303266	up		yes	lncRNA	106.1361941	183.5170196	127.2325614	103.9248275	35.46401657	58.67161343	5	91280097	91281142	-	AC123595.1	lincRNA
ENSG00000273084	AC092171.5	11.43203183	2.307264634	2.303848547	0.019372885	up		yes	lncRNA	2.64098578	4.267600461	27.38750925	1.660409805	2.625290965	2.636093133	7	5428731	5429672	+	AC092171.5	lincRNA
ENSG00000268069	AC004466.1	42.57145562	18.70139678	1.18630801	0.01966796	up		yes	lncRNA	24.76290973	33.03537662	69.91608052	17.74101754	16.35597942	22.00719339	12	47784923	47786002	+	AC004466.1	antisense
ENSG00000181097	BREA2	3.732084266	0.753171158	2.293763491	0.01990116	up		yes	lncRNA	1.584187853	2.559908071	7.052156874	0.995992127	0.359948197	0.90357315	8	143696154	143698413	+	BREA2	sense_intronic
ENSG00000263167	AC115099.1	18.22926573	2.420197507	2.907902177	0.019906945	up		yes	lncRNA	2.577149798	20.82223567	31.28841173	4.320734907	0	2.939857614	17	81135771	81136256	+	AC115099.1	antisense
ENSG00000251259	AC004069.1	101.9963002	37.23184636	1.453661755	0.019955537	up		yes	lncRNA	30.58781072	207.7773399	67.62375001	35.61261467	39.89786456	36.18505984	4	105137280	105140619	-	AC004069.1	lincRNA
ENSG00000279489	AL355377.2	7.455700257	2.233665874	1.73441974	0.020033731	up		yes	lncRNA	3.0191852	12.34033583	7.007579744	2.456477213	2.421170683	1.823349725	9	35001913	35003663	+	AL355377.2	TEC
ENSG00000278900	AC139792.2	1.634394626	11.8934157	-2.855747149	0.020926562	down		yes	lncRNA	2.119087398	1.712129316	1.071967163	0.666143968	9.027831913	25.98627122	5	34105750	34106336	-	AC139792.2	TEC
ENSG00000265142	MIR133A1HG	12.56437548	26.88133967	-1.096654881	0.02108671	down		yes	lncRNA	16.41578461	10.56465169	10.71269013	14.02905894	24.78513957	41.8298205	18	21825487	21831410	-	MIR133A1HG	antisense
ENSG00000258476	LINC02207	47.43825518	18.37502098	1.367824213	0.020246122	up		yes	lncRNA	18.99090538	92.70221803	30.62164214	21.14329089	22.6986035	11.28316854	15	93863109	93878356	+	LINC02207	lincRNA
ENSG00000237356	AL365295.1	0.136597683	1.169790741	-3.008596788	0.0213274	down		yes	lncRNA	0.162772089	0	0.24702096	1.842051077	0.92459868	0.742722468	14	53169054	53883740	+	AL365295.1	processed_transcript
ENSG00000254307	AP003692.1	5.664291098	15.90710768	-1.488066136	0.021452082	down		yes	lncRNA	6.270828289	3.224170192	7.497874813	10.39392187	15.86724897	21.46015219	8	94791643	94793106	-	AP003692.1	antisense
ENSG00000255328	AC136475.5	17.71880874	4.827652688	1.873716498	0.020258371	up		yes	lncRNA	7.792665951	10.62472104	34.73903923	6.430349797	0.829966693	7.222641573	11	327171	330122	+	AC136475.5	lincRNA
ENSG00000284294	AC007326.5	0	1.264167027	-6.993410599	0.02183108	down		yes	lncRNA	0	0	0	1.87993514	1.486192361	0.42637358	22	18936411	18947741	+	AC007326.5	processed_transcript
ENSG00000259347	AC087482.1	0.330732075	1.723626494	-2.347083437	0.022023692	down		yes	lncRNA	0.351882405	0.28430549	0.356008331	0.663694216	2.098747459	2.408437808	15	66984108	67065268	-	AC087482.1	antisense
ENSG00000233175	AC008105.1	39.04880298	16.72643298	1.222655656	0.020360972	up		yes	lncRNA	16.54560891	31.9958366	68.60496344	21.31631646	16.33172721	12.53125526	17	45238028	45241734	-	AC008105.1	antisense
ENSG00000227403	LINC01806	8.526362521	19.18301884	-1.168888298	0.02246524	down		yes	lncRNA	9.681207234	6.764963625	9.132916703	11.35079055	16.05184215	30.14642381	2	161244739	161249050	+	LINC01806	lincRNA
ENSG00000180712	LINC02363	19.02945416	6.907042103	1.460764976	0.020502648	up		yes	lncRNA	5.55078418	27.33585812	24.20172018	7.644377143	9.6092248	3.467524366	4	184340756	184353977	-	LINC02363	lincRNA
ENSG00000260645	AL359715.2	0.35424977	2.535724926	-2.805076574	0.022663002	down		yes	lncRNA	0.292959091	0.473396094	0.296394124	2.762787393	0.332820683	4.511566702	6	80466958	80469080	+	AL359715.2	lincRNA
ENSG00000253738	OTUD6B-AS1	10.05851036	22.06816668	-1.132770127	0.023497924	down		yes	lncRNA	12.05815038	5.184825622	12.93255508	11.51800501	23.87009438	30.81640063	8	91059909	91070189	-	OTUD6B-AS1	antisense
ENSG00000278737	AC013553.4	3.253462076	0	8.350259464	0.020567109	up		yes	lncRNA	3.999692291	3.231575269	2.529118668	0	0	0	15	65083042	65083663	-	AC013553.4	lincRNA
ENSG00000269145	AC007192.2	154.3812986	69.05850707	1.1604915	0.020710071	up		yes	lncRNA	73.21035042	143.264177	246.6693683	88.67771804	63.3326132	55.16518996	19	18144522	18151691	-	AC007192.2	antisense
ENSG00000253238	AC034114.2	0	1.581816477	-7.314530204	0.023618258	down		yes	lncRNA	0	0	0	0	3.231303252	1.514146178	8	80265927	80484316	+	AC034114.2	lincRNA
ENSG00000260630	SNAI3-AS1	15.03859074	7.118223828	1.078013845	0.020850534	up		yes	lncRNA	7.90250897	15.16408836	22.04917489	7.995975866	5.470826709	7.887868911	16	88663298	88687186	+	SNAI3-AS1	antisense
ENSG00000280385	AP000648.3	21.49049877	45.37551081	-1.077861667	0.023775787	down		yes	lncRNA	22.83849146	15.94384812	25.68915672	19.69447916	52.2839731	64.14808017	11	90193614	90198120	+	AP000648.3	TEC
ENSG00000280604	AJ239328.1	2.63239234	0.860318201	1.602229819	0.020980858	up		yes	lncRNA	1.358539128	3.658799334	2.879838557	0.813452276	0.881936731	0.885565597	21	45914296	45919483	+	AJ239328.1	sense_overlapping
ENSG00000241059	AC008799.2	0	3.300187601	-8.370769172	0.024086332	down		yes	lncRNA	0	0	0	0.604368638	6.006461686	3.289732477	5	91355380	91356026	+	AC008799.2	antisense
ENSG00000212743	AL137145.1	155.9037752	62.03637374	1.329329597	0.021196476	up		yes	lncRNA	54.51930382	333.0899656	80.10205629	57.68719648	75.79763247	52.62429229	10	6350316	6352762	+	AL137145.1	lincRNA
ENSG00000197099	AC068631.1	0.726402021	1.885755914	-1.364207732	0.024126878	down		yes	lncRNA	1.204790634	0.407477213	0.566938215	2.14907803	1.84618173	1.662007981	3	186579476	186772986	-	AC068631.1	antisense
ENSG00000259039	AL161804.1	0	1.419606604	-7.159474394	0.02423193	down		yes	lncRNA	0	0	0	0.546890222	2.223498182	1.488431408	14	57578409	57600404	+	AL161804.1	antisense
ENSG00000203739	AL645568.1	47.60281399	22.22819061	1.098310488	0.021287021	up		yes	lncRNA	33.11445503	76.19125512	33.50273184	32.55698367	17.49416064	16.63342752	1	173417793	173461362	-	AL645568.1	antisense
ENSG00000279811	AC093330.2	46.61975937	22.60086438	1.04423484	0.021366193	up		yes	lncRNA	23.33487311	39.71814546	76.80625954	22.10404979	20.94285389	24.75568946	18	77002849	77006846	-	AC093330.2	TEC
ENSG00000231595	AC005224.1	1.894708395	8.113980505	-2.092616635	0.024711544	down		yes	lncRNA	4.04653319	0	1.637591997	6.614631904	10.80324679	6.924062826	17	14210488	14217922	+	AC005224.1	lincRNA
ENSG00000280190	AC027279.4	4.191384714	12.63672842	-1.58982742	0.024855592	down		yes	lncRNA	7.504248929	0.970096437	4.099808776	15.85242604	6.820253968	15.23750525	16	78890231	78892302	+	AC027279.4	TEC
ENSG00000280348	AL138713.1	21.24637364	50.21123793	-1.240402098	0.025064174	down		yes	lncRNA	37.22953018	10.85232765	15.6572631	39.83697299	29.85542159	80.94131922	13	73800074	73802203	+	AL138713.1	TEC
ENSG00000279465	AC090950.2	29.64208162	10.05771653	1.558396887	0.021626993	up		yes	lncRNA	18.37585901	54.81926774	15.73111812	7.109572892	11.77630518	11.28727151	3	15731877	15732536	+	AC090950.2	TEC
ENSG00000228334	AC024028.1	0	4.927702174	-8.94769601	0.025569882	down		yes	lncRNA	0	0	0	10.73757004	3.233768014	0.811768464	7	3083252	3086421	-	AC024028.1	lincRNA
ENSG00000266445	NARF-AS1	17.65930672	5.668845105	1.637575968	0.021692479	up		yes	lncRNA	6.308583873	20.38823203	26.28110425	5.599424951	5.480619358	5.926491006	17	82476597	82477924	-	NARF-AS1	antisense
ENSG00000224356	AL356966.1	2.604327123	6.726516405	-1.365563063	0.025893884	down		yes	lncRNA	3.764222098	1.105936626	2.942822647	8.498237749	7.192131364	4.4891801	13	100535741	100587146	-	AL356966.1	sense_intronic
ENSG00000257551	HLX-AS1	17.02654438	4.36559893	1.961080324	0.021720997	up		yes	lncRNA	7.180619863	14.28092232	29.61809095	5.55632695	5.020094572	2.520375267	1	220832763	220880140	-	HLX-AS1	antisense
ENSG00000233236	LINC02573	3.26714727	0	8.356296697	0.021837028	up		yes	lncRNA	8.638224323	1.163217487	0	0	0	0	21	20256752	20258820	-	LINC02573	lincRNA
ENSG00000205885	C1RL-AS1	54.90781942	26.98403783	1.024633548	0.022032037	up		yes	lncRNA	28.1174627	65.72045185	70.88554373	31.2487545	16.46441092	33.23894807	12	7108052	7122501	+	C1RL-AS1	antisense
ENSG00000284882	AL359762.1	75.56781931	33.68694288	1.165345182	0.022413194	up		yes	lncRNA	28.12716829	81.55698328	117.0193064	34.0454188	37.62843077	29.38697907	1	84574129	84583620	+	AL359762.1	bidirectional_promoter_lncRNA
ENSG00000232408	AC140481.2	3.883125576	0	8.604785071	0.022710056	up		yes	lncRNA	10.29129459	0	1.35808214	0	0	0	2	130583549	130590463	-	AC140481.2	antisense
ENSG00000188004	SNHG28	6.753356399	2.499711323	1.43021795	0.023705542	up		yes	lncRNA	6.657828559	5.603367019	7.998873619	2.441735561	1.418199108	3.639199301	1	159834495	159855237	-	SNHG28	lincRNA
ENSG00000255372	AC107886.1	5.074044056	0	8.989832722	0.023797045	up		yes	lncRNA	1.80800044	0	13.41413173	0	0	0	11	22261209	22262256	-	AC107886.1	antisense
ENSG00000250698	AC131182.1	92.90794395	40.50424055	1.197528134	0.023959027	up		yes	lncRNA	63.42586626	165.9736074	49.32435818	48.2087477	31.18838816	42.11558579	4	140128015	140134565	+	AC131182.1	antisense
ENSG00000237484	LINC01684	2.054087923	5.045223544	-1.292270464	0.026019598	down		yes	lncRNA	3.316243865	1.516629641	1.329390263	5.586092987	3.625301194	5.924276451	21	24428740	24547942	+	LINC01684	lincRNA
ENSG00000280183	AC067852.4	30.46762347	65.61701611	-1.106539428	0.026186347	down		yes	lncRNA	34.29455787	30.05667016	27.05164237	81.1288645	76.60101316	39.12117067	17	42598643	42599177	+	AC067852.4	TEC
ENSG00000228261	AL162742.1	75.60668184	35.40286112	1.094431135	0.023978506	up		yes	lncRNA	32.59707292	89.01905898	105.2039136	36.06953124	34.06981374	36.06923839	10	104323369	104327004	+	AL162742.1	lincRNA
ENSG00000233410	LINC01222	0	1.388433718	-7.127668066	0.026357408	down		yes	lncRNA	0	0	0	0	1.979210955	2.1860902	1	199006040	199021037	-	LINC01222	lincRNA
ENSG00000230454	U73166.1	18.15582787	8.251538197	1.136744791	0.024473969	up		yes	lncRNA	12.0836418	12.0602389	30.32360292	9.384636218	8.748112423	6.621865951	3	50260303	50263358	+	U73166.1	lincRNA
ENSG00000231102	AL035588.1	64.08554467	26.996995	1.246890954	0.02449511	up		yes	lncRNA	36.58542066	55.42389201	100.2473213	30.66874581	25.97714379	24.34509541	6	41720396	41734032	+	AL035588.1	antisense
ENSG00000226012	AP001434.1	927.5068694	370.45345	1.324042308	0.024520335	up		yes	lncRNA	317.4773176	1975.021702	490.0215888	471.4117496	377.9086089	262.0399916	21	38237217	38238201	-	AP001434.1	lincRNA
ENSG00000275097	AC024940.5	29.08983811	66.15088148	-1.184967329	0.026483702	down		yes	lncRNA	37.3958572	23.32324682	26.55041033	37.12276985	79.00559174	82.32428284	12	31280422	31280895	-	AC024940.5	3prime_overlapping_ncRNA
ENSG00000258082	AL391832.3	74.76980243	29.5948152	1.336816811	0.024622081	up		yes	lncRNA	23.89296089	146.1199158	54.29653062	27.27017026	30.48476165	31.0295137	1	234979647	234980804	-	AL391832.3	lincRNA
ENSG00000261542	AC011978.2	9.280494676	21.69911707	-1.224473731	0.026711324	down		yes	lncRNA	7.267211115	7.094833824	13.47943909	10.28015165	25.2840827	29.53311685	8	63215981	63218034	+	AC011978.2	lincRNA
ENSG00000272396	AC005392.3	77.87753153	3.337448329	4.540258704	0.024734811	up		yes	lncRNA	1.35501558	206.9158635	25.36171548	0	8.466624642	1.545720343	19	43360685	43368970	-	AC005392.3	antisense
ENSG00000238005	AL391832.2	46.19025816	17.75221517	1.379089398	0.025356475	up		yes	lncRNA	12.31958043	93.20262657	33.04856747	19.48091252	19.50936513	14.26636786	1	234957342	234970062	-	AL391832.2	lincRNA
ENSG00000232837	LINC01700	1.625181238	0	7.353306738	0.025464772	up		yes	lncRNA	0	4.088003383	0.787540331	0	0	0	21	38974429	38977774	-	LINC01700	lincRNA
ENSG00000249096	LINC02362	51.48082823	25.46660785	1.015142277	0.025509593	up		yes	lncRNA	27.64731283	82.45013344	44.34503842	31.2312463	21.32247523	23.84610202	4	184365183	184382306	-	LINC02362	lincRNA
ENSG00000230115	TPRG1-AS2	0	4.24414357	-8.732724912	0.02672494	down		yes	lncRNA	0	0	0	1.632678535	2.212666945	8.887085231	3	189238686	189240594	-	TPRG1-AS2	antisense
ENSG00000236498	AC107081.2	15.35845652	41.8187202	-1.444521578	0.027050383	down		yes	lncRNA	24.42829522	4.385997107	17.26107724	24.86577552	62.99295417	37.59743092	2	61868432	61886082	+	AC107081.2	antisense
ENSG00000261055	AL450468.2	13.6179234	4.09216113	1.732109678	0.025965364	up		yes	lncRNA	8.889734295	27.13394142	4.830094499	1.035009288	6.358830751	4.88264335	1	109895973	109897861	+	AL450468.2	lincRNA
ENSG00000229792	LINC00399	4.649411679	0	8.864003994	0.026117723	up		yes	lncRNA	2.253449823	4.85516864	6.839616573	0	0	0	13	109400696	109401641	+	LINC00399	lincRNA
ENSG00000273855	AC020658.5	25.25160438	8.581224749	1.55601055	0.026139062	up		yes	lncRNA	19.69984189	20.46420628	35.59076497	9.731428959	9.591560784	6.420684503	15	40285468	40285909	-	AC020658.5	sense_intronic
ENSG00000233791	LINC01136	16.68564229	6.163706038	1.4352629	0.026148695	up		yes	lncRNA	4.108307788	15.12140046	30.82721862	6.026830599	8.038138585	4.426148932	1	203298758	203305309	-	LINC01136	lincRNA
ENSG00000230658	KLHL7-DT	0.284895694	1.894545378	-2.691170002	0.027083721	down		yes	lncRNA	0.363856563	0	0.490830518	1.677570827	1.515671104	2.490394204	7	23101228	23105703	-	KLHL7-DT	lincRNA
ENSG00000270720	AC104785.1	1.274900346	8.732898374	-2.766455157	0.027222236	down		yes	lncRNA	2.115483508	1.709217532	0	3.325055349	12.61746984	10.25616993	4	89119284	89119871	+	AC104785.1	lincRNA
ENSG00000256928	AP000763.4	198.0498072	89.87303739	1.139815357	0.026199619	up		yes	lncRNA	89.73644735	134.9827271	369.4302473	103.4764299	92.08068416	74.06199807	11	73395559	73396436	-	AP000763.4	antisense
ENSG00000253853	AC246817.1	3.932352557	0	8.62291299	0.026270346	up		yes	lncRNA	5.607765298	0	6.189292374	0	0	0	8	2727318	2822482	+	AC246817.1	lincRNA
ENSG00000272219	AC005072.1	20.29895767	7.426600236	1.449401072	0.026547459	up		yes	lncRNA	4.719704352	35.3084566	20.86871206	8.352449323	7.546367572	6.380983812	7	101960116	101961894	+	AC005072.1	sense_intronic
ENSG00000258308	AC079907.2	2.673321865	0.179707608	3.822170671	0.026775861	up		yes	lncRNA	0.472608018	4.200311168	3.347046408	0	0	0.539122825	12	101954998	101962390	-	AC079907.2	lincRNA
ENSG00000251456	AC113398.2	13.28432234	1.522400714	3.116944731	0.026794242	up		yes	lncRNA	0.557304795	34.221108	5.074554232	1.401528706	3.165673437	0	5	124734618	124735175	-	AC113398.2	sense_intronic
ENSG00000279781	AC079336.6	3.06717888	0	8.265464502	0.026980972	up		yes	lncRNA	2.536509589	4.098776136	2.566250916	0	0	0	17	32518322	32518934	-	AC079336.6	TEC
ENSG00000272002	AC010904.2	0.326999028	6.608426658	-4.295671963	0.027498804	down		yes	lncRNA	0.980997084	0	0	8.634654775	0	11.1906252	2	7260871	7261504	+	AC010904.2	lincRNA
ENSG00000264707	L3MBTL4-AS1	0.610942279	3.252568128	-2.393476957	0.027998161	down		yes	lncRNA	1.217127498	0	0.615699339	2.486959207	4.493893368	2.776851811	18	6256747	6260934	+	L3MBTL4-AS1	lincRNA
ENSG00000278948	AL031587.5	12.93713305	5.497303706	1.233214595	0.027100693	up		yes	lncRNA	11.77302612	9.512086749	17.52628628	4.229599882	4.01247824	8.249832995	22	37943050	37944898	+	AL031587.5	TEC
ENSG00000272821	U62317.2	78.27844331	37.2844633	1.069837892	0.027110337	up		yes	lncRNA	56.7394945	45.25528243	132.840553	35.67259381	39.25435062	36.92644547	22	50523926	50524780	+	U62317.2	antisense
ENSG00000243179	AC110769.1	29.77914176	13.01686572	1.193296548	0.027141286	up		yes	lncRNA	19.45985259	41.31063428	28.56693842	13.43403958	15.60541055	10.01114703	2	113979909	113983258	+	AC110769.1	lincRNA
ENSG00000259642	ST20-AS1	37.79314123	16.72099234	1.175983104	0.027189151	up		yes	lncRNA	14.80137135	27.1305398	71.44751255	12.77803889	19.49239243	17.89254568	15	79922771	79926993	+	ST20-AS1	antisense
ENSG00000236107	AC010127.1	1.987976783	0.461503043	2.08320083	0.027207656	up		yes	lncRNA	0.513255947	4.239035008	1.211639393	0.215125532	0.388728211	0.780655387	2	165957399	166301784	+	AC010127.1	antisense
ENSG00000255874	LINC00346	0.578522278	0.041609631	3.511384802	0.027623128	up		yes	lncRNA	0.099274086	0.481254545	1.155038202	0.124828894	0	0	13	110863987	110870251	-	LINC00346	lincRNA
ENSG00000230724	LINC01001	50.45594595	18.86135396	1.41911226	0.027656393	up		yes	lncRNA	19.44108869	109.6241961	22.30255302	32.42359492	14.13895914	10.02150783	11	127204	139612	-	LINC01001	lincRNA
ENSG00000261000	AC244034.2	9.834463626	28.38201036	-1.528100497	0.028329473	down		yes	lncRNA	13.44100916	4.936247095	11.12613462	39.94769837	24.98705226	20.21128044	1	206503948	206504456	+	AC244034.2	lincRNA
ENSG00000279463	AL159972.1	13.90402024	38.38513682	-1.464384264	0.028672498	down		yes	lncRNA	22.90671986	8.97339204	9.831948824	30.54894602	29.17789901	55.42856544	13	73844683	73845130	-	AL159972.1	sense_intronic
ENSG00000226578	AL132657.1	0.291176101	4.3340428	-3.85035912	0.029274246	down		yes	lncRNA	0.873528302	0	0	6.041139888	3.473348439	3.487640072	10	37775371	37784131	-	AL132657.1	lincRNA
ENSG00000262999	AC099489.3	25.80482275	11.44936373	1.17167275	0.02769842	up		yes	lncRNA	9.961059026	30.8694136	36.58399562	14.92729543	8.836104373	10.58469139	16	11465260	11473174	+	AC099489.3	antisense
ENSG00000272936	AC096586.1	4.662702095	21.2552511	-2.186168923	0.031700262	down		yes	lncRNA	2.771622777	0	11.21648351	13.24332205	15.74372351	34.77870772	4	44704405	44704965	+	AC096586.1	antisense
ENSG00000276573	AL442067.1	20.48444457	56.24227129	-1.456678458	0.032285285	down		yes	lncRNA	26.49571945	18.02726293	16.93035134	38.57660628	71.29153363	58.85867397	13	97435946	97436168	+	AL442067.1	sense_intronic
ENSG00000224721	AC007182.1	11.43153306	4.094528166	1.47899208	0.027769245	up		yes	lncRNA	4.609186855	7.680791334	22.00462099	3.260063531	3.272711029	5.750809939	14	75574888	75579588	-	AC007182.1	antisense
ENSG00000267379	AC008569.1	301.1477863	132.9256174	1.179791863	0.027794415	up		yes	lncRNA	120.9351405	313.0716779	469.4365407	162.9277121	157.0174025	78.83173751	19	14402717	14408723	-	AC008569.1	antisense
ENSG00000272933	AL391121.1	14.27005313	5.342380083	1.415748874	0.028103506	up		yes	lncRNA	7.146225607	11.17516577	24.48876801	5.797279601	6.285351915	3.944508734	10	102642792	102644140	-	AL391121.1	lincRNA
ENSG00000272589	ZSWIM8-AS1	35.74648476	17.52409243	1.028042153	0.028609184	up		yes	lncRNA	23.85569895	31.66501082	51.7187445	17.67654082	22.50403525	12.3917012	10	73796514	73801399	-	ZSWIM8-AS1	antisense
ENSG00000248455	LINC02217	4.577958162	0.240578247	4.194519153	0.029150265	up		yes	lncRNA	0	11.80564755	1.92822694	0	0.721734741	0	5	17404019	17441694	+	LINC02217	lincRNA
ENSG00000275055	AC011468.5	3.964023584	12.42061033	-1.645224794	0.032378624	down		yes	lncRNA	4.157434166	2.687219007	5.047417578	13.59183053	10.39085752	13.27914295	19	52049007	52049754	+	AC011468.5	antisense
ENSG00000233006	MIR3936HG	22.40606405	10.69481241	1.066273469	0.029177589	up		yes	lncRNA	9.759301491	31.54034365	25.91854701	11.2488829	9.354828898	11.48072542	5	132311285	132369916	-	MIR3936HG	processed_transcript
ENSG00000280614	FP236383.2	18.41752892	6.225157541	1.563364705	0.029225235	up		yes	lncRNA	5.727620028	21.23281497	28.29215176	6.778357687	4.210379968	7.686734968	21	8393419	8394341	-	FP236383.2	lincRNA
ENSG00000249396	LINC02212	16.38871605	7.385538001	1.148855855	0.029554273	up		yes	lncRNA	10.51186735	25.9512183	12.70306252	9.362606556	7.297991945	5.496015502	5	10493527	10502728	-	LINC02212	lincRNA
ENSG00000254290	AC124067.4	0	0.785835012	-6.314397465	0.032608138	down		yes	lncRNA	0	0	0	1.314927311	0.297006436	0.745571288	8	37597480	37599858	-	AC124067.4	lincRNA
ENSG00000271815	AC008897.3	29.46753813	11.56914541	1.34808726	0.029726688	up		yes	lncRNA	21.24681262	38.49455136	28.6612504	10.52452302	13.16605549	11.01685773	5	75363760	75364242	+	AC008897.3	lincRNA
ENSG00000271820	AL109910.2	0	0.944860402	-6.577217926	0.033258824	down		yes	lncRNA	0	0	0	1.20131032	0.36179125	1.271479637	6	170266669	170276762	-	AL109910.2	lincRNA
ENSG00000264044	AC005726.2	59.06992106	27.2210433	1.117415641	0.029773297	up		yes	lncRNA	43.72138885	48.7583916	84.72998273	11.35654548	42.20814333	28.09844109	17	28633206	28635950	+	AC005726.2	antisense
ENSG00000205890	AC108134.1	8.898594892	2.605191659	1.76828122	0.029894056	up		yes	lncRNA	2.743010141	9.357421559	14.59535297	5.620766547	1.73124382	0.463564611	16	3032481	3039133	+	AC108134.1	antisense
ENSG00000273487	AC104836.1	1.927428846	0	7.597999517	0.029968936	up		yes	lncRNA	0	5.052304258	0.729982279	0	0	0	1	92189237	92190707	+	AC104836.1	lincRNA
ENSG00000249412	AC010285.1	53.37362407	23.20847559	1.201123994	0.030688443	up		yes	lncRNA	36.61756954	75.9505379	47.55276478	26.11424841	31.66563608	11.84554228	5	179963615	179964419	+	AC010285.1	antisense
ENSG00000234426	AL139042.1	0.695034515	5.832345649	-3.050781923	0.03356698	down		yes	lncRNA	0	2.085103545	0	1.158940454	15.49697541	0.841121088	6	88177804	88421033	-	AL139042.1	lincRNA
ENSG00000272754	AL133245.1	28.12668941	13.5408153	1.054072934	0.030735924	up		yes	lncRNA	17.08659756	32.02810697	35.26536369	10.02632075	17.08211301	13.51401214	2	32321638	32323002	+	AL133245.1	lincRNA
ENSG00000262112	AC015912.1	253.3682489	123.4388033	1.037379831	0.030753442	up		yes	lncRNA	102.3099728	325.0436135	332.7511602	151.9043502	121.4841892	96.92787056	17	56888880	56891841	+	AC015912.1	antisense
ENSG00000228577	AC010731.2	14.98934947	2.556139258	2.547228562	0.030983597	up		yes	lncRNA	29.68407995	10.2786127	5.005355765	4.443483058	0	3.224934716	2	206606497	206609812	-	AC010731.2	antisense
ENSG00000280379	AP003072.5	7.619798536	21.73739555	-1.511125767	0.035475065	down		yes	lncRNA	6.839059878	9.101085847	6.919249884	6.576124991	25.59403973	33.04202193	11	93171134	93171906	+	AP003072.5	TEC
ENSG00000255856	AC069503.1	0	1.963501091	-7.624613507	0.037260905	down		yes	lncRNA	0	0	0	0	1.545446875	4.345056398	12	122007434	122020063	-	AC069503.1	lincRNA
ENSG00000251139	AC084871.1	362.719133	166.0646225	1.127060987	0.031002304	up		yes	lncRNA	203.5209667	689.7509245	194.8855079	230.3818604	122.6385922	145.1734147	4	184813619	184821300	+	AC084871.1	antisense
ENSG00000237667	LINC01115	0.757474097	0	6.262046154	0.031167433	up		yes	lncRNA	0.388598657	1.883823634	0	0	0	0	2	779840	868608	-	LINC01115	lincRNA
ENSG00000272842	AL391834.1	12.44666869	34.71365114	-1.479000355	0.037585533	down		yes	lncRNA	24.43383451	8.97339204	3.932779529	31.42177305	31.5436746	41.17550575	9	19371386	19371945	-	AL391834.1	antisense
ENSG00000258730	ITPK1-AS1	44.50904405	21.92626061	1.021104998	0.032336466	up		yes	lncRNA	25.3358513	54.51607672	53.67520413	35.5176174	18.03645976	12.22470467	14	93067452	93072152	+	ITPK1-AS1	antisense
ENSG00000261335	AC005837.1	2.152892651	6.748044935	-1.64364388	0.038307798	down		yes	lncRNA	1.992275383	2.634006749	1.83239582	4.554764229	3.086393322	12.60297725	17	76671942	76673658	+	AC005837.1	antisense
ENSG00000235706	DICER1-AS1	9.573519243	4.018929125	1.250159111	0.032520815	up		yes	lncRNA	5.263700367	14.58115934	8.875698025	1.785988892	5.505311935	4.76548655	14	95157645	95179933	+	DICER1-AS1	antisense
ENSG00000279319	AC105074.1	4.071474619	9.669929877	-1.245906111	0.038980157	down		yes	lncRNA	6.832430741	3.247237184	2.134755932	7.833164318	6.734752884	14.44187243	18	44986109	44989203	+	AC105074.1	TEC
ENSG00000229740	U91324.1	4.667882675	19.68357444	-2.073797405	0.039148282	down		yes	lncRNA	6.261263268	0	7.742384756	29.74250852	13.4360529	15.87216191	2	8139402	8143269	+	U91324.1	lincRNA
ENSG00000254211	LINC01485	5.151827286	1.150181589	2.15353124	0.032882246	up		yes	lncRNA	2.536509589	8.470804014	4.448168255	1.913669702	1.536875065	0	5	173786790	173809039	-	LINC01485	lincRNA
ENSG00000243008	AL359538.1	1.385009595	0	7.124131235	0.033373354	up		yes	lncRNA	3.273432375	0.881596411	0	0	0	0	13	24566873	24597676	+	AL359538.1	processed_transcript
ENSG00000231628	AL133406.2	7.934112507	17.87304448	-1.170634408	0.039365049	down		yes	lncRNA	11.94065065	5.03348869	6.828198181	16.97277001	17.39904856	19.24731488	6	105279016	105281755	+	AL133406.2	antisense
ENSG00000215022	AL008729.1	17.13829639	7.70758192	1.151844461	0.03350458	up		yes	lncRNA	11.87998491	21.45548119	18.07942307	2.887194128	8.619574902	11.61597673	6	13264861	13295586	-	AL008729.1	antisense
ENSG00000230212	AP000688.1	13.68521942	3.98817525	1.776258765	0.033973575	up		yes	lncRNA	4.810148115	5.829581836	30.4159283	2.11692619	7.10403561	2.74356395	21	36069642	36126640	-	AP000688.1	sense_intronic
ENSG00000237721	AF064858.3	5.954505365	0.232313568	4.621455405	0.034191603	up		yes	lncRNA	3.05477481	14.80874128	0	0	0	0.696940705	21	39006648	39011329	-	AF064858.3	lincRNA
ENSG00000228436	AL139260.1	8.65459033	2.47068869	1.804390841	0.034663694	up		yes	lncRNA	11.78905205	5.148667564	9.026051379	1.60256766	1.447906375	4.361592034	1	38860000	38919396	+	AL139260.1	antisense
ENSG00000262979	AC124319.1	3.354061635	0	8.394060328	0.034757773	up		yes	lncRNA	4.762267621	0	5.299917283	0	0	0	17	80315651	80316633	+	AC124319.1	sense_intronic
ENSG00000272686	AC006333.2	2.742419186	6.943769065	-1.337094951	0.03966318	down		yes	lncRNA	3.555705486	2.872853478	1.798698594	4.471003439	8.079027854	8.281275903	7	123749068	123751166	+	AC006333.2	antisense
ENSG00000258479	LINC00640	2.801033048	0.301652057	3.173092276	0.034761924	up		yes	lncRNA	5.15649105	2.24334801	1.003260084	0	0	0.90495617	14	51333393	51365557	+	LINC00640	lincRNA
ENSG00000227512	AL592301.1	72.32210877	31.85633244	1.182603226	0.035606686	up		yes	lncRNA	29.15400709	49.43674319	138.375576	35.75358127	31.48526039	28.33015567	9	136542881	136543835	+	AL592301.1	antisense
ENSG00000283036	LINC01988	43.8318965	17.11461261	1.356238855	0.035620896	up		yes	lncRNA	14.76351066	87.81234554	28.91983331	24.88350512	13.56059385	12.89973887	3	44424134	44429529	+	LINC01988	lincRNA
ENSG00000275763	C18orf65	2.773981599	0.45497456	2.581925985	0.03574515	up		yes	lncRNA	0.59918319	3.630852271	4.091909337	0	0.510533462	0.854390219	18	76495521	76498088	+	C18orf65	lincRNA
ENSG00000275426	AC253576.2	7.734884651	22.8224381	-1.559769265	0.039796649	down		yes	lncRNA	9.650981657	4.331982364	9.221689931	13.48367273	15.22798084	39.75566073	4	149738	150317	+	AC253576.2	sense_intronic
ENSG00000223461	AC004471.1	52.10918017	23.4080246	1.154195006	0.036051473	up		yes	lncRNA	32.59371239	34.53676662	89.19706149	22.17160619	24.28104162	23.771426	22	19121529	19124503	+	AC004471.1	antisense
ENSG00000225611	LINC02158	30.47739908	13.37655231	1.187428633	0.036089293	up		yes	lncRNA	20.80107529	45.37715306	25.25396888	19.6167145	12.60340354	7.909538881	3	42770612	42773635	+	LINC02158	antisense
ENSG00000269110	AC010636.2	25.13551706	52.33145457	-1.057652798	0.039798395	down		yes	lncRNA	32.16993886	22.1412432	21.09536912	38.95283232	50.08313699	67.95839441	19	20553792	20661583	-	AC010636.2	lincRNA
ENSG00000205037	AC134312.1	4.039608988	1.47657839	1.445787074	0.036498327	up		yes	lncRNA	1.806000439	3.613179981	6.699646544	1.297654344	1.758629646	1.373451179	16	88088041	88100985	-	AC134312.1	lincRNA
ENSG00000268050	AL158151.3	8.021602624	1.462038968	2.447872028	0.036882068	up		yes	lncRNA	5.361656476	6.497973546	12.20517785	3.370918182	1.015198723	0	9	129175807	129177575	+	AL158151.3	antisense
ENSG00000226383	LINC01876	1.342520489	5.440664857	-2.010781767	0.04081381	down		yes	lncRNA	2.289956374	0	1.737605094	1.583686156	5.073003338	9.665305078	2	156011530	156254950	-	LINC01876	lincRNA
ENSG00000270659	AC079610.2	0.242758432	3.935968853	-3.964548442	0.041509385	down		yes	lncRNA	0	0.728275296	0	0	4.096106151	7.711800409	2	213152970	213153659	+	AC079610.2	lincRNA
ENSG00000264235	AP005329.1	17.65297918	40.44468521	-1.195578097	0.041568063	down		yes	lncRNA	12.57946496	28.83641318	11.54305939	68.05259095	27.58513632	25.69632836	18	3255436	3261850	-	AP005329.1	antisense
ENSG00000279568	AC093525.9	14.60966382	5.904278468	1.305636059	0.037066669	up		yes	lncRNA	7.12430872	10.93664276	25.76803999	5.150979215	8.498364566	4.063491624	16	2575628	2577373	-	AC093525.9	TEC
ENSG00000285679	AC097626.1	0	1.64239085	-7.368411166	0.04184492	down		yes	lncRNA	0	0	0	0	2.732321389	2.19485116	X	8045186	8231386	+	AC097626.1	antisense
ENSG00000267396	AC090236.1	2.228466024	0	7.806366611	0.037153194	up		yes	lncRNA	2.429500591	2.617239345	1.638658137	0	0	0	18	58398663	58400082	-	AC090236.1	antisense
ENSG00000282393	AC016588.2	1.937024001	5.20078686	-1.420230576	0.042698554	down		yes	lncRNA	3.396958125	1.164372618	1.249741261	5.048008558	3.391388782	7.162963239	19	248551	251571	-	AC016588.2	lincRNA
ENSG00000255031	AP002807.1	58.91930704	24.819084	1.246954263	0.03715757	up		yes	lncRNA	18.26244944	51.53948249	106.9559892	22.9635088	35.94256917	15.55117402	11	68050740	68053762	+	AP002807.1	antisense
ENSG00000232719	AC007272.1	27.32355576	10.55799887	1.370970932	0.037459664	up		yes	lncRNA	12.00774445	57.81438402	12.14853881	10.47667558	11.69278529	9.504535728	2	201101382	201103136	+	AC007272.1	lincRNA
ENSG00000267731	AC005332.2	18.23489447	38.5784245	-1.080675335	0.042709992	down		yes	lncRNA	25.03575806	8.435418896	21.23350647	19.15614621	38.36679079	58.21233649	17	68189884	68192802	+	AC005332.2	lincRNA
ENSG00000276727	AC137834.2	2.568920784	0	8.010623649	0.037513819	up		yes	lncRNA	0.887235594	1.433694591	5.385832166	0	0	0	12	57229498	57230198	-	AC137834.2	antisense
ENSG00000269352	PTOV1-AS2	35.86805396	15.7455573	1.187240854	0.03760496	up		yes	lncRNA	20.67094149	23.57817967	63.35504071	20.25846039	16.92196346	10.05624804	19	49856970	49859289	-	PTOV1-AS2	antisense
ENSG00000230623	AC104461.1	3.03726729	1.067425179	1.499928365	0.037810733	up		yes	lncRNA	2.23188571	4.057347119	2.82256904	1.403205176	1.056486709	0.742583652	1	200333193	200478360	+	AC104461.1	processed_transcript
ENSG00000275676	BX005040.1	1.518868986	0	7.256320972	0.038517238	up		yes	lncRNA	1.933243809	1.78511529	0.838247857	0	0	0	9	61229913	61231863	-	BX005040.1	lincRNA
ENSG00000226179	LINC00685	11.40806893	2.596151979	2.131325554	0.038948261	up		yes	lncRNA	13.8050127	9.392709425	11.02648466	3.654453356	2.476325857	1.657676723	X	320990	321851	+	LINC00685	antisense
ENSG00000261613	AC093525.6	15.25933175	6.365798243	1.259959043	0.040123135	up		yes	lncRNA	7.304285634	9.542917672	28.93079194	7.425790777	7.062251985	4.609351968	16	2554060	2556060	-	AC093525.6	antisense
ENSG00000255092	AC010768.2	47.31861895	21.36173461	1.147008817	0.040722259	up		yes	lncRNA	25.7775583	71.78713632	44.39116224	17.24102774	19.31563284	27.52854326	11	44606170	44608101	-	AC010768.2	antisense
ENSG00000268845	AC025278.1	1.425473486	10.28076959	-2.841752289	0.043779113	down		yes	lncRNA	0	0	4.276420459	13.66694595	10.97597376	6.199389066	19	6953211	6954904	+	AC025278.1	antisense
ENSG00000254254	AC012349.1	6.274715138	2.632430268	1.249981954	0.040782921	up		yes	lncRNA	8.284612801	5.224275028	5.315257584	4.446370311	1.606903242	1.844017252	8	56445807	56552067	+	AC012349.1	antisense
ENSG00000233728	AL929472.3	15.08133198	5.034284102	1.580998707	0.041120744	up		yes	lncRNA	18.214313	15.79316999	11.23651294	4.46887439	2.018795174	8.615182742	1	37799720	37800879	-	AL929472.3	antisense
ENSG00000233321	AL357833.1	8.880554454	1.777013201	2.314723103	0.041979653	up		yes	lncRNA	1.495077287	21.74321917	3.4033669	2.349918925	0.849252778	2.131867901	10	3486894	3502838	-	AL357833.1	lincRNA
ENSG00000261366	MANEA-DT	19.72361788	42.21981613	-1.097606488	0.044322298	down		yes	lncRNA	24.95487027	11.74295748	22.47302588	22.75815661	27.41573694	76.48555485	6	95575183	95577450	-	MANEA-DT	antisense
ENSG00000233058	LINC00884	1.215963013	3.610352893	-1.562214877	0.044588137	down		yes	lncRNA	0.851406093	1.719746592	1.076736353	1.739679883	3.385385474	5.705993321	3	194487454	194518279	+	LINC00884	antisense
ENSG00000255224	AC109322.1	8.243524358	2.654232784	1.631290158	0.043400204	up		yes	lncRNA	3.936406021	8.348662215	12.44550484	1.237425662	2.515508228	4.209764464	8	144078002	144079265	-	AC109322.1	antisense
ENSG00000235843	AL390961.2	0.641187785	6.908431442	-3.409299442	0.045671117	down		yes	lncRNA	1.923563354	0	0	3.2249609	13.11176247	4.388570954	10	26717635	26718778	+	AL390961.2	antisense
ENSG00000260625	AC026471.2	3.12292223	11.33142617	-1.856021207	0.046041439	down		yes	lncRNA	3.798181076	0.76719077	4.803394845	10.74576666	9.708709618	13.53980224	16	31508471	31509256	+	AC026471.2	antisense
ENSG00000261094	AC007066.2	6.924318172	3.184490641	1.118168121	0.043415085	up		yes	lncRNA	7.559253895	6.389430982	6.82426964	3.070888815	4.3599634	2.122619709	9	122937623	122940333	+	AC007066.2	sense_overlapping
ENSG00000274425	AC114271.1	339.3172175	161.6929159	1.069331459	0.043645599	up		yes	lncRNA	102.1478471	298.8621235	616.9416817	133.4466579	204.3375244	147.2945654	19	10333436	10336248	+	AC114271.1	antisense
ENSG00000279499	AL157770.1	0.472249166	6.544528094	-3.764641267	0.046139103	down		yes	lncRNA	1.416747497	0	0	11.57937271	6.438071171	1.616140405	13	30196443	30196881	-	AL157770.1	TEC
ENSG00000278989	AP001148.1	0.611585737	2.472206875	-1.997598053	0.046581453	down		yes	lncRNA	0.395476145	0.639054626	0.800226441	3.812467024	1.198098026	2.406055575	11	86434924	86437282	-	AP001148.1	TEC
ENSG00000285080	AC068724.3	0.221721186	5.49169324	-4.569413844	0.047132707	down		yes	lncRNA	0	0	0.665163557	0	5.975292271	10.49978745	15	43106225	43185779	-	AC068724.3	antisense
ENSG00000255440	AP001085.1	4.707807584	0.55439478	3.06334003	0.043771124	up		yes	lncRNA	3.893284202	6.291204435	3.938934114	0	0.552878178	1.110306162	11	74409060	74416379	+	AP001085.1	sense_intronic
ENSG00000253214	AC079209.1	12.15296735	4.188579024	1.534522193	0.043899943	up		yes	lncRNA	10.40236873	18.5787131	7.477820232	4.474775192	6.841867449	1.249094432	8	81154279	81164599	+	AC079209.1	lincRNA
ENSG00000272823	AL445423.1	18.55840702	3.8005531	2.284777728	0.043951243	up		yes	lncRNA	11.60358491	39.37578	4.695856155	8.75432483	0	2.647334469	1	220828676	220829211	-	AL445423.1	lincRNA
ENSG00000248516	AC105415.1	5.60989014	1.601000855	1.802584669	0.044197642	up		yes	lncRNA	3.513853962	8.87199778	4.443818677	0.552297329	1.99598393	2.254721306	4	4321962	4334182	+	AC105415.1	lincRNA
ENSG00000281741	AC241377.3	34.03357597	15.10952386	1.17096988	0.044795497	up		yes	lncRNA	25.1524767	17.08903337	59.85921784	11.14138031	11.68971471	22.49747656	1	120913151	120914238	-	AC241377.3	TEC
ENSG00000257718	CPNE8-AS1	3.219101794	0	8.334989111	0.045345966	up		yes	lncRNA	1.773627808	6.687394829	1.196282747	0	0	0	12	38906451	38909592	+	CPNE8-AS1	antisense
ENSG00000184385	UMODL1-AS1	1.999816683	0.165690247	3.515957907	0.045467457	up		yes	lncRNA	2.178720754	0	3.820729295	0	0	0.497070741	21	42102134	42108534	-	UMODL1-AS1	sense_overlapping
ENSG00000263718	AC068594.1	1.539778758	0	7.275918465	0.045659196	up		yes	lncRNA	0	1.118345596	3.500990679	0	0	0	17	77257737	77281897	-	AC068594.1	lincRNA
ENSG00000240012	SLC9A9-AS1	7.329710489	20.95786917	-1.514385194	0.047320873	down		yes	lncRNA	9.605438629	3.880385747	8.503307091	28.68534237	12.95848254	21.22978259	3	143342246	143347071	+	SLC9A9-AS1	antisense
ENSG00000227533	SLC2A1-AS1	1.661365801	4.094655093	-1.296233479	0.04738441	down		yes	lncRNA	2.218616473	1.643165724	1.122315205	5.23073511	2.940575611	4.112654558	1	42959049	42983358	+	SLC2A1-AS1	lincRNA
ENSG00000269892	AC125494.2	26.2687085	10.24796225	1.357150207	0.046565048	up		yes	lncRNA	19.40642177	43.59675402	15.80294971	11.90339449	13.98100159	4.859490668	12	6742985	6743641	+	AC125494.2	lincRNA
ENSG00000225329	LHFPL3-AS2	0.835922409	0	6.402453435	0.046961836	up		yes	lncRNA	0.78562377	0	1.722143457	0	0	0	7	104894628	104926645	-	LHFPL3-AS2	processed_transcript
ENSG00000279757	AC132068.1	7.034769231	1.054718692	2.72608014	0.047031638	up		yes	lncRNA	11.51763243	5.473964643	4.112710619	0.851909606	1.539386299	0.772860172	16	72973374	72973832	-	AC132068.1	TEC
ENSG00000259684	AC084756.1	6.800095395	19.71646154	-1.534385281	0.047588648	down		yes	lncRNA	12.82904602	4.975346082	2.595894079	20.00300624	18.07254756	21.07383082	15	50557601	50560500	+	AC084756.1	antisense
ENSG00000284977	AL160272.1	5.760331535	2.144763538	1.421124654	0.047284603	up		yes	lncRNA	2.102875468	14.02420331	1.153915828	2.823457888	1.88285911	1.727973616	9	117759455	117879988	+	AL160272.1	lincRNA
ENSG00000228703	AL355310.2	40.73744316	17.64036033	1.207011899	0.047434032	up		yes	lncRNA	16.27200396	35.05883402	70.88149152	21.02904191	18.48606046	13.40597862	1	109628417	109630305	-	AL355310.2	antisense
ENSG00000248996	AC145098.1	75.31947197	34.17815228	1.139717963	0.048069421	up		yes	lncRNA	35.11020209	56.73499484	134.113219	40.54422329	31.74718218	30.24305137	5	177494995	177503647	+	AC145098.1	antisense
ENSG00000214788	OOSP1	2.288176201	0	7.844345603	0.048115727	up		yes	lncRNA	0	5.093006293	1.771522311	0	0	0	11	59942879	59970146	+	OOSP1	processed_transcript
ENSG00000259296	AC020892.2	0	4.155898188	-8.702483771	0.048627228	down		yes	lncRNA	0	0	0	6.062426497	2.738675624	3.666592442	15	51707995	51715220	-	AC020892.2	antisense
ENSG00000274001	AL512506.1	4.314017045	16.09556385	-1.897115054	0.048930155	down		yes	lncRNA	7.618567554	1.119175845	4.204307737	10.45059712	21.24455946	16.59153495	13	43877715	43878163	-	AL512506.1	sense_intronic
ENSG00000278475	AC009464.1	14.43209031	32.44727108	-1.168262138	0.049155075	down		yes	lncRNA	11.93511591	19.28609633	12.07505868	31.68231843	35.40424373	30.25525107	12	45789189	45789657	+	AC009464.1	sense_intronic
ENSG00000256661	A2ML1-AS1	0.688000167	6.924922646	-3.312580503	0.049329201	down		yes	lncRNA	2.064000502	0	0	4.325514481	7.81613176	8.633121696	12	8776219	8830947	-	A2ML1-AS1	antisense
ENSG00000230415	LINC01786	3.096753158	0	8.279263809	0.048444991	up		yes	lncRNA	2.424764722	1.959103136	4.906391616	0	0	0	1	1275223	1280420	+	LINC01786	lincRNA
ENSG00000280003	AC097637.2	16.76866791	8.013975407	1.064239093	0.048725077	up		yes	lncRNA	9.654740455	15.6012104	25.05005289	6.65743681	5.838028108	11.5464613	3	52217016	52219012	-	AC097637.2	TEC
ENSG00000257258	AC012150.1	9.136091095	1.855838359	2.29333128	0.04940006	up		yes	lncRNA	4.719704352	11.01623846	11.67233048	1.978211682	0	3.589303394	12	29143196	29148675	-	AC012150.1	lincRNA
ENSG00000275178	AC018529.1	95.54763178	36.7905592	1.376643411	0.049817821	up		yes	lncRNA	29.28860546	54.28777899	203.0665109	57.40832405	24.466008	28.49734555	18	77093086	77093446	+	AC018529.1	antisense
