# Supplementary material for: Uncovering Potential lncRNAs and mRNAs in the Progression From Acute Myocardial Infarction to Myocardial Fibrosis to Heart Failure
Source: Front Cardiovasc Med. 2021 Jul 16;8:664044. doi: 10.3389/fcvm.2021.664044 (PMC8322527; doi:10.3389/fcvm.2021.664044)
Supplement: Supplementary file 5 [file Data_Sheet_4.CSV]

gene_id	gene_name	expression_GH	expression_GC	log2FC(GH/GC)	pval	regulate	top10	significant	type	fpkm_H3-BA	fpkm_H4-BA	fpkm_H5-BA	fpkm_C1-BA	fpkm_C4-BA	fpkm_C5-BA	chr	start	end	strand	gene_name1	gene_biotype	GO_biological_process	GO_cellular_component	GO_molecular_function	KEGG_genes	KEGG_pathways	gene_length	NR_tophit_name	NR_tophit_description	Swissprot_tophit_name	Swissprot_tophit_description	String_tophit_name	String_tophit_description	COG	KOG	NOG	Pfam
ENSG00000285953	AC000120.3	2.498282194	0	7.970555857	5.11E-12	up	yes	yes	mRNA	3.811382548	2.995191662	0.688272371	0	0	0	7	92131774	92245924	-	AC000120.3	protein_coding	GO:0001525|angiogenesis; GO:0001937|negative regulation of endothelial cell proliferation; GO:0007264|small GTPase mediated signal transduction; GO:0010596|negative regulation of endothelial cell migration; GO:0016525|negative regulation of angiogenesis; GO:0032092|positive regulation of protein binding; GO:0045454|cell redox homeostasis; GO:2000114|regulation of establishment of cell polarity; G…	GO:0005615|extracellular space; GO:0005737|cytoplasm; GO:0005874|microtubule; GO:0005886|plasma membrane; GO:0005911|cell-cell junction; GO:0032991|protein-containing complex	GO:0005546|phosphatidylinositol-4,5-bisphosphate binding; GO:0008017|microtubule binding; GO:0030695|GTPase regulator activity; GO:0044877|protein-containing complex binding	ko:K17705|KRIT1	ko04015|Rap1 signaling pathway; ko04212|Longevity regulating pathway - worm	2642	XP_003809788.1	XP_003809788.1 krev interaction trapped protein 1 [Pan paniscus]	sp|O00522|KRIT1_HUMAN	sp|O00522|KRIT1_HUMAN Krev interaction trapped protein 1 OS=Homo sapiens GN=KRIT1 PE=1 SV=2	9598.ENSPTRP00000033180	KRIT1, ankyrin repeat containing	_	KOG4335	_	PF16705.2|NUDIX_5|NUDIX, or N-terminal NPxY motif-rich, region of KRIT|ENST00000650585|m.2418:22-198;PF12796.4|Ank_2|Ankyrin repeats (3 copies)|ENST00000650585|m.2418:289-349;PF12796.4|Ank_2|Ankyrin repeats (3 copies)|ENST00000650585|m.2418:346-413;PF00373.15|FERM_M|FERM central domain|ENST00000650585|m.2418:519-640;PF13857.3|Ank_5|Ankyrin repeats (many copies)|ENST00000650585|m.2418:340-395;PF13…
ENSG00000259024	TVP23C-CDRT4	0.198168188	2.458192854	-3.567633606	4.89E-08	down	yes	yes	mRNA	0.059934158	0.267682273	0.266888133	2.721646221	1.515581878	3.137350464	17	15436021	15563561	-	TVP23C-CDRT4	protein_coding	GO:0009306|protein secretion; GO:0016192|vesicle-mediated transport	GO:0030173|integral component of Golgi membrane	--	--	--	2833	XP_018869073.1	XP_018869073.1 PREDICTED: CMT1A duplicated region transcript 4 protein isoform X1 [Gorilla gorilla gorilla]	sp|Q96ET8|TV23C_HUMAN	sp|Q96ET8|TV23C_HUMAN Golgi apparatus membrane protein TVP23 homolog C OS=Homo sapiens GN=TVP23C PE=1 SV=3	_	_	_	_	_	PF05832.9|DUF846|Eukaryotic protein of unknown function (DUF846)|ENST00000522212|m.461:32-154;PF15213.3|CDRT4|CMT1A duplicated region transcript 4 protein|ENST00000522212|m.462:12-148
ENSG00000087116	ADAMTS2	0.661997632	0.007771563	5.240813653	1.47E-07	up	yes	yes	mRNA	0.021271612	1.623718627	0.341002655	0.012709957	0	0.010604733	5	179110851	179345430	-	ADAMTS2	protein_coding	GO:0007283|spermatogenesis; GO:0016485|protein processing; GO:0030199|collagen fibril organization; GO:0030324|lung development; GO:0030574|collagen catabolic process; GO:0043588|skin development	GO:0005576|extracellular region; GO:0005615|extracellular space; GO:0031012|extracellular matrix	GO:0004222|metalloendopeptidase activity; GO:0008237|metallopeptidase activity; GO:0008270|zinc ion binding	ko:K08618|ADAMTS2	--	6754	NP_055059.2	NP_055059.2 A disintegrin and metalloproteinase with thrombospondin motifs 2 isoform 1 preproprotein [Homo sapiens]	sp|O95450|ATS2_HUMAN	sp|O95450|ATS2_HUMAN A disintegrin and metalloproteinase with thrombospondin motifs 2 OS=Homo sapiens GN=ADAMTS2 PE=2 SV=2	9606.ENSP00000251582	ADAM metallopeptidase with thrombospondin type 1 motif, 2; Cleaves the propeptides of type I [...]	_	KOG3538	_	PF01562.16|Pep_M12B_propep|Reprolysin family propeptide|ENST00000251582|m.2197:93-246;PF05986.11|ADAM_spacer1|ADAM-TS Spacer 1|ENST00000251582|m.2197:757-871;PF00090.16|TSP_1|Thrombospondin type 1 domain|ENST00000251582|m.2197:600-649;PF00090.16|TSP_1|Thrombospondin type 1 domain|ENST00000251582|m.2197:896-947;PF00090.16|TSP_1|Thrombospondin type 1 domain|ENST00000251582|m.2197:954-993;PF00090.16…
ENSG00000168916	ZNF608	3.728142716	0.31715976	3.514254434	2.20E-07	up	yes	yes	mRNA	0.543011521	8.002466716	2.638949912	0.312436886	0.291460861	0.347581533	5	124636913	124748807	-	ZNF608	protein_coding	GO:0000122|negative regulation of transcription by RNA polymerase II; GO:0006351|transcription, DNA-templated	--	GO:0003676|nucleic acid binding; GO:0046872|metal ion binding	--	--	5958	NP_065798.2	NP_065798.2 zinc finger protein 608 [Homo sapiens]	sp|Q9ULD9|ZN608_HUMAN	sp|Q9ULD9|ZN608_HUMAN Zinc finger protein 608 OS=Homo sapiens GN=ZNF608 PE=1 SV=4	9606.ENSP00000307746	zinc finger protein 608	_	_	NOG86608	_
ENSG00000206053	JPT2	2.362980861	0.46805993	2.311437073	5.30E-07	up	yes	yes	mRNA	3.026772383	2.181277763	1.880892436	0.395432135	0.552661848	0.456085806	16	1678256	1702280	+	JPT2	protein_coding	--	GO:0005634|nucleus; GO:0005829|cytosol; GO:0005886|plasma membrane	--	--	--	3718	XP_003314959.2	XP_003314959.2 jupiter microtubule associated homolog 2 [Pan troglodytes]	sp|Q9H910|JUPI2_HUMAN	sp|Q9H910|JUPI2_HUMAN Jupiter microtubule associated homolog 2 OS=Homo sapiens GN=JPT2 PE=1 SV=1	9606.ENSP00000248098	hematological and neurological expressed 1-like	_	_	NOG74029	PF17054.2|JUPITER|Microtubule-Associated protein Jupiter|ENST00000248098|m.1570:21-68
ENSG00000239704	CDRT4	1.707755188	0.096426627	4.012593385	7.66E-07	up	yes	yes	mRNA	3.346237615	0.325148284	1.451879666	0.119622432	0.126882304	0.042775146	17	15436015	15503608	-	CDRT4	protein_coding	--	--	--	--	--	2498	XP_018869073.1	XP_018869073.1 PREDICTED: CMT1A duplicated region transcript 4 protein isoform X1 [Gorilla gorilla gorilla]	sp|Q8N9R6|CDRT4_HUMAN	sp|Q8N9R6|CDRT4_HUMAN CMT1A duplicated region transcript 4 protein OS=Homo sapiens GN=CDRT4 PE=2 SV=2	_	_	_	_	_	PF15213.3|CDRT4|CMT1A duplicated region transcript 4 protein|ENST00000619038|m.453:12-148
ENSG00000139351	SYCP3	0.513661552	3.240957093	-2.634157925	6.25E-08	down	yes	yes	mRNA	0.424168388	0.728256702	0.388559568	2.664782367	3.505484019	3.552604895	12	101728648	101739472	-	SYCP3	protein_coding	GO:0007141|male meiosis I; GO:0035093|spermatogenesis, exchange of chromosomal proteins; GO:0051301|cell division; GO:0051321|meiotic cell cycle	GO:0000775|chromosome, centromeric region; GO:0000795|synaptonemal complex; GO:0000800|lateral element; GO:0005634|nucleus	GO:0003677|DNA binding	ko:K19528|SYCP3	ko03440|Homologous recombination	3690	EAW97679.1	EAW97679.1 synaptonemal complex protein 3, isoform CRA_b [Homo sapiens]	sp|Q8IZU3|SYCP3_HUMAN	sp|Q8IZU3|SYCP3_HUMAN Synaptonemal complex protein 3 OS=Homo sapiens GN=SYCP3 PE=1 SV=1	9544.ENSMMUP00000027476	synaptonemal complex protein 3	_	_	NOG27405	PF04803.9|Cor1|Cor1/Xlr/Xmr conserved region|ENST00000478139|m.5349:11-78
ENSG00000188897	AC099489.1	16.76095245	2.583584677	2.692945247	7.84E-06	up	yes	yes	mRNA	3.136814632	13.4537349	33.69230782	2.738788044	2.026656536	2.985309452	16	11359845	11527245	-	AC099489.1	protein_coding	--	--	--	--	--	10590	XP_016879420.1	XP_016879420.1 putative uncharacterized protein LOC400499 isoform X3 [Homo sapiens]	sp|Q6ZTK2|YP015_HUMAN	sp|Q6ZTK2|YP015_HUMAN Putative uncharacterized protein LOC400499 OS=Homo sapiens PE=2 SV=1	_	_	_	_	_	PF09172.8|DUF1943|Domain of unknown function (DUF1943)|ENST00000598234|m.3660:618-910;PF01347.19|Vitellogenin_N|Lipoprotein amino terminal region|ENST00000598234|m.3660:50-585;PF00094.22|VWD|von Willebrand factor type D domain|ENST00000598234|m.3660:3017-3164
ENSG00000246922	UBAP1L	1.541690894	0.12277475	3.546788478	8.22E-06	up	yes	yes	mRNA	2.516994144	0.079461404	2.028617134	0.201389385	0.096469793	0.070465071	15	65092770	65115197	-	UBAP1L	protein_coding	GO:0043162|ubiquitin-dependent protein catabolic process via the multivesicular body sorting pathway	GO:0000813|ESCRT I complex	GO:0043130|ubiquitin binding	--	--	7377	XP_008951620.1	XP_008951620.1 ubiquitin-associated protein 1-like [Pan paniscus]	sp|F5GYI3|UBA1L_HUMAN	sp|F5GYI3|UBA1L_HUMAN Ubiquitin-associated protein 1-like OS=Homo sapiens GN=UBAP1L PE=2 SV=1	_	_	_	_	_	_
ENSG00000258790	AL121594.1	0.354003092	3.123051557	-3.105545901	2.35E-06	down	yes	yes	mRNA	0.673742601	0.195397271	0.192869404	1.121435379	3.437336032	4.81038326	14	35122549	35317474	+	AL121594.1	protein_coding	GO:0001682|tRNA 5'-leader removal; GO:0090646|mitochondrial tRNA processing	GO:0005634|nucleus; GO:0005739|mitochondrion; GO:0005759|mitochondrial matrix; GO:0030678|mitochondrial ribonuclease P complex	GO:0004526|ribonuclease P activity	ko:K17655|MRPP3	--	3857	NP_055487.2	NP_055487.2 mitochondrial ribonuclease P catalytic subunit isoform 1 precursor [Homo sapiens]	sp|O15091|MRRP3_HUMAN	sp|O15091|MRRP3_HUMAN Mitochondrial ribonuclease P protein 3 OS=Homo sapiens GN=KIAA0391 PE=1 SV=2	_	_	_	_	_	PF16953.2|PRORP|Protein-only RNase P|ENST00000557565|m.1270:342-578;PF00227.23|Proteasome|Proteasome subunit|ENST00000557565|m.1271:15-201
ENSG00000007545	CRAMP1	1.75554541	0.504718286	1.778258987	2.54E-05	up	yes	yes	mRNA	1.712509576	1.323135665	2.23099099	0.5232091	0.521243355	0.469702401	16	1612325	1677908	+	CRAMP1	protein_coding	--	GO:0005634|nucleus	GO:0003677|DNA binding; GO:0003682|chromatin binding	--	--	7772	NP_065876.3	NP_065876.3 protein cramped-like [Homo sapiens]	sp|Q96RY5|CRML_HUMAN	sp|Q96RY5|CRML_HUMAN Protein cramped-like OS=Homo sapiens GN=CRAMP1 PE=1 SV=3	9606.ENSP00000293925	Crm, cramped-like (Drosophila)	_	KOG4468	_	_
ENSG00000198574	SH2D1B	2.405477737	13.29669543	-2.461771877	1.87E-05	down	yes	yes	mRNA	2.953134018	2.209477169	2.053822024	26.88416254	5.049139985	7.956783765	1	162395266	162412138	-	SH2D1B	protein_coding	GO:0002250|adaptive immune response; GO:0002366|leukocyte activation involved in immune response; GO:0002717|positive regulation of natural killer cell mediated immunity; GO:0045087|innate immune response; GO:0045089|positive regulation of innate immune response; GO:0050776|regulation of immune response	GO:0005622|intracellular; GO:0005829|cytosol	GO:0030674|protein binding, bridging	ko:K07989|EAT2	ko04650|Natural killer cell mediated cytotoxicity	2523	NP_444512.2	NP_444512.2 SH2 domain-containing protein 1B [Homo sapiens]	sp|O14796|SH21B_HUMAN	sp|O14796|SH21B_HUMAN SH2 domain-containing protein 1B OS=Homo sapiens GN=SH2D1B PE=1 SV=2	9606.ENSP00000356906	SH2 domain containing 1B; Plays a role in controlling signal transduction through at least f [...]	_	KOG0565	_	PF00017.21|SH2|SH2 domain|ENST00000367929|m.12284:5-85
ENSG00000169902	TPST1	16.78662963	2.141796368	2.964558313	2.58E-05	up	yes	yes	mRNA	3.127469127	42.00107453	5.231345234	2.409373863	2.211498224	1.804517016	7	66205199	66420543	+	TPST1	protein_coding	GO:0006478|peptidyl-tyrosine sulfation; GO:0006954|inflammatory response; GO:0050427|3'-phosphoadenosine 5'-phosphosulfate metabolic process	GO:0000139|Golgi membrane; GO:0005794|Golgi apparatus; GO:0016020|membrane; GO:0030173|integral component of Golgi membrane	GO:0008476|protein-tyrosine sulfotransferase activity; GO:0042803|protein homodimerization activity	ko:K01021|TPST	--	2116	NP_003587.1	NP_003587.1 protein-tyrosine sulfotransferase 1 [Homo sapiens]	sp|O60507|TPST1_HUMAN	sp|O60507|TPST1_HUMAN Protein-tyrosine sulfotransferase 1 OS=Homo sapiens GN=TPST1 PE=1 SV=1	_	_	_	_	_	PF13469.3|Sulfotransfer_3|Sulfotransferase family|ENST00000304842|m.1345:70-262;PF00685.24|Sulfotransfer_1|Sulfotransferase domain|ENST00000304842|m.1345:72-265
ENSG00000129538	RNASE1	1.535834964	0.027339514	5.371539353	5.62E-05	up	yes	yes	mRNA	0.09243829	1.551332369	2.963734232	0	0.082018541	0	14	20801228	20803278	-	RNASE1	protein_coding	GO:0090501|RNA phosphodiester bond hydrolysis	GO:0070062|extracellular exosome	GO:0003676|nucleic acid binding; GO:0004519|endonuclease activity; GO:0004522|ribonuclease A activity; GO:0004540|ribonuclease activity	ko:K01168|RNASE1_2	--	1348	NP_002924.1	NP_002924.1 ribonuclease pancreatic precursor [Homo sapiens]	sp|P07998|RNAS1_HUMAN	sp|P07998|RNAS1_HUMAN Ribonuclease pancreatic OS=Homo sapiens GN=RNASE1 PE=1 SV=4	9606.ENSP00000344193	ribonuclease, RNase A family, 1 (pancreatic); Endonuclease that catalyzes the cleavage of RN [...]	_	_	NOG40319	PF00074.17|RnaseA|Pancreatic ribonuclease|ENST00000397967|m.10442:32-149
ENSG00000163945	UVSSA	2.218959842	0.591609196	1.8894721	5.72E-05	up		yes	mRNA	3.289145766	2.049798265	1.317935495	0.787522561	0.341957986	0.645347041	4	1347266	1395992	+	UVSSA	protein_coding	GO:0006283|transcription-coupled nucleotide-excision repair; GO:0009411|response to UV; GO:0016567|protein ubiquitination	GO:0005654|nucleoplasm; GO:0005694|chromosome	GO:0000993|RNA polymerase II complex binding	--	--	12605	NP_065945.2	NP_065945.2 UV-stimulated scaffold protein A [Homo sapiens]	sp|Q2YD98|UVSSA_HUMAN	sp|Q2YD98|UVSSA_HUMAN UV-stimulated scaffold protein A OS=Homo sapiens GN=UVSSA PE=1 SV=2	9606.ENSP00000374501	KIAA1530	_	KOG2374	_	PF09740.6|DUF2043|Uncharacterized conserved protein (DUF2043)|ENST00000389851|m.75:498-602
ENSG00000106211	HSPB1	5.07062482	1.115061269	2.175002362	7.69E-05	up		yes	mRNA	2.697908234	6.595566715	5.91839951	1.11993077	0.781133744	1.444119292	7	76302544	76304295	+	HSPB1	protein_coding	GO:0001895|retina homeostasis; GO:0001932|regulation of protein phosphorylation; GO:0006446|regulation of translational initiation; GO:0006469|negative regulation of protein kinase activity; GO:0006928|movement of cell or subcellular component; GO:0006986|response to unfolded protein; GO:0009615|response to virus; GO:0010506|regulation of autophagy; GO:0032731|positive regulation of interleukin-1…	GO:0000502|proteasome complex; GO:0005615|extracellular space; GO:0005634|nucleus; GO:0005737|cytoplasm; GO:0005819|spindle; GO:0005829|cytosol; GO:0005856|cytoskeleton; GO:0005886|plasma membrane; GO:0005925|focal adhesion; GO:0030018|Z disc; GO:0031012|extracellular matrix; GO:0070062|extracellular exosome; GO:1904115|axon cytoplasm	GO:0003723|RNA binding; GO:0005080|protein kinase C binding; GO:0008426|protein kinase C inhibitor activity; GO:0019901|protein kinase binding; GO:0042802|identical protein binding; GO:0042803|protein homodimerization activity; GO:0043130|ubiquitin binding; GO:0044183|protein folding chaperone	ko:K04455|HSPB1	ko04010|MAPK signaling pathway; ko04370|VEGF signaling pathway; ko05146|Amoebiasis; ko05169|Epstein-Barr virus infection	1455	PNI88567.1	PNI88567.1 LOW QUALITY PROTEIN: HSPB1 isoform 3 [Pan troglodytes]	sp|P04792|HSPB1_HUMAN	sp|P04792|HSPB1_HUMAN Heat shock protein beta-1 OS=Homo sapiens GN=HSPB1 PE=1 SV=2	9544.ENSMMUP00000005514	heat shock 27kDa protein 1	_	KOG3591	_	PF00011.18|HSP20|Hsp20/alpha crystallin family|ENST00000447574|m.1933:96-141
ENSG00000167676	PLIN4	3.082937952	0.636297917	2.258706645	8.40E-05	up		yes	mRNA	0.842152346	3.048434835	5.358226677	0.545836154	0.658570286	0.704487311	19	4502180	4518465	-	PLIN4	protein_coding	--	GO:0005811|lipid droplet; GO:0005829|cytosol; GO:0005886|plasma membrane; GO:0043231|intracellular membrane-bounded organelle	--	ko:K20254|PLIN4	ko03320|PPAR signaling pathway	6484	NP_001073869.1	NP_001073869.1 perilipin-4 [Homo sapiens]	sp|Q96Q06|PLIN4_HUMAN	sp|Q96Q06|PLIN4_HUMAN Perilipin-4 OS=Homo sapiens GN=PLIN4 PE=1 SV=2	9606.ENSP00000301286	perilipin 4; May play a role in triacylglycerol packaging into adipocytes. May function as a [...]	_	_	NOG226143	PF03036.13|Perilipin|Perilipin family|ENST00000633942|m.3166:82-136;PF03036.13|Perilipin|Perilipin family|ENST00000633942|m.3166:1158-1355
ENSG00000270629	NBPF14	14.04784844	5.064748887	1.469967465	9.80E-05	up		yes	mRNA	13.1827866	17.51004519	11.45071352	6.64563739	4.611437647	3.937171624	1	148531385	148679751	-	NBPF14	protein_coding	--	GO:0005737|cytoplasm	--	--	--	10779	NP_001034792.4	NP_001034792.4 neuroblastoma breakpoint family member 10 isoform b [Homo sapiens]	sp|A0A087WUL8|NBPFJ_HUMAN	sp|A0A087WUL8|NBPFJ_HUMAN Neuroblastoma breakpoint family member 19 OS=Homo sapiens GN=NBPF19 PE=5 SV=1	_	_	_	_	_	PF06758.10|DUF1220|Repeat of unknown function (DUF1220)|ENST00000619423|m.9477:178-240;PF06758.10|DUF1220|Repeat of unknown function (DUF1220)|ENST00000619423|m.9477:451-511;PF06758.10|DUF1220|Repeat of unknown function (DUF1220)|ENST00000619423|m.9477:535-596;PF06758.10|DUF1220|Repeat of unknown function (DUF1220)|ENST00000619423|m.9477:609-671;PF06758.10|DUF1220|Repeat of unknown function (DUF1…
ENSG00000136383	ALPK3	0.551854647	0.086828948	2.536686624	0.000104953	up		yes	mRNA	0.15270062	0.592446668	0.910416654	0.091239831	0.067744016	0.101502997	15	84816680	84873482	+	ALPK3	protein_coding	GO:0007507|heart development	GO:0005634|nucleus	GO:0004674|protein serine/threonine kinase activity; GO:0005524|ATP binding	ko:K08868|ALPK	--	10917	NP_065829.3	NP_065829.3 alpha-protein kinase 3 [Homo sapiens]	sp|Q96L96|ALPK3_HUMAN	sp|Q96L96|ALPK3_HUMAN Alpha-protein kinase 3 OS=Homo sapiens GN=ALPK3 PE=1 SV=2	9606.ENSP00000258888	alpha-kinase 3; Kinases that recognize phosphorylation sites in which the surrounding peptid [...]	_	KOG0613	_	PF02816.15|Alpha_kinase|Alpha-kinase family|ENST00000258888|m.10450:1622-1819;PF07679.13|I-set|Immunoglobulin I-set domain|ENST00000258888|m.10450:279-371;PF13927.3|Ig_3|Immunoglobulin domain|ENST00000258888|m.10450:286-358;PF13895.3|Ig_2|Immunoglobulin domain|ENST00000258888|m.10450:287-366
ENSG00000005961	ITGA2B	9.427667011	1.845088877	2.346941962	0.000115444	up		yes	mRNA	1.421128387	13.69897494	13.1628977	1.898067543	1.928492163	1.708706925	17	44372180	44389505	-	ITGA2B	protein_coding	GO:0002576|platelet degranulation; GO:0002687|positive regulation of leukocyte migration; GO:0007155|cell adhesion; GO:0007160|cell-matrix adhesion; GO:0007229|integrin-mediated signaling pathway; GO:0030198|extracellular matrix organization; GO:0045652|regulation of megakaryocyte differentiation; GO:0070527|platelet aggregation	GO:0005886|plasma membrane; GO:0005887|integral component of plasma membrane; GO:0005925|focal adhesion; GO:0008305|integrin complex; GO:0009897|external side of plasma membrane; GO:0009986|cell surface; GO:0031092|platelet alpha granule membrane; GO:0070062|extracellular exosome; GO:0072562|blood microparticle	GO:0042802|identical protein binding; GO:0046872|metal ion binding; GO:0050840|extracellular matrix binding; GO:0070051|fibrinogen binding	ko:K06476|ITGA2B,CD41	ko04015|Rap1 signaling pathway; ko04151|PI3K-Akt signaling pathway; ko04510|Focal adhesion; ko04512|ECM-receptor interaction; ko04611|Platelet activation; ko04640|Hematopoietic cell lineage; ko04810|Regulation of actin cytoskeleton; ko05200|Pathways in cancer; ko05222|Small cell lung cancer; ko05410|Hypertrophic cardiomyopathy (HCM); ko05412|Arrhythmogenic right ventricular cardiomyopathy (ARVC);…	3333	XP_024206013.1	XP_024206013.1 integrin alpha-IIb isoform X2 [Pan troglodytes]	sp|P08514|ITA2B_HUMAN	sp|P08514|ITA2B_HUMAN Integrin alpha-IIb OS=Homo sapiens GN=ITGA2B PE=1 SV=3	9606.ENSP00000262407	integrin, alpha 2b (platelet glycoprotein IIb of IIb/IIIa complex, antigen CD41); Integrin a [...]	_	KOG3637	_	PF08441.9|Integrin_alpha2|Integrin alpha|ENST00000262407|m.4629:491-931;PF01839.20|FG-GAP|FG-GAP repeat|ENST00000262407|m.4629:330-372;PF01839.20|FG-GAP|FG-GAP repeat|ENST00000262407|m.4629:397-433;PF00357.17|Integrin_alpha|Integrin alpha cytoplasmic region|ENST00000262407|m.4629:1030-1043
ENSG00000114739	ACVR2B	0.758473318	0.191133862	1.93383918	0.0001579	up		yes	mRNA	1.072857207	0.430819707	0.771743041	0.147932467	0.290284372	0.135184748	3	38453851	38493142	+	ACVR2B	protein_coding	GO:0000122|negative regulation of transcription by RNA polymerase II; GO:0001702|gastrulation with mouth forming second; GO:0001822|kidney development; GO:0001946|lymphangiogenesis; GO:0001974|blood vessel remodeling; GO:0006355|regulation of transcription, DNA-templated; GO:0007165|signal transduction; GO:0007178|transmembrane receptor protein serine/threonine kinase signaling pathway; GO:000736…	GO:0005737|cytoplasm; GO:0005886|plasma membrane; GO:0005887|integral component of plasma membrane; GO:0032991|protein-containing complex; GO:0043235|receptor complex	GO:0004674|protein serine/threonine kinase activity; GO:0004675|transmembrane receptor protein serine/threonine kinase activity; GO:0004712|protein serine/threonine/tyrosine kinase activity; GO:0005524|ATP binding; GO:0019838|growth factor binding; GO:0046872|metal ion binding; GO:0048185|activin binding	ko:K13596|ACVR2B	ko04060|Cytokine-cytokine receptor interaction; ko04350|TGF-beta signaling pathway; ko04550|Signaling pathways regulating pluripotency of stem cells; ko05418|Fluid shear stress and atherosclerosis	11821	XP_003894716.3	XP_003894716.3 activin receptor type-2B isoform X1 [Papio anubis]	sp|Q13705|AVR2B_HUMAN	sp|Q13705|AVR2B_HUMAN Activin receptor type-2B OS=Homo sapiens GN=ACVR2B PE=1 SV=3	9598.ENSPTRP00000025456	activin A receptor, type IIB	COG0515	KOG3653	_	PF00069.22|Pkinase|Protein kinase domain|ENST00000352511|m.2648:198-471;PF07714.14|Pkinase_Tyr|Protein tyrosine kinase|ENST00000352511|m.2648:196-470;PF01064.20|Activin_recp|Activin types I and II receptor domain|ENST00000352511|m.2648:28-115
ENSG00000230257	NFE4	9.65332972	2.425628373	1.988226364	0.000158635	up		yes	mRNA	4.149264707	15.86143289	8.949291567	2.66473832	2.529503696	2.082643102	7	102973437	102988856	+	NFE4	protein_coding	GO:0006351|transcription, DNA-templated; GO:0006355|regulation of transcription, DNA-templated; GO:0006357|regulation of transcription by RNA polymerase II; GO:0045944|positive regulation of transcription by RNA polymerase II; GO:0065003|protein-containing complex assembly	GO:0005634|nucleus; GO:0032991|protein-containing complex	GO:0000987|proximal promoter sequence-specific DNA binding; GO:0003700|DNA-binding transcription factor activity; GO:0042803|protein homodimerization activity	--	--	1072	EAW83309.1	EAW83309.1 hCG2036754, partial [Homo sapiens]	sp|Q86UQ8|NFE4_HUMAN	sp|Q86UQ8|NFE4_HUMAN Transcription factor NF-E4 OS=Homo sapiens GN=NFE4 PE=1 SV=1	_	_	_	_	_	_
ENSG00000187775	DNAH17	1.949296887	0.501661744	1.937073746	0.000158902	up		yes	mRNA	0.633777301	2.671545773	2.542567588	0.485407834	0.465206233	0.554371166	17	78423697	78577394	-	DNAH17	protein_coding	GO:0003341|cilium movement; GO:0060285|cilium-dependent cell motility	GO:0005737|cytoplasm; GO:0005858|axonemal dynein complex; GO:0005874|microtubule; GO:0005930|axoneme; GO:0030286|dynein complex; GO:0031514|motile cilium	GO:0003777|microtubule motor activity; GO:0005524|ATP binding; GO:0008569|ATP-dependent microtubule motor activity, minus-end-directed; GO:0045503|dynein light chain binding; GO:0045505|dynein intermediate chain binding; GO:0051959|dynein light intermediate chain binding	ko:K10408|DNAH	ko05016|Huntington's disease	13723	NP_775899.3	NP_775899.3 dynein heavy chain 17, axonemal [Homo sapiens]	sp|Q9UFH2|DYH17_HUMAN	sp|Q9UFH2|DYH17_HUMAN Dynein heavy chain 17, axonemal OS=Homo sapiens GN=DNAH17 PE=1 SV=2	9606.ENSP00000374490	dynein, axonemal, heavy chain 17; Force generating protein of respiratory cilia. Produces fo [...]	COG5245	KOG3595	_	PF03028.12|Dynein_heavy|Dynein heavy chain and region D6 of dynein motor|ENST00000389840|m.8978:3767-4460;PF12777.4|MT|Microtubule-binding stalk of dynein motor|ENST00000389840|m.8978:3043-3386;PF12775.4|AAA_7|P-loop containing dynein motor region D3|ENST00000389840|m.8978:2416-2687;PF12780.4|AAA_8|P-loop containing dynein motor region D4|ENST00000389840|m.8978:2764-3031;PF08385.9|DHC_N1|Dynein h…
ENSG00000064547	LPAR2	14.53433739	3.300096308	2.135512473	0.000160227	up		yes	mRNA	8.782506105	11.35528946	23.4652166	1.860857106	6.424693985	1.614737834	19	19623668	19628930	-	LPAR2	protein_coding	GO:0007186|G protein-coupled receptor signaling pathway; GO:0007202|activation of phospholipase C activity; GO:0007204|positive regulation of cytosolic calcium ion concentration	GO:0005886|plasma membrane; GO:0005887|integral component of plasma membrane; GO:0009986|cell surface	GO:0004930|G protein-coupled receptor activity; GO:0008289|lipid binding; GO:0070915|lysophosphatidic acid receptor activity	ko:K04291|LPAR2,EDG4	ko04015|Rap1 signaling pathway; ko04072|Phospholipase D signaling pathway; ko04080|Neuroactive ligand-receptor interaction; ko04151|PI3K-Akt signaling pathway; ko05200|Pathways in cancer	2546	XP_011846277.1	XP_011846277.1 PREDICTED: lysophosphatidic acid receptor 2 [Mandrillus leucophaeus]	sp|Q9HBW0|LPAR2_HUMAN	sp|Q9HBW0|LPAR2_HUMAN Lysophosphatidic acid receptor 2 OS=Homo sapiens GN=LPAR2 PE=1 SV=2	_	_	_	_	_	PF00001.18|7tm_1|7 transmembrane receptor (rhodopsin family)|ENST00000542587|m.7766:49-295;PF10320.6|7TM_GPCR_Srsx|Serpentine type 7TM GPCR chemoreceptor Srsx|ENST00000542587|m.7766:44-309
ENSG00000175003	SLC22A1	3.269937705	0.711746404	2.184104496	0.000214246	up		yes	mRNA	1.906739643	2.933748037	4.969325434	1.127299508	0.587681295	0.420258408	6	160121789	160158718	+	SLC22A1	protein_coding	GO:0006836|neurotransmitter transport; GO:0006855|drug transmembrane transport; GO:0010248|establishment or maintenance of transmembrane electrochemical gradient; GO:0015695|organic cation transport; GO:0015872|dopamine transport; GO:0015874|norepinephrine transport; GO:0048241|epinephrine transport; GO:0051260|protein homooligomerization	GO:0005886|plasma membrane; GO:0005887|integral component of plasma membrane; GO:0016020|membrane; GO:0016323|basolateral plasma membrane	GO:0005277|acetylcholine transmembrane transporter activity; GO:0005330|dopamine:sodium symporter activity; GO:0005334|norepinephrine:sodium symporter activity; GO:0008513|secondary active organic cation transmembrane transporter activity; GO:0008514|organic anion transmembrane transporter activity; GO:0015101|organic cation transmembrane transporter activity; GO:0015651|quaternary ammonium group…	ko:K08198|SLC22A1,OCT1	ko04976|Bile secretion; ko05231|Choline metabolism in cancer	1948	NP_003048.1	NP_003048.1 solute carrier family 22 member 1 isoform a [Homo sapiens]	sp|O15245|S22A1_HUMAN	sp|O15245|S22A1_HUMAN Solute carrier family 22 member 1 OS=Homo sapiens GN=SLC22A1 PE=1 SV=2	9606.ENSP00000355930	solute carrier family 22 (organic cation transporter), member 1; Translocates a broad array [...]	COG0477	KOG0255	_	PF00083.21|Sugar_tr|Sugar (and other) transporter|ENST00000366963|m.9956:145-359;PF00083.21|Sugar_tr|Sugar (and other) transporter|ENST00000366963|m.9956:384-517;PF07690.13|MFS_1|Major Facilitator Superfamily|ENST00000366963|m.9956:153-481
ENSG00000162551	ALPL	57.08869162	13.48858183	2.080649843	0.000218806	up		yes	mRNA	11.40424742	80.47759878	79.38422866	15.85967606	12.91201502	11.6940544	1	21509372	21578412	+	ALPL	protein_coding	GO:0001501|skeletal system development; GO:0001649|osteoblast differentiation; GO:0001958|endochondral ossification; GO:0003006|developmental process involved in reproduction; GO:0006501|C-terminal protein lipidation; GO:0032496|response to lipopolysaccharide; GO:0033280|response to vitamin D; GO:0046677|response to antibiotic; GO:0051384|response to glucocorticoid; GO:0071407|cellular response t…	GO:0005576|extracellular region; GO:0005886|plasma membrane; GO:0016020|membrane; GO:0016021|integral component of membrane; GO:0031012|extracellular matrix; GO:0031225|anchored component of membrane; GO:0065010|extracellular membrane-bounded organelle; GO:0070062|extracellular exosome	GO:0004035|alkaline phosphatase activity; GO:0016462|pyrophosphatase activity; GO:0046872|metal ion binding	ko:K01077|E3.1.3.1,phoA,phoB	ko00627|Aminobenzoate degradation; ko00730|Thiamine metabolism; ko00790|Folate biosynthesis; ko01100|Metabolic pathways; ko01120|Microbial metabolism in diverse environments; ko02020|Two-component system	2589	BAD93051.1	BAD93051.1 ALPL protein variant, partial [Homo sapiens]	sp|P05186|PPBT_HUMAN	sp|P05186|PPBT_HUMAN Alkaline phosphatase, tissue-nonspecific isozyme OS=Homo sapiens GN=ALPL PE=1 SV=4	_	_	_	_	_	PF00245.17|Alk_phosphatase|Alkaline phosphatase|ENST00000374840|m.2633:134-573
ENSG00000139890	REM2	7.179071333	2.202647013	1.700032105	0.000219718	up		yes	mRNA	4.65046811	7.814390385	9.072355505	2.959126089	1.982749307	1.666065642	14	22883165	22887686	+	REM2	protein_coding	GO:0007165|signal transduction; GO:1901842|negative regulation of high voltage-gated calcium channel activity	GO:0005886|plasma membrane	GO:0003924|GTPase activity; GO:0005525|GTP binding	ko:K07848|REM2	--	1923	NP_775798.2	NP_775798.2 GTP-binding protein REM 2 [Homo sapiens]	sp|Q8IYK8|REM2_HUMAN	sp|Q8IYK8|REM2_HUMAN GTP-binding protein REM 2 OS=Homo sapiens GN=REM2 PE=1 SV=2	9606.ENSP00000267396	RAS (RAD and GEM)-like GTP binding 2; Binds GTP saturably and exhibits a low intrinsic rate [...]	COG1100	KOG0395	_	PF00071.19|Ras|Ras family|ENST00000267396|m.76:116-278;PF08477.10|Roc|Ras of Complex, Roc, domain of DAPkinase|ENST00000267396|m.76:116-232
ENSG00000167434	CA4	6.826111883	1.361624442	2.317290492	0.000233984	up		yes	mRNA	1.665490875	11.37932765	7.43351713	0.754936831	2.089239623	1.240696871	17	60149936	60170899	+	CA4	protein_coding	GO:0006730|one-carbon metabolic process; GO:0015701|bicarbonate transport	GO:0005791|rough endoplasmic reticulum; GO:0005793|endoplasmic reticulum-Golgi intermediate compartment; GO:0005794|Golgi apparatus; GO:0005802|trans-Golgi network; GO:0005886|plasma membrane; GO:0009986|cell surface; GO:0016020|membrane; GO:0016324|apical plasma membrane; GO:0030658|transport vesicle membrane; GO:0030667|secretory granule membrane; GO:0031362|anchored component of external side …	GO:0004089|carbonate dehydratase activity; GO:0008270|zinc ion binding	ko:K18246|CA4	ko00910|Nitrogen metabolism; ko04964|Proximal tubule bicarbonate reclamation	1154	NP_000708.1	NP_000708.1 carbonic anhydrase 4 preproprotein [Homo sapiens]	sp|P22748|CAH4_HUMAN	sp|P22748|CAH4_HUMAN Carbonic anhydrase 4 OS=Homo sapiens GN=CA4 PE=1 SV=2	9606.ENSP00000300900	carbonic anhydrase IV; Reversible hydration of carbon dioxide. May stimulate the sodium/bica [...]	COG3338	KOG0382	_	PF00194.18|Carb_anhydrase|Eukaryotic-type carbonic anhydrase|ENST00000300900|m.6578:55-316
ENSG00000131203	IDO1	0.363106599	2.354485605	-2.663866578	3.29E-05	down	yes	yes	mRNA	0.355749936	0.277331103	0.456238756	3.315989157	2.967104357	0.7803633	8	39902275	39928444	+	IDO1	protein_coding	GO:0002376|immune system process; GO:0002534|cytokine production involved in inflammatory response; GO:0002666|positive regulation of T cell tolerance induction; GO:0002678|positive regulation of chronic inflammatory response; GO:0002830|positive regulation of type 2 immune response; GO:0006569|tryptophan catabolic process; GO:0007565|female pregnancy; GO:0019441|tryptophan catabolic process to k…	GO:0005829|cytosol; GO:0030485|smooth muscle contractile fiber; GO:0032421|stereocilium bundle	GO:0004833|tryptophan 2,3-dioxygenase activity; GO:0009055|electron transfer activity; GO:0020037|heme binding; GO:0033754|indoleamine 2,3-dioxygenase activity; GO:0046872|metal ion binding	ko:K00463|IDO,INDO	ko00380|Tryptophan metabolism; ko01100|Metabolic pathways; ko05143|African trypanosomiasis	2097	NP_002155.1	NP_002155.1 indoleamine 2,3-dioxygenase 1 [Homo sapiens]	sp|P14902|I23O1_HUMAN	sp|P14902|I23O1_HUMAN Indoleamine 2,3-dioxygenase 1 OS=Homo sapiens GN=IDO1 PE=1 SV=1	_	_	_	_	_	PF01231.15|IDO|Indoleamine 2,3-dioxygenase|ENST00000518237|m.8852:13-397
ENSG00000197324	LRP10	59.88707462	20.13635069	1.571967011	0.000273455	up		yes	mRNA	29.19173126	65.77458699	84.6949056	22.14399024	22.14396821	16.12109361	14	22871613	22881580	+	LRP10	protein_coding	GO:0006629|lipid metabolic process; GO:0006869|lipid transport; GO:0048839|inner ear development	GO:0005905|clathrin-coated pit; GO:0016020|membrane; GO:0016021|integral component of membrane	GO:0005041|low-density lipoprotein particle receptor activity	ko:K20050|LRP3_10_12	--	6886	XP_004054968.1	XP_004054968.1 PREDICTED: low-density lipoprotein receptor-related protein 10 [Gorilla gorilla gorilla]	sp|Q7Z4F1|LRP10_HUMAN	sp|Q7Z4F1|LRP10_HUMAN Low-density lipoprotein receptor-related protein 10 OS=Homo sapiens GN=LRP10 PE=1 SV=2	9606.ENSP00000352601	low density lipoprotein receptor-related protein 10; Probable receptor, which is involved in [...]	_	KOG1215	_	PF00057.15|Ldl_recept_a|Low-density lipoprotein receptor domain class A|ENST00000359591|m.69:140-174;PF00057.15|Ldl_recept_a|Low-density lipoprotein receptor domain class A|ENST00000359591|m.69:398-433;PF00431.17|CUB|CUB domain|ENST00000359591|m.69:192-302
ENSG00000188735	TMEM120B	2.314367213	0.627156628	1.867118041	0.000280278	up		yes	mRNA	1.894826306	1.159594574	3.88868076	0.787599125	0.40934523	0.684525528	12	121712752	121783001	+	TMEM120B	protein_coding	GO:0045444|fat cell differentiation; GO:0051291|protein heterooligomerization	GO:0005637|nuclear inner membrane; GO:0016021|integral component of membrane	--	--	--	7461	NP_001074294.2	NP_001074294.2 transmembrane protein 120B [Homo sapiens]	sp|A0PK00|T120B_HUMAN	sp|A0PK00|T120B_HUMAN Transmembrane protein 120B OS=Homo sapiens GN=TMEM120B PE=1 SV=1	9606.ENSP00000345152	transmembrane protein 120B	_	KOG4758	_	PF07851.10|TMPIT|TMPIT-like protein|ENST00000449592|m.7089:43-364
ENSG00000170525	PFKFB3	15.4082699	4.645082471	1.727762256	0.000295016	up		yes	mRNA	6.481687024	23.29724153	16.44588115	5.99522262	4.451350406	3.488674387	10	6144934	6254644	+	PFKFB3	protein_coding	GO:0006000|fructose metabolic process; GO:0006003|fructose 2,6-bisphosphate metabolic process	--	GO:0003873|6-phosphofructo-2-kinase activity; GO:0004331|fructose-2,6-bisphosphate 2-phosphatase activity; GO:0005524|ATP binding	ko:K01103|PFKFB3	ko00051|Fructose and mannose metabolism; ko04066|HIF-1 signaling pathway; ko04152|AMPK signaling pathway	4524	XP_008000389.1	XP_008000389.1 PREDICTED: 6-phosphofructo-2-kinase/fructose-2,6-bisphosphatase 3 isoform X3 [Chlorocebus sabaeus]	sp|Q5R9C1|F263_PONAB	sp|Q5R9C1|F263_PONAB 6-phosphofructo-2-kinase/fructose-2,6-bisphosphatase 3 OS=Pongo abelii GN=PFKFB3 PE=2 SV=2	_	_	_	_	_	PF01591.15|6PF2K|6-phosphofructo-2-kinase|ENST00000360521|m.4508:26-246;PF00300.19|His_Phos_1|Histidine phosphatase superfamily (branch 1)|ENST00000360521|m.4508:249-432;PF13671.3|AAA_33|AAA domain|ENST00000360521|m.4508:37-157;PF08433.7|KTI12|Chromatin associated protein KTI12|ENST00000360521|m.4508:38-167
ENSG00000255508	AP002990.1	0.502199382	0.026359946	3.816283558	0.000295566	up		yes	mRNA	0.48216609	0.014501583	1.009930474	0.053351493	0.007922514	0.01780583	11	62559603	62591531	-	AP002990.1	protein_coding	GO:0006378|mRNA polyadenylation; GO:0016180|snRNA processing; GO:0098789|pre-mRNA cleavage required for polyadenylation	GO:0005634|nucleus; GO:0005730|nucleolus; GO:0005829|cytosol; GO:0016607|nuclear speck	GO:0003723|RNA binding; GO:0003730|mRNA 3'-UTR binding; GO:0004652|polynucleotide adenylyltransferase activity; GO:0005524|ATP binding; GO:0019899|enzyme binding; GO:0046872|metal ion binding; GO:0050265|RNA uridylyltransferase activity	ko:K18709|TUT1	--	5064	BAB84887.1	BAB84887.1 FLJ00132 protein, partial [Homo sapiens]	sp|Q9H6E5|STPAP_HUMAN	sp|Q9H6E5|STPAP_HUMAN Speckle targeted PIP5K1A-regulated poly(A) polymerase OS=Homo sapiens GN=TUT1 PE=1 SV=2	_	_	_	_	_	PF00076.19|RRM_1|RNA recognition motif. (a.k.a. RRM, RBD, or RNP domain)|ENST00000496634|m.3164:73-134;PF12874.4|zf-met|Zinc-finger of C2H2 type|ENST00000496634|m.3164:31-55;PF00647.16|EF1G|Elongation factor 1 gamma, conserved domain|ENST00000496634|m.3165:155-261;PF00043.22|GST_C|Glutathione S-transferase, C-terminal domain|ENST00000496634|m.3165:4-78;PF13410.3|GST_C_2|Glutathione S-transferase,…
ENSG00000134545	KLRC1	1.190792024	5.260824965	-2.134042484	6.71E-05	down	yes	yes	mRNA	1.685542668	0.921807266	0.965026139	8.694161661	3.418391743	3.669921492	12	10442264	10454685	-	KLRC1	protein_coding	GO:0007166|cell surface receptor signaling pathway; GO:0050776|regulation of immune response	GO:0005886|plasma membrane; GO:0005887|integral component of plasma membrane; GO:0043235|receptor complex	GO:0004888|transmembrane signaling receptor activity; GO:0023024|MHC class I protein complex binding; GO:0030246|carbohydrate binding	ko:K06541|KLRC,CD159	ko04612|Antigen processing and presentation	1600	XP_009423039.2	XP_009423039.2 NKG2-A/NKG2-B type II integral membrane protein isoform X1 [Pan troglodytes]	sp|P26715|NKG2A_HUMAN	sp|P26715|NKG2A_HUMAN NKG2-A/NKG2-B type II integral membrane protein OS=Homo sapiens GN=KLRC1 PE=1 SV=2	9606.ENSP00000352064	killer cell lectin-like receptor subfamily C, member 1; Plays a role as a receptor for the r [...]	_	KOG4297	_	PF00059.18|Lectin_C|Lectin C-type domain|ENST00000544822|m.11374:137-230;PF05473.9|UL45|UL45 protein, carbohydrate-binding C-type lectin-like|ENST00000544822|m.11374:59-171
ENSG00000173212	MAB21L3	1.402590672	0.201359395	2.740573324	0.000304714	up		yes	mRNA	0.256533289	1.666541883	2.284696844	0.204374232	0.214971201	0.184732753	1	116111755	116135240	+	MAB21L3	protein_coding	--	--	--	--	--	3229	NP_689580.2	NP_689580.2 protein mab-21-like 3 [Homo sapiens]	sp|Q8N8X9|MB213_HUMAN	sp|Q8N8X9|MB213_HUMAN Protein mab-21-like 3 OS=Homo sapiens GN=MAB21L3 PE=1 SV=2	9606.ENSP00000358512	Uncharacterized protein C1orf161	_	KOG3963	_	PF03281.11|Mab-21|Mab-21 protein|ENST00000369500|m.9021:58-351
ENSG00000244617	ASPRV1	9.73330153	2.176882022	2.155535322	0.000305557	up		yes	mRNA	1.982349109	12.80888797	14.4086675	2.216103873	2.231718102	2.082824092	2	69960089	69962265	-	ASPRV1	protein_coding	GO:0016485|protein processing; GO:0043588|skin development	GO:0016021|integral component of membrane	GO:0004190|aspartic-type endopeptidase activity	--	--	2177	XP_005575723.1	XP_005575723.1 PREDICTED: retroviral-like aspartic protease 1 [Macaca fascicularis]	sp|Q53RT3|APRV1_HUMAN	sp|Q53RT3|APRV1_HUMAN Retroviral-like aspartic protease 1 OS=Homo sapiens GN=ASPRV1 PE=1 SV=1	9606.ENSP00000315383	aspartic peptidase, retroviral-like 1	_	_	NOG45468	PF13975.3|gag-asp_proteas|gag-polyprotein putative aspartyl protease|ENST00000320256|m.5420:199-290;PF13650.3|Asp_protease_2|Aspartyl protease|ENST00000320256|m.5420:200-288;PF09668.7|Asp_protease|Aspartyl protease|ENST00000320256|m.5420:196-297
ENSG00000160307	S100B	0.04990583	1.229328374	-4.370718276	0.000247596	down	yes	yes	mRNA	0.064093953	0	0.085623537	2.259502046	1.108949586	0.319533491	21	46598962	46605208	-	S100B	protein_coding	GO:0007409|axonogenesis; GO:0007417|central nervous system development; GO:0007611|learning or memory; GO:0007613|memory; GO:0008283|cell population proliferation; GO:0008284|positive regulation of cell population proliferation; GO:0008360|regulation of cell shape; GO:0031643|positive regulation of myelination; GO:0043065|positive regulation of apoptotic process; GO:0043123|positive regulation of…	GO:0001726|ruffle; GO:0005576|extracellular region; GO:0005615|extracellular space; GO:0005634|nucleus; GO:0005737|cytoplasm; GO:0043025|neuronal cell body; GO:0048471|perinuclear region of cytoplasm	GO:0005509|calcium ion binding; GO:0008270|zinc ion binding; GO:0042802|identical protein binding; GO:0042803|protein homodimerization activity; GO:0044548|S100 protein binding; GO:0048156|tau protein binding; GO:0048306|calcium-dependent protein binding; GO:0050786|RAGE receptor binding	--	--	971	ALQ33778.1	ALQ33778.1 S100 calcium binding protein B isoform 2 [Homo sapiens]	sp|P04271|S100B_HUMAN	sp|P04271|S100B_HUMAN Protein S100-B OS=Homo sapiens GN=S100B PE=1 SV=2	_	_	_	_	_	_
ENSG00000214756	CSKMT	0.127161343	1.112231704	-3.032424735	0.000252638	down	yes	yes	mRNA	0.131125964	0.094649579	0.155708486	2.00224719	1.072962178	0.261485743	11	62665309	62668496	+	CSKMT	protein_coding	--	GO:0005739|mitochondrion	GO:0008168|methyltransferase activity	--	--	2870	NP_001036694.1	NP_001036694.1 citrate synthase-lysine N-methyltransferase CSKMT, mitochondrial precursor [Homo sapiens]	sp|A8MUP2|MET12_HUMAN	sp|A8MUP2|MET12_HUMAN Methyltransferase-like protein 12, mitochondrial OS=Homo sapiens GN=METTL12 PE=2 SV=1	_	_	_	_	_	_
ENSG00000008516	MMP25	53.08024701	15.68043367	1.758561626	0.000309462	up		yes	mRNA	21.35754655	49.20808907	88.67510541	19.87779647	15.4674326	11.69607193	16	3046681	3060726	+	MMP25	protein_coding	GO:0006508|proteolysis; GO:0006954|inflammatory response; GO:0043312|neutrophil degranulation; GO:0060022|hard palate development	GO:0005886|plasma membrane; GO:0016020|membrane; GO:0016021|integral component of membrane; GO:0031012|extracellular matrix; GO:0031225|anchored component of membrane; GO:0035579|specific granule membrane	GO:0004222|metalloendopeptidase activity; GO:0008270|zinc ion binding	ko:K08003|MMP25	--	3554	XP_017719384.1	XP_017719384.1 PREDICTED: matrix metalloproteinase-25 [Rhinopithecus bieti]	sp|Q9NPA2|MMP25_HUMAN	sp|Q9NPA2|MMP25_HUMAN Matrix metalloproteinase-25 OS=Homo sapiens GN=MMP25 PE=1 SV=1	9606.ENSP00000337816	matrix metallopeptidase 25; May activate progelatinase A	_	KOG1565	_	PF00413.21|Peptidase_M10|Matrixin|ENST00000336577|m.2591:194-359;PF00045.16|Hemopexin|Hemopexin|ENST00000336577|m.2591:400-443;PF00045.16|Hemopexin|Hemopexin|ENST00000336577|m.2591:449-491;PF00045.16|Hemopexin|Hemopexin|ENST00000336577|m.2591:495-536;PF00045.16|Hemopexin|Hemopexin|ENST00000336577|m.2591:544-571;PF01471.15|PG_binding_1|Putative peptidoglycan binding domain|ENST00000336577|m.2591:1…
ENSG00000257743	MGAM2	12.32779455	3.079845513	1.997477914	0.000347056	up		yes	mRNA	3.848998118	25.0784856	8.055899916	3.716379238	2.734125554	2.789031749	7	142111749	142222324	+	MGAM2	protein_coding	GO:0005975|carbohydrate metabolic process	GO:0016021|integral component of membrane	GO:0004339|glucan 1,4-alpha-glucosidase activity; GO:0030246|carbohydrate binding	ko:K12047|MGAM	ko00052|Galactose metabolism; ko00500|Starch and sucrose metabolism; ko01100|Metabolic pathways; ko04973|Carbohydrate digestion and absorption	7867	NP_001280555.1	NP_001280555.1 putative maltase-glucoamylase-like protein FLJ16351 [Homo sapiens]	sp|Q2M2H8|MGAL_HUMAN	sp|Q2M2H8|MGAL_HUMAN Probable maltase-glucoamylase 2 OS=Homo sapiens GN=MGAM2 PE=2 SV=3	9606.ENSP00000420449	Putative maltase-glucoamylase-like protein FLJ16351	COG1501	KOG1065	_	PF01055.23|Glyco_hydro_31|Glycosyl hydrolases family 31|ENST00000477922|m.5604:304-769;PF01055.23|Glyco_hydro_31|Glycosyl hydrolases family 31|ENST00000477922|m.5604:1171-1671;PF16863.2|NtCtMGAM_N|N-terminal barrel of NtMGAM and CtMGAM, maltase-glucoamylase|ENST00000477922|m.5604:104-214;PF16863.2|NtCtMGAM_N|N-terminal barrel of NtMGAM and CtMGAM, maltase-glucoamylase|ENST00000477922|m.5604:986-1…
ENSG00000234284	ZNF879	0.578066353	2.449689756	-2.064425506	0.000541318	down	yes	yes	mRNA	0.262912304	0.524040082	0.947246674	1.442391892	2.820525327	3.08615205	5	179023752	179035064	+	ZNF879	protein_coding	GO:0006351|transcription, DNA-templated; GO:0006355|regulation of transcription, DNA-templated	GO:0005634|nucleus	GO:0003677|DNA binding; GO:0003700|DNA-binding transcription factor activity; GO:0046872|metal ion binding	ko:K09228|KRAB	--	3304	EAW53818.1	EAW53818.1 hCG2041603, partial [Homo sapiens]	sp|B4DU55|ZN879_HUMAN	sp|B4DU55|ZN879_HUMAN Zinc finger protein 879 OS=Homo sapiens GN=ZNF879 PE=2 SV=2	9606.ENSP00000414887	zinc finger protein 879	COG5048	KOG1721	_	PF00096.23|zf-C2H2|Zinc finger, C2H2 type|ENST00000444149|m.2184:294-316;PF00096.23|zf-C2H2|Zinc finger, C2H2 type|ENST00000444149|m.2184:350-372;PF00096.23|zf-C2H2|Zinc finger, C2H2 type|ENST00000444149|m.2184:462-484;PF00096.23|zf-C2H2|Zinc finger, C2H2 type|ENST00000444149|m.2184:546-568;PF00096.23|zf-C2H2|Zinc finger, C2H2 type|ENST00000444149|m.2184:574-596;PF00096.23|zf-C2H2|Zinc finger, C2…
ENSG00000167528	ZNF641	10.72889419	2.238137438	2.256043302	0.000378228	up		yes	mRNA	17.18931129	1.40519553	13.59217576	2.696112721	1.370176159	2.648123435	12	48337180	48351414	-	ZNF641	protein_coding	GO:0006351|transcription, DNA-templated	GO:0005634|nucleus; GO:0005654|nucleoplasm; GO:0005829|cytosol	GO:0000981|DNA-binding transcription factor activity, RNA polymerase II-specific; GO:0003677|DNA binding; GO:0046872|metal ion binding	ko:K09228|KRAB	--	7819	NP_689533.2	NP_689533.2 zinc finger protein 641 isoform 1 [Homo sapiens]	sp|Q96N77|ZN641_HUMAN	sp|Q96N77|ZN641_HUMAN Zinc finger protein 641 OS=Homo sapiens GN=ZNF641 PE=1 SV=2	9606.ENSP00000301042	zinc finger protein 641; Transcriptional activatior. Activates transcriptional activities of [...]	COG5048	KOG1721	_	PF01352.24|KRAB|KRAB box|ENST00000544117|m.1240:108-149
ENSG00000004139	SARM1	1.410367765	0.309706881	2.151442822	0.000455073	up		yes	mRNA	0.341665599	1.184235188	2.705202509	0.298753031	0.244000926	0.386366688	17	28364356	28404049	+	SARM1	protein_coding	GO:0007165|signal transduction; GO:0009749|response to glucose; GO:0034128|negative regulation of MyD88-independent toll-like receptor signaling pathway; GO:0042981|regulation of apoptotic process; GO:0045087|innate immune response; GO:0048814|regulation of dendrite morphogenesis; GO:1901214|regulation of neuron death	GO:0005737|cytoplasm; GO:0005739|mitochondrion; GO:0005829|cytosol; GO:0005874|microtubule; GO:0030054|cell junction; GO:0030424|axon; GO:0030425|dendrite; GO:0031315|extrinsic component of mitochondrial outer membrane; GO:0045202|synapse	--	--	--	10309	XP_008008963.1	XP_008008963.1 PREDICTED: sterile alpha and TIR motif-containing protein 1 [Chlorocebus sabaeus]	sp|Q6SZW1|SARM1_HUMAN	sp|Q6SZW1|SARM1_HUMAN Sterile alpha and TIR motif-containing protein 1 OS=Homo sapiens GN=SARM1 PE=1 SV=1	_	_	_	_	_	PF07647.14|SAM_2|SAM domain (Sterile alpha motif)|ENST00000585482|m.1619:532-597;PF07647.14|SAM_2|SAM domain (Sterile alpha motif)|ENST00000585482|m.1619:603-668;PF00536.27|SAM_1|SAM domain (Sterile alpha motif)|ENST00000585482|m.1619:534-597;PF13676.3|TIR_2|TIR domain|ENST00000585482|m.1619:687-787
ENSG00000162073	PAQR4	0.741647488	0.079104016	3.076493864	0.000456395	up		yes	mRNA	0.359115914	0.405732045	1.460094506	0.074634646	0.069268687	0.093408714	16	2969245	2973489	+	PAQR4	protein_coding	--	GO:0016021|integral component of membrane	GO:0038023|signaling receptor activity	--	--	2793	NP_689554.2	NP_689554.2 progestin and adipoQ receptor family member 4 isoform 1 [Homo sapiens]	sp|Q8N4S7|PAQR4_HUMAN	sp|Q8N4S7|PAQR4_HUMAN Progestin and adipoQ receptor family member 4 OS=Homo sapiens GN=PAQR4 PE=2 SV=3	_	_	_	_	_	PF03006.17|HlyIII|Haemolysin-III related|ENST00000318782|m.2503:43-250
ENSG00000105639	JAK3	38.85112468	13.41321555	1.533597342	0.000488856	up		yes	mRNA	18.83950151	40.54186493	57.1720076	16.66129458	11.58509186	11.9932602	19	17824780	17848071	-	JAK3	protein_coding	GO:0000165|MAPK cascade; GO:0002250|adaptive immune response; GO:0002731|negative regulation of dendritic cell cytokine production; GO:0006468|protein phosphorylation; GO:0006954|inflammatory response; GO:0007167|enzyme linked receptor protein signaling pathway; GO:0007260|tyrosine phosphorylation of STAT protein; GO:0016477|cell migration; GO:0018108|peptidyl-tyrosine phosphorylation; GO:0030183…	GO:0005829|cytosol; GO:0005856|cytoskeleton; GO:0012505|endomembrane system; GO:0031234|extrinsic component of cytoplasmic side of plasma membrane	GO:0004713|protein tyrosine kinase activity; GO:0004715|non-membrane spanning protein tyrosine kinase activity; GO:0005088|Ras guanyl-nucleotide exchange factor activity; GO:0005102|signaling receptor binding; GO:0005524|ATP binding; GO:0019903|protein phosphatase binding	ko:K11218|JAK3	ko04062|Chemokine signaling pathway; ko04151|PI3K-Akt signaling pathway; ko04550|Signaling pathways regulating pluripotency of stem cells; ko04630|Jak-STAT signaling pathway; ko04658|Th1 and Th2 cell differentiation; ko04659|Th17 cell differentiation; ko05162|Measles; ko05166|HTLV-I infection; ko05169|Epstein-Barr virus infection; ko05203|Viral carcinogenesis; ko05223|Non-small cell lung cancer	5432	XP_005259953.1	XP_005259953.1 tyrosine-protein kinase JAK3 isoform X1 [Homo sapiens]	sp|P52333|JAK3_HUMAN	sp|P52333|JAK3_HUMAN Tyrosine-protein kinase JAK3 OS=Homo sapiens GN=JAK3 PE=1 SV=2	9606.ENSP00000391676	Janus kinase 3; Tyrosine kinase of the non-receptor type, involved in the interleukin-2 and [...]	COG0515	KOG0197	_	PF07714.14|Pkinase_Tyr|Protein tyrosine kinase|ENST00000458235|m.7132:554-810;PF07714.14|Pkinase_Tyr|Protein tyrosine kinase|ENST00000458235|m.7132:856-1127;PF00069.22|Pkinase|Protein kinase domain|ENST00000458235|m.7132:557-807;PF00069.22|Pkinase|Protein kinase domain|ENST00000458235|m.7132:857-1123
ENSG00000259075	POC1B-GALNT4	0.310102031	0.008660321	4.100486108	0.000507014	up		yes	mRNA	0.26154994	0	0.668756152	0.010082462	0.007486056	0.008412445	12	89519408	89526262	-	POC1B-GALNT4	protein_coding	GO:0005975|carbohydrate metabolic process; GO:0016266|O-glycan processing	GO:0000139|Golgi membrane; GO:0005794|Golgi apparatus; GO:0016021|integral component of membrane; GO:0048471|perinuclear region of cytoplasm; GO:0070062|extracellular exosome	GO:0004653|polypeptide N-acetylgalactosaminyltransferase activity; GO:0030246|carbohydrate binding; GO:0046872|metal ion binding	ko:K00710|GALNT	ko00512|Mucin type O-glycan biosynthesis; ko01100|Metabolic pathways	5436	NP_001186710.1	NP_001186710.1 POC1B-GALNT4 protein isoform 1 [Homo sapiens]	sp|Q8N4A0|GALT4_HUMAN	sp|Q8N4A0|GALT4_HUMAN Polypeptide N-acetylgalactosaminyltransferase 4 OS=Homo sapiens GN=GALNT4 PE=1 SV=2	_	_	_	_	_	PF00535.23|Glycos_transf_2|Glycosyl transferase family 2|ENST00000548729|m.4872:135-318;PF00652.19|Ricin_B_lectin|Ricin-type beta-trefoil lectin domain|ENST00000548729|m.4872:442-571;PF02709.11|Glyco_transf_7C|N-terminal domain of galactosyltransferase|ENST00000548729|m.4872:301-358;PF13641.3|Glyco_tranf_2_3|Glycosyltransferase like family 2|ENST00000548729|m.4872:132-363
ENSG00000166546	BEAN1	1.808453104	0.302179524	2.542263903	0.000510222	up		yes	mRNA	0.169793818	3.625759346	1.629806147	0.330662127	0.362686678	0.213189766	16	66427297	66493529	+	BEAN1	protein_coding	--	GO:0016021|integral component of membrane	--	ko:K19324|BEAN1	--	2929	PNI63483.1	PNI63483.1 BEAN1 isoform 6 [Pan troglodytes]	sp|Q3B7T3|BEAN1_HUMAN	sp|Q3B7T3|BEAN1_HUMAN Protein BEAN1 OS=Homo sapiens GN=BEAN1 PE=2 SV=2	_	_	_	_	_	_
ENSG00000100767	PAPLN	4.409572405	1.187816732	1.883499605	0.000521444	up		yes	mRNA	2.87501212	7.224206882	3.129498213	0.792296349	0.62570165	2.145452196	14	73237497	73274640	+	PAPLN	protein_coding	--	GO:0005576|extracellular region	GO:0004222|metalloendopeptidase activity; GO:0004867|serine-type endopeptidase inhibitor activity; GO:0008270|zinc ion binding	--	--	5912	NP_001352835.1	NP_001352835.1 papilin isoform 2 precursor [Homo sapiens]	sp|O95428|PPN_HUMAN	sp|O95428|PPN_HUMAN Papilin OS=Homo sapiens GN=PAPLN PE=2 SV=4	9606.ENSP00000345395	papilin, proteoglycan-like sulfated glycoprotein	_	KOG3510;KOG4597	_	PF16626.2|Papilin_u7|Linking region between Kunitz_BPTI and I-set on papilin|ENST00000644200|m.2911:848-939;PF07679.13|I-set|Immunoglobulin I-set domain|ENST00000644200|m.2911:950-1026;PF07679.13|I-set|Immunoglobulin I-set domain|ENST00000644200|m.2911:1082-1163;PF07679.13|I-set|Immunoglobulin I-set domain|ENST00000644200|m.2911:1169-1253;PF13927.3|Ig_3|Immunoglobulin domain|ENST00000644200|m.291…
ENSG00000134571	MYBPC3	1.905553566	0.411042359	2.18572408	0.000544703	up		yes	mRNA	0.921575196	1.038906288	3.756179215	0.297998005	0.56757597	0.367553103	11	47331397	47352702	-	MYBPC3	protein_coding	GO:0003007|heart morphogenesis; GO:0006941|striated muscle contraction; GO:0006942|regulation of striated muscle contraction; GO:0007015|actin filament organization; GO:0007155|cell adhesion; GO:0030049|muscle filament sliding; GO:0032781|positive regulation of ATPase activity; GO:0032971|regulation of muscle filament sliding; GO:0045214|sarcomere organization; GO:0055010|ventricular cardiac musc…	GO:0005829|cytosol; GO:0005863|striated muscle myosin thick filament; GO:0014705|C zone; GO:0030017|sarcomere; GO:0030018|Z disc; GO:0031430|M band; GO:0031672|A band; GO:0097512|cardiac myofibril	GO:0001671|ATPase activator activity; GO:0008307|structural constituent of muscle; GO:0017022|myosin binding; GO:0031432|titin binding; GO:0032036|myosin heavy chain binding; GO:0042802|identical protein binding; GO:0046872|metal ion binding; GO:0051015|actin filament binding; GO:0051371|muscle alpha-actinin binding; GO:0097493|structural molecule activity conferring elasticity	ko:K12568|MYBPC3	ko05410|Hypertrophic cardiomyopathy (HCM); ko05414|Dilated cardiomyopathy	4226	NP_000247.2	NP_000247.2 myosin-binding protein C, cardiac-type [Homo sapiens]	sp|Q14896|MYPC3_HUMAN	sp|Q14896|MYPC3_HUMAN Myosin-binding protein C, cardiac-type OS=Homo sapiens GN=MYBPC3 PE=1 SV=4	_	_	_	_	_	PF07679.13|I-set|Immunoglobulin I-set domain|ENST00000545968|m.1960:29-103;PF07679.13|I-set|Immunoglobulin I-set domain|ENST00000545968|m.1960:175-274;PF07679.13|I-set|Immunoglobulin I-set domain|ENST00000545968|m.1960:383-457;PF07679.13|I-set|Immunoglobulin I-set domain|ENST00000545968|m.1960:474-545;PF07679.13|I-set|Immunoglobulin I-set domain|ENST00000545968|m.1960:566-634;PF07679.13|I-set|Imm…
ENSG00000113916	BCL6	106.618098	29.91700634	1.833067783	0.000669119	up		yes	mRNA	31.36843092	185.6957437	102.7901193	39.53096029	31.34801685	18.87204187	3	187721377	187745727	-	BCL6	protein_coding	GO:0000122|negative regulation of transcription by RNA polymerase II; GO:0000902|cell morphogenesis; GO:0001953|negative regulation of cell-matrix adhesion; GO:0002467|germinal center formation; GO:0002634|regulation of germinal center formation; GO:0002903|negative regulation of B cell apoptotic process; GO:0006351|transcription, DNA-templated; GO:0006954|inflammatory response; GO:0006974|cellul…	GO:0005634|nucleus; GO:0005654|nucleoplasm; GO:0005794|Golgi apparatus	GO:0000977|RNA polymerase II regulatory region sequence-specific DNA binding; GO:0001161|intronic transcription regulatory region sequence-specific DNA binding; GO:0001227|DNA-binding transcription repressor activity, RNA polymerase II-specific; GO:0003682|chromatin binding; GO:0003700|DNA-binding transcription factor activity; GO:0031490|chromatin DNA binding; GO:0042802|identical protein bindin…	ko:K15618|BCL6	ko04068|FoxO signaling pathway; ko05202|Transcriptional misregulation in cancer	4178	BAG65174.1	BAG65174.1 unnamed protein product [Homo sapiens]	sp|P41182|BCL6_HUMAN	sp|P41182|BCL6_HUMAN B-cell lymphoma 6 protein OS=Homo sapiens GN=BCL6 PE=1 SV=1	9606.ENSP00000232014	B-cell CLL/lymphoma 6; Transcriptional repressor which is required for germinal center forma [...]	COG5048	KOG1721	_	PF00096.23|zf-C2H2|Zinc finger, C2H2 type|ENST00000419510|m.10673:485-507;PF12874.4|zf-met|Zinc-finger of C2H2 type|ENST00000419510|m.10673:485-505;PF12874.4|zf-met|Zinc-finger of C2H2 type|ENST00000419510|m.10673:543-562;PF00651.28|BTB|BTB/POZ domain|ENST00000419510|m.10673:1-39
ENSG00000110203	FOLR3	13.80333998	2.98167542	2.207036632	0.000686719	up		yes	mRNA	3.457033129	7.342122436	30.61086438	3.177853395	3.480265263	2.286907602	11	72114869	72139892	+	FOLR3	protein_coding	GO:0015884|folic acid transport; GO:0043312|neutrophil degranulation	GO:0005576|extracellular region; GO:0016020|membrane; GO:0019898|extrinsic component of membrane; GO:0035580|specific granule lumen; GO:1904724|tertiary granule lumen	GO:0005542|folic acid binding	ko:K13649|FOLR	ko01523|Antifolate resistance; ko04144|Endocytosis	992	NP_000795.2	NP_000795.2 folate receptor gamma isoform 1 precursor [Homo sapiens]	sp|P41439|FOLR3_HUMAN	sp|P41439|FOLR3_HUMAN Folate receptor gamma OS=Homo sapiens GN=FOLR3 PE=1 SV=1	_	_	_	_	_	PF03024.11|Folate_rec|Folate receptor family|ENST00000612844|m.6070:1-120
ENSG00000248592	TMEM110-MUSTN1	2.021569442	0.340787343	2.533926078	0.000702743	up		yes	mRNA	0.266392087	1.033545934	4.764770304	0.468671298	0.295455086	0.258235645	3	52833121	52897562	-	TMEM110-MUSTN1	protein_coding	GO:0002062|chondrocyte differentiation; GO:0035988|chondrocyte proliferation; GO:0042246|tissue regeneration	GO:0005634|nucleus	--	--	--	5280	EAW65269.1	EAW65269.1 hCG2036619, isoform CRA_d, partial [Homo sapiens]	sp|Q8IVN3|MSTN1_HUMAN	sp|Q8IVN3|MSTN1_HUMAN Musculoskeletal embryonic nuclear protein 1 OS=Homo sapiens GN=MUSTN1 PE=3 SV=2	9606.ENSP00000410910	musculoskeletal, embryonic nuclear protein 1; May be involved in the development and regener [...]	_	_	NOG73358	_
ENSG00000158089	GALNT14	2.849732939	0.498513983	2.491521075	0.000706627	up		yes	mRNA	0.274339519	5.198136439	3.076722859	0.679964602	0.531908289	0.283669057	2	30910467	31155202	-	GALNT14	protein_coding	GO:0016266|O-glycan processing	GO:0000139|Golgi membrane; GO:0016021|integral component of membrane	GO:0004653|polypeptide N-acetylgalactosaminyltransferase activity; GO:0030246|carbohydrate binding; GO:0046872|metal ion binding	ko:K00710|GALNT	ko00512|Mucin type O-glycan biosynthesis; ko01100|Metabolic pathways	2733	NP_078848.2	NP_078848.2 polypeptide N-acetylgalactosaminyltransferase 14 isoform 1 [Homo sapiens]	sp|Q96FL9|GLT14_HUMAN	sp|Q96FL9|GLT14_HUMAN Polypeptide N-acetylgalactosaminyltransferase 14 OS=Homo sapiens GN=GALNT14 PE=1 SV=1	9606.ENSP00000288988	UDP-N-acetyl-alpha-D-galactosamine:polypeptide N-acetylgalactosaminyltransferase 14 (GalNAc- [...]	_	KOG3738	_	PF00535.23|Glycos_transf_2|Glycosyl transferase family 2|ENST00000349752|m.4015:114-282;PF00652.19|Ricin_B_lectin|Ricin-type beta-trefoil lectin domain|ENST00000349752|m.4015:422-547;PF13641.3|Glyco_tranf_2_3|Glycosyltransferase like family 2|ENST00000349752|m.4015:111-338;PF02709.11|Glyco_transf_7C|N-terminal domain of galactosyltransferase|ENST00000349752|m.4015:278-336
ENSG00000171236	LRG1	27.79903438	8.052917548	1.786179776	0.000769134	up		yes	mRNA	7.09464614	41.39888151	34.90357548	8.354315897	8.213634633	7.590802114	19	4536409	4540474	-	LRG1	protein_coding	GO:0001938|positive regulation of endothelial cell proliferation; GO:0030511|positive regulation of transforming growth factor beta receptor signaling pathway; GO:0043312|neutrophil degranulation; GO:0045766|positive regulation of angiogenesis; GO:0050873|brown fat cell differentiation	GO:0005576|extracellular region; GO:0005615|extracellular space; GO:0016020|membrane; GO:0035580|specific granule lumen; GO:0043231|intracellular membrane-bounded organelle; GO:0070062|extracellular exosome; GO:1904724|tertiary granule lumen; GO:1904813|ficolin-1-rich granule lumen	GO:0005160|transforming growth factor beta receptor binding	--	--	3036	XP_011928516.1	XP_011928516.1 PREDICTED: leucine-rich alpha-2-glycoprotein isoform X1 [Cercocebus atys]	sp|P02750|A2GL_HUMAN	sp|P02750|A2GL_HUMAN Leucine-rich alpha-2-glycoprotein OS=Homo sapiens GN=LRG1 PE=1 SV=2	_	_	_	_	_	PF13855.3|LRR_8|Leucine rich repeat|ENST00000306390|m.3174:73-128;PF13855.3|LRR_8|Leucine rich repeat|ENST00000306390|m.3174:116-176;PF13855.3|LRR_8|Leucine rich repeat|ENST00000306390|m.3174:169-224;PF13855.3|LRR_8|Leucine rich repeat|ENST00000306390|m.3174:213-272;PF12799.4|LRR_4|Leucine Rich repeats (2 copies)|ENST00000306390|m.3174:166-204;PF00560.30|LRR_1|Leucine Rich Repeat|ENST00000306390|…
ENSG00000173638	SLC19A1	6.331861952	1.989413389	1.665329686	0.000803663	up		yes	mRNA	2.60378637	5.020294901	11.37150458	2.20749246	1.770806392	1.989941315	21	45493572	45544411	-	SLC19A1	protein_coding	GO:0015884|folic acid transport; GO:0046655|folic acid metabolic process; GO:0051958|methotrexate transport; GO:0098838|folate transmembrane transport	GO:0005886|plasma membrane; GO:0005887|integral component of plasma membrane; GO:0016323|basolateral plasma membrane; GO:0016324|apical plasma membrane	GO:0005542|folic acid binding; GO:0008517|folic acid transmembrane transporter activity; GO:0008518|folate:anion antiporter activity; GO:0015350|methotrexate transmembrane transporter activity	ko:K14609|SLC19A1,RFC1	ko01523|Antifolate resistance; ko04977|Vitamin digestion and absorption	3811	XP_016883932.1	XP_016883932.1 folate transporter 1 isoform X2 [Homo sapiens]	sp|P41440|S19A1_HUMAN	sp|P41440|S19A1_HUMAN Folate transporter 1 OS=Homo sapiens GN=SLC19A1 PE=1 SV=3	9606.ENSP00000308895	solute carrier family 19 (folate transporter), member 1; Transporter for the intake of folat [...]	_	KOG3810	_	PF01770.15|Folate_carrier|Reduced folate carrier|ENST00000311124|m.8885:75-484
ENSG00000221937	TAS2R40	11.19035196	2.494480357	2.160960868	0.000817542	up		yes	mRNA	2.447000181	21.09923335	10.02482236	2.073526489	2.526454163	2.883460417	7	143222037	143223079	+	TAS2R40	protein_coding	GO:0001580|detection of chemical stimulus involved in sensory perception of bitter taste	GO:0005886|plasma membrane; GO:0016021|integral component of membrane	GO:0004930|G protein-coupled receptor activity; GO:0033038|bitter taste receptor activity	ko:K08474|TAS2R	ko04742|Taste transduction	1043	NP_795363.1	NP_795363.1 taste receptor type 2 member 40 [Homo sapiens]	sp|P59535|T2R40_HUMAN	sp|P59535|T2R40_HUMAN Taste receptor type 2 member 40 OS=Homo sapiens GN=TAS2R40 PE=2 SV=1	9606.ENSP00000386210	taste receptor, type 2, member 40; Gustducin-coupled receptor implicated in the perception o [...]	_	_	NOG28890	PF05296.10|TAS2R|Taste receptor protein (TAS2R)|ENST00000408947|m.5681:17-310
ENSG00000158445	KCNB1	1.566749733	0.518700671	1.576430626	0.000817836	up		yes	mRNA	0.682989322	2.294984085	1.722275792	0.519104942	0.517771816	0.519225255	20	49293394	49484297	-	KCNB1	protein_coding	GO:0001508|action potential; GO:0006904|vesicle docking involved in exocytosis; GO:0007215|glutamate receptor signaling pathway; GO:0010701|positive regulation of norepinephrine secretion; GO:0031669|cellular response to nutrient levels; GO:0033605|positive regulation of catecholamine secretion; GO:0042593|glucose homeostasis; GO:0045956|positive regulation of calcium ion-dependent exocytosis; GO…	GO:0005886|plasma membrane; GO:0008076|voltage-gated potassium channel complex; GO:0016328|lateral plasma membrane; GO:0030054|cell junction; GO:0030424|axon; GO:0030425|dendrite; GO:0032809|neuronal cell body membrane; GO:0042383|sarcolemma; GO:0043204|perikaryon; GO:0045211|postsynaptic membrane	GO:0005251|delayed rectifier potassium channel activity; GO:0044325|ion channel binding; GO:0046982|protein heterodimerization activity	ko:K04885|KCNB1	--	11879	NP_004966.1	NP_004966.1 potassium voltage-gated channel subfamily B member 1 [Homo sapiens]	sp|Q14721|KCNB1_HUMAN	sp|Q14721|KCNB1_HUMAN Potassium voltage-gated channel subfamily B member 1 OS=Homo sapiens GN=KCNB1 PE=1 SV=2	9606.ENSP00000360806	potassium voltage-gated channel, Shab-related subfamily, member 1; Mediates the voltage-depe [...]	COG1226	KOG3713	_	PF03521.11|Kv2channel|Kv2 voltage-gated K+ channel|ENST00000371741|m.6002:467-614;PF03521.11|Kv2channel|Kv2 voltage-gated K+ channel|ENST00000371741|m.6002:649-680;PF00520.28|Ion_trans|Ion transport protein|ENST00000371741|m.6002:189-423;PF02214.19|BTB_2|BTB/POZ domain|ENST00000371741|m.6002:33-132;PF07885.13|Ion_trans_2|Ion channel|ENST00000371741|m.6002:336-414
ENSG00000042832	TG	2.464845431	0.682590461	1.837264001	0.000831035	up		yes	mRNA	0.846210599	3.459519914	3.088805781	1.046105261	0.403152222	0.598513899	8	132866958	133134903	+	TG	protein_coding	GO:0007165|signal transduction; GO:0015705|iodide transport; GO:0030878|thyroid gland development; GO:0031641|regulation of myelination; GO:0042403|thyroid hormone metabolic process; GO:0042446|hormone biosynthetic process	GO:0005576|extracellular region; GO:0005615|extracellular space	GO:0005179|hormone activity	ko:K10809|TG	ko04918|Thyroid hormone synthesis; ko05320|Autoimmune thyroid disease	8450	NP_003226.4	NP_003226.4 thyroglobulin precursor [Homo sapiens]	sp|P01266|THYG_HUMAN	sp|P01266|THYG_HUMAN Thyroglobulin OS=Homo sapiens GN=TG PE=1 SV=5	9606.ENSP00000220616	thyroglobulin; Precursor of the iodinated thyroid hormones thyroxine (T4) and triiodothyroni [...]	COG2272	KOG1214;KOG4389	_	PF00135.25|COesterase|Carboxylesterase family|ENST00000220616|m.369:2212-2731;PF00086.15|Thyroglobulin_1|Thyroglobulin type-1 repeat|ENST00000220616|m.369:57-105;PF00086.15|Thyroglobulin_1|Thyroglobulin type-1 repeat|ENST00000220616|m.369:109-173;PF00086.15|Thyroglobulin_1|Thyroglobulin type-1 repeat|ENST00000220616|m.369:194-261;PF00086.15|Thyroglobulin_1|Thyroglobulin type-1 repeat|ENST00000220…
ENSG00000142102	PGGHG	15.37989036	5.181130791	1.567862212	0.000831995	up		yes	mRNA	9.307270496	10.00087066	26.83152992	5.830001633	3.819881018	5.893509723	11	289135	296107	+	PGGHG	protein_coding	GO:0005975|carbohydrate metabolic process	GO:0005618|cell wall; GO:0005829|cytosol	GO:0047402|protein-glucosylgalactosylhydroxylysine glucosidase activity	--	--	4418	BAB84981.1	BAB84981.1 FLJ00228 protein, partial [Homo sapiens]	sp|Q32M88|PGGHG_HUMAN	sp|Q32M88|PGGHG_HUMAN Protein-glucosylgalactosylhydroxylysine glucosidase OS=Homo sapiens GN=PGGHG PE=1 SV=2	9606.ENSP00000387185	ATH1, acid trehalase-like 1 (yeast)	COG1554	KOG4125	_	PF03632.12|Glyco_hydro_65m|Glycosyl hydrolase family 65 central catalytic domain|ENST00000474221|m.10036:2-119
ENSG00000146828	SLC12A9	16.57585253	6.005301546	1.463244204	0.000844466	up		yes	mRNA	8.48879505	15.04074556	26.19801698	6.60279972	6.268119925	5.144984992	7	100826820	100867009	+	SLC12A9	protein_coding	--	GO:0005886|plasma membrane; GO:0016021|integral component of membrane; GO:0070062|extracellular exosome	GO:0015377|cation:chloride symporter activity; GO:0015379|potassium:chloride symporter activity	ko:K14429|SLC12A9,CCC6	--	4462	BAB15710.1	BAB15710.1 FLJ00009 protein, partial [Homo sapiens]	sp|Q9BXP2|S12A9_HUMAN	sp|Q9BXP2|S12A9_HUMAN Solute carrier family 12 member 9 OS=Homo sapiens GN=SLC12A9 PE=1 SV=1	9606.ENSP00000275730	solute carrier family 12 (potassium/chloride transporters), member 9; May be an inhibitor of [...]	COG0531	KOG1288	_	PF03522.12|SLC12|Solute carrier family 12|ENST00000487651|m.3584:79-165;PF00324.18|AA_permease|Amino acid permease|ENST00000487651|m.3584:1-67;PF00324.18|AA_permease|Amino acid permease|ENST00000487651|m.3585:16-67
ENSG00000178404	CEP295NL	4.704308405	1.286547997	1.862370527	0.000858757	up		yes	mRNA	1.682524352	5.957037913	6.47336295	1.688940358	0.895720979	1.274982654	17	78870910	78903217	-	CEP295NL	protein_coding	--	GO:0031514|motile cilium	--	--	--	2090	NP_001230469.1	NP_001230469.1 protein DDC8 homolog isoform 2 [Homo sapiens]	sp|Q96MC4|C295L_HUMAN	sp|Q96MC4|C295L_HUMAN CEP295 N-terminal-like protein OS=Homo sapiens GN=CEP295NL PE=2 SV=1	9606.ENSP00000312767	cDNA FLJ32655 fis, clone TESTI1000025, weakly similar to M.musculus testis-specific protein, DDC8	_	_	NOG74026	_
ENSG00000118898	PPL	4.157951248	1.470154878	1.49359026	0.000902755	up		yes	mRNA	2.330464786	4.422260218	5.72112874	1.854223293	1.039242999	1.516998343	16	4882507	4960741	-	PPL	protein_coding	GO:0009612|response to mechanical stimulus; GO:0070268|cornification	GO:0001533|cornified envelope; GO:0005634|nucleus; GO:0005739|mitochondrion; GO:0005829|cytosol; GO:0005856|cytoskeleton; GO:0030057|desmosome; GO:0070062|extracellular exosome	GO:0005200|structural constituent of cytoskeleton; GO:0045296|cadherin binding	ko:K10386|PPL	--	6238	O60437.4	O60437.4 RecName: Full=Periplakin; AltName: Full=190 kDa paraneoplastic pemphigus antigen; AltName: Full=195 kDa cornified envelope precursor protein	sp|O60437|PEPL_HUMAN	sp|O60437|PEPL_HUMAN Periplakin OS=Homo sapiens GN=PPL PE=1 SV=4	9606.ENSP00000340510	periplakin; Component of the cornified envelope of keratinocytes. May link the cornified env [...]	_	KOG0516	_	_
ENSG00000203989	RHOXF2B	0.015611694	0.43260535	-4.111146334	0.000587921	down	yes	yes	mRNA	0.032405043	0	0.014430037	0.561505835	0.316275408	0.420034807	X	120070672	120077705	-	RHOXF2B	protein_coding	GO:0006355|regulation of transcription, DNA-templated; GO:0010628|positive regulation of gene expression	GO:0005634|nucleus	GO:0043565|sequence-specific DNA binding	--	--	2864	NP_001093155.1	NP_001093155.1 rhox homeobox family member 2B [Homo sapiens]	sp|P0C7M4|RHF2B_HUMAN	sp|P0C7M4|RHF2B_HUMAN Rhox homeobox family member 2B OS=Homo sapiens GN=RHOXF2B PE=1 SV=1	9606.ENSP00000360455	Rhox homeobox family, member 2B	_	KOG0490	_	PF00046.26|Homeobox|Homeobox domain|ENST00000371402|m.12108:140-191
ENSG00000149418	ST14	2.11266675	0.51544922	2.01425464	0.00091001	up		yes	mRNA	0.832072112	1.420668424	4.085259715	0.535413507	0.425930769	0.585003384	11	130159562	130210376	+	ST14	protein_coding	GO:0001843|neural tube closure; GO:0006508|proteolysis; GO:0030216|keratinocyte differentiation; GO:0060672|epithelial cell morphogenesis involved in placental branching; GO:0070268|cornification	GO:0005886|plasma membrane; GO:0005887|integral component of plasma membrane; GO:0016323|basolateral plasma membrane; GO:0019897|extrinsic component of plasma membrane; GO:0070062|extracellular exosome	GO:0004175|endopeptidase activity; GO:0004252|serine-type endopeptidase activity; GO:0008236|serine-type peptidase activity	ko:K08670|ST14,PRSS14	ko05206|MicroRNAs in cancer	3539	NP_068813.1	NP_068813.1 suppressor of tumorigenicity 14 protein [Homo sapiens]	sp|Q9Y5Y6|ST14_HUMAN	sp|Q9Y5Y6|ST14_HUMAN Suppressor of tumorigenicity 14 protein OS=Homo sapiens GN=ST14 PE=1 SV=2	9606.ENSP00000278742	suppression of tumorigenicity 14 (colon carcinoma); Degrades extracellular matrix. Proposed [...]	COG5640	KOG3627	_	PF00089.23|Trypsin|Trypsin|ENST00000278742|m.9649:615-849;PF00431.17|CUB|CUB domain|ENST00000278742|m.9649:227-331;PF00431.17|CUB|CUB domain|ENST00000278742|m.9649:340-444;PF00057.15|Ldl_recept_a|Low-density lipoprotein receptor domain class A|ENST00000278742|m.9649:454-486;PF00057.15|Ldl_recept_a|Low-density lipoprotein receptor domain class A|ENST00000278742|m.9649:488-523;PF00057.15|Ldl_recept…
ENSG00000175182	FAM131A	1.709903124	0.657601894	1.365267353	0.000940212	up		yes	mRNA	1.258237897	1.815508838	2.055962638	0.652394609	0.682761853	0.637649219	3	184335926	184348421	+	FAM131A	protein_coding	--	GO:0005576|extracellular region	--	--	--	4450	XP_019591331.1	XP_019591331.1 PREDICTED: protein FAM131A isoform X1 [Rhinolophus sinicus]	sp|Q8BWU3|F131A_MOUSE	sp|Q8BWU3|F131A_MOUSE Protein FAM131A OS=Mus musculus GN=Fam131a PE=2 SV=1	_	_	_	_	_	PF15010.3|FAM131|Putative cell signalling|ENST00000639617|m.10309:80-348
ENSG00000106070	GRB10	2.80315072	0.633727614	2.127664588	0.000942858	up		yes	mRNA	0.649040425	5.963008035	1.797403701	0.928471756	0.613711375	0.35899971	7	50590063	50793462	-	GRB10	protein_coding	GO:0007411|axon guidance; GO:0008286|insulin receptor signaling pathway; GO:0030178|negative regulation of Wnt signaling pathway; GO:0030949|positive regulation of vascular endothelial growth factor receptor signaling pathway; GO:0032868|response to insulin; GO:0042326|negative regulation of phosphorylation; GO:0042327|positive regulation of phosphorylation; GO:0045719|negative regulation of glyc…	GO:0005737|cytoplasm; GO:0005829|cytosol; GO:0005886|plasma membrane; GO:0032991|protein-containing complex	GO:0005070|SH3/SH2 adaptor activity; GO:0005158|insulin receptor binding; GO:0042802|identical protein binding	ko:K20064|GRB10	ko04150|mTOR signaling pathway	5431	PNI43725.1	PNI43725.1 GRB10 isoform 7 [Pan troglodytes]	sp|Q13322|GRB10_HUMAN	sp|Q13322|GRB10_HUMAN Growth factor receptor-bound protein 10 OS=Homo sapiens GN=GRB10 PE=1 SV=2	9606.ENSP00000381793	growth factor receptor-bound protein 10; Plays a functional role in insulin and IGF-I signal [...]	_	KOG3751	_	PF08947.7|BPS|BPS (Between PH and SH2)|ENST00000644769|m.1080:419-465;PF00017.21|SH2|SH2 domain|ENST00000644769|m.1080:487-568;PF00788.20|RA|Ras association (RalGDS/AF-6) domain|ENST00000644769|m.1080:161-242;PF00169.26|PH|PH domain|ENST00000644769|m.1080:286-390
ENSG00000188393	CLEC2A	1.310484004	0.075756205	3.944681959	0.000978314	up		yes	mRNA	0.836793833	1.976779734	1.117878445	0.227268614	0	0	12	9898673	9932381	-	CLEC2A	protein_coding	GO:0042267|natural killer cell mediated cytotoxicity	GO:0005886|plasma membrane; GO:0016021|integral component of membrane	GO:0030246|carbohydrate binding; GO:0042803|protein homodimerization activity	--	--	916	NP_001124183.1	NP_001124183.1 C-type lectin domain family 2 member A isoform 1 [Homo sapiens]	sp|Q6UVW9|CLC2A_HUMAN	sp|Q6UVW9|CLC2A_HUMAN C-type lectin domain family 2 member A OS=Homo sapiens GN=CLEC2A PE=1 SV=2	9606.ENSP00000396163	C-type lectin domain family 2, member A; Plays a role in modulating the extent of T-cell exp [...]	_	KOG4297	_	PF00059.18|Lectin_C|Lectin C-type domain|ENST00000455827|m.11281:77-135
ENSG00000182224	CYB5D1	1.726833414	0.34879349	2.275233769	0.000999134	up		yes	mRNA	2.005399929	2.707828144	0.467272169	0.459790673	0.144830731	0.441759065	17	7857746	7862282	+	CYB5D1	protein_coding	--	--	GO:0046872|metal ion binding	--	--	3509	NP_653208.2	NP_653208.2 cytochrome b5 domain-containing protein 1 isoform 1 [Homo sapiens]	sp|Q6P9G0|CB5D1_HUMAN	sp|Q6P9G0|CB5D1_HUMAN Cytochrome b5 domain-containing protein 1 OS=Homo sapiens GN=CYB5D1 PE=2 SV=1	_	_	_	_	_	PF00173.25|Cyt-b5|Cytochrome b5-like Heme/Steroid binding domain|ENST00000332439|m.12687:21-73
ENSG00000110090	CPT1A	10.45181287	4.818036991	1.115624235	0.001046443	up		yes	mRNA	10.99842462	10.68767116	9.669342819	4.198082292	5.625659863	4.630368819	11	68754620	68844410	-	CPT1A	protein_coding	GO:0001676|long-chain fatty acid metabolic process; GO:0006006|glucose metabolic process; GO:0006635|fatty acid beta-oxidation; GO:0006641|triglyceride metabolic process; GO:0006853|carnitine shuttle; GO:0007623|circadian rhythm; GO:0009437|carnitine metabolic process; GO:0014070|response to organic cyclic compound; GO:0019216|regulation of lipid metabolic process; GO:0030855|epithelial cell diff…	GO:0005739|mitochondrion; GO:0005741|mitochondrial outer membrane; GO:0005743|mitochondrial inner membrane; GO:0016020|membrane; GO:0031307|integral component of mitochondrial outer membrane	GO:0004095|carnitine O-palmitoyltransferase activity; GO:0042802|identical protein binding; GO:1990698|palmitoleoyltransferase activity	ko:K08765|CPT1A	ko00071|Fatty acid degradation; ko01212|Fatty acid metabolism; ko03320|PPAR signaling pathway; ko04152|AMPK signaling pathway; ko04920|Adipocytokine signaling pathway; ko04922|Glucagon signaling pathway; ko04931|Insulin resistance	5232	XP_005273819.1	XP_005273819.1 carnitine O-palmitoyltransferase 1, liver isoform isoform X1 [Homo sapiens]	sp|P50416|CPT1A_HUMAN	sp|P50416|CPT1A_HUMAN Carnitine O-palmitoyltransferase 1, liver isoform OS=Homo sapiens GN=CPT1A PE=1 SV=2	9606.ENSP00000265641	carnitine palmitoyltransferase 1A (liver)	_	KOG3716	_	PF00755.17|Carn_acyltransf|Choline/Carnitine o-acyltransferase|ENST00000265641|m.5698:171-761;PF16484.2|CPT_N|Carnitine O-palmitoyltransferase N-terminus|ENST00000265641|m.5698:1-47
ENSG00000196739	COL27A1	0.127658664	0.014301346	2.501987318	0.001076187	up		yes	mRNA	0.059713497	0.140083136	0.183179361	0.023786192	0.005886947	0.013230898	9	114155560	114312511	+	COL27A1	protein_coding	GO:0003431|growth plate cartilage chondrocyte development; GO:0030198|extracellular matrix organization	GO:0005576|extracellular region; GO:0005583|fibrillar collagen trimer; GO:0005788|endoplasmic reticulum lumen	GO:0005201|extracellular matrix structural constituent; GO:0046872|metal ion binding	ko:K19721|COL5AS	ko04974|Protein digestion and absorption	7790	NP_116277.2	NP_116277.2 collagen alpha-1(XXVII) chain preproprotein [Homo sapiens]	sp|Q8IZC6|CORA1_HUMAN	sp|Q8IZC6|CORA1_HUMAN Collagen alpha-1(XXVII) chain OS=Homo sapiens GN=COL27A1 PE=1 SV=1	9606.ENSP00000348385	collagen, type XXVII, alpha 1; Plays a role during the calcification of cartilage and the tr [...]	_	KOG3544	_	PF01391.15|Collagen|Collagen triple helix repeat (20 copies)|ENST00000356083|m.5054:625-679;PF01391.15|Collagen|Collagen triple helix repeat (20 copies)|ENST00000356083|m.5054:688-746;PF01391.15|Collagen|Collagen triple helix repeat (20 copies)|ENST00000356083|m.5054:834-889;PF01391.15|Collagen|Collagen triple helix repeat (20 copies)|ENST00000356083|m.5054:877-934;PF01391.15|Collagen|Collagen tr…
ENSG00000178814	OPLAH	1.423148422	0.245621093	2.487109237	0.00111185	up		yes	mRNA	0.187617338	1.94675284	2.135075088	0.124558719	0.258951621	0.353352938	8	144051266	144063965	-	OPLAH	protein_coding	GO:0006749|glutathione metabolic process; GO:0006750|glutathione biosynthetic process	GO:0005829|cytosol	GO:0005524|ATP binding; GO:0017168|5-oxoprolinase (ATP-hydrolyzing) activity	ko:K01469|OPLAH,OXP1,oplAH	ko00480|Glutathione metabolism	4031	XP_011515262.1	XP_011515262.1 5-oxoprolinase isoform X1 [Homo sapiens]	sp|O14841|OPLA_HUMAN	sp|O14841|OPLA_HUMAN 5-oxoprolinase OS=Homo sapiens GN=OPLAH PE=1 SV=3	_	_	_	_	_	PF02538.11|Hydantoinase_B|Hydantoinase B/oxoprolinase|ENST00000618853|m.1318:768-1290;PF01968.15|Hydantoinase_A|Hydantoinase/oxoprolinase|ENST00000618853|m.1318:265-564;PF05378.10|Hydant_A_N|Hydantoinase/oxoprolinase N-terminal region|ENST00000618853|m.1318:44-245
ENSG00000100985	MMP9	18.56380205	4.922078298	1.913001557	0.001129015	up		yes	mRNA	4.58875385	26.97128085	24.13137145	5.00886015	7.261730637	2.495644106	20	46008908	46016561	+	MMP9	protein_coding	GO:0001501|skeletal system development; GO:0001503|ossification; GO:0001934|positive regulation of protein phosphorylation; GO:0006508|proteolysis; GO:0007566|embryo implantation; GO:0022617|extracellular matrix disassembly; GO:0030225|macrophage differentiation; GO:0030335|positive regulation of cell migration; GO:0030574|collagen catabolic process; GO:0034614|cellular response to reactive oxyge…	GO:0005576|extracellular region; GO:0005615|extracellular space; GO:0031012|extracellular matrix; GO:0070062|extracellular exosome; GO:1904724|tertiary granule lumen; GO:1904813|ficolin-1-rich granule lumen	GO:0004175|endopeptidase activity; GO:0004222|metalloendopeptidase activity; GO:0004252|serine-type endopeptidase activity; GO:0005518|collagen binding; GO:0008237|metallopeptidase activity; GO:0008270|zinc ion binding; GO:0042802|identical protein binding	ko:K01403|MMP9	ko01522|Endocrine resistance; ko04657|IL-17 signaling pathway; ko04668|TNF signaling pathway; ko04670|Leukocyte transendothelial migration; ko04915|Estrogen signaling pathway; ko05161|Hepatitis B; ko05200|Pathways in cancer; ko05202|Transcriptional misregulation in cancer; ko05205|Proteoglycans in cancer; ko05206|MicroRNAs in cancer; ko05219|Bladder cancer; ko05418|Fluid shear stress and atherosc…	2336	NP_004985.2	NP_004985.2 matrix metalloproteinase-9 preproprotein [Homo sapiens]	sp|P14780|MMP9_HUMAN	sp|P14780|MMP9_HUMAN Matrix metalloproteinase-9 OS=Homo sapiens GN=MMP9 PE=1 SV=3	9606.ENSP00000361405	matrix metallopeptidase 9 (gelatinase B, 92kDa gelatinase, 92kDa type IV collagenase); May p [...]	_	KOG1565	_	PF00413.21|Peptidase_M10|Matrixin|ENST00000372330|m.5748:121-450;PF00040.16|fn2|Fibronectin type II domain|ENST00000372330|m.5748:236-277;PF00040.16|fn2|Fibronectin type II domain|ENST00000372330|m.5748:294-335;PF00040.16|fn2|Fibronectin type II domain|ENST00000372330|m.5748:353-394;PF00045.16|Hemopexin|Hemopexin|ENST00000372330|m.5748:527-570;PF00045.16|Hemopexin|Hemopexin|ENST00000372330|m.5748…
ENSG00000173110	HSPA6	86.3598908	29.19819985	1.56415502	0.001168922	up		yes	mRNA	34.40669338	73.39399218	151.2789868	28.93126577	30.25048587	28.41284792	1	161524540	161526910	+	HSPA6	protein_coding	GO:0006986|response to unfolded protein; GO:0034605|cellular response to heat; GO:0042026|protein refolding; GO:0043312|neutrophil degranulation	GO:0005576|extracellular region; GO:0005737|cytoplasm; GO:0005814|centriole; GO:0005829|cytosol; GO:0034774|secretory granule lumen; GO:0070062|extracellular exosome; GO:0072562|blood microparticle; GO:1904813|ficolin-1-rich granule lumen	GO:0005524|ATP binding; GO:0019899|enzyme binding; GO:0031072|heat shock protein binding; GO:0042623|ATPase activity, coupled; GO:0051082|unfolded protein binding	ko:K03283|HSPA1_8	ko03040|Spliceosome; ko04010|MAPK signaling pathway; ko04141|Protein processing in endoplasmic reticulum; ko04144|Endocytosis; ko04213|Longevity regulating pathway - multiple species; ko04612|Antigen processing and presentation; ko04915|Estrogen signaling pathway; ko05134|Legionellosis; ko05145|Toxoplasmosis; ko05162|Measles; ko05164|Influenza A; ko05169|Epstein-Barr virus infection	2371	NP_002146.2	NP_002146.2 heat shock 70 kDa protein 6 [Homo sapiens]	sp|P17066|HSP76_HUMAN	sp|P17066|HSP76_HUMAN Heat shock 70 kDa protein 6 OS=Homo sapiens GN=HSPA6 PE=1 SV=2	9606.ENSP00000310219	heat shock 70kDa protein 7 (HSP70B); In cooperation with other chaperones, Hsp70s stabilize [...]	COG0443	KOG0101	_	PF00012.17|HSP70|Hsp70 protein|ENST00000309758|m.12203:8-613;PF06723.10|MreB_Mbl|MreB/Mbl protein|ENST00000309758|m.12203:139-377
ENSG00000198848	CES1	2.903949432	0.645575848	2.152141232	0.001176445	up		yes	mRNA	3.223159827	0.718492464	4.770196007	0.547549442	0.995337026	0.393841075	16	55802851	55833337	-	CES1	protein_coding	GO:0006695|cholesterol biosynthetic process; GO:0006805|xenobiotic metabolic process; GO:0008152|metabolic process; GO:0009636|response to toxic substance; GO:0030855|epithelial cell differentiation; GO:0051791|medium-chain fatty acid metabolic process; GO:0090122|cholesterol ester hydrolysis involved in cholesterol transport	GO:0005783|endoplasmic reticulum; GO:0005788|endoplasmic reticulum lumen; GO:0005829|cytosol	GO:0004771|sterol esterase activity; GO:0047374|methylumbelliferyl-acetate deacetylase activity; GO:0052689|carboxylic ester hydrolase activity	ko:K01044|CES1	ko00983|Drug metabolism - other enzymes; ko01100|Metabolic pathways	2178	NP_001257.4	NP_001257.4 liver carboxylesterase 1 isoform c precursor [Homo sapiens]	sp|P23141|EST1_HUMAN	sp|P23141|EST1_HUMAN Liver carboxylesterase 1 OS=Homo sapiens GN=CES1 PE=1 SV=2	9606.ENSP00000353720	carboxylesterase 1 (monocyte/macrophage serine esterase 1); Involved in the detoxification o [...]	COG2272	KOG1516	_	PF00135.25|COesterase|Carboxylesterase family|ENST00000422046|m.6613:23-546;PF07859.10|Abhydrolase_3|alpha/beta hydrolase fold|ENST00000422046|m.6613:136-237
ENSG00000079277	MKNK1	24.55210631	7.73896377	1.664358979	0.001194111	up		yes	mRNA	10.24108581	47.27338908	16.14184404	8.761247303	8.464252473	5.991391535	1	46557408	46616843	-	MKNK1	protein_coding	GO:0006417|regulation of translation; GO:0006468|protein phosphorylation; GO:0018105|peptidyl-serine phosphorylation; GO:0035556|intracellular signal transduction; GO:0046777|protein autophosphorylation	GO:0005634|nucleus; GO:0005654|nucleoplasm; GO:0005737|cytoplasm; GO:0005829|cytosol	GO:0004674|protein serine/threonine kinase activity; GO:0004683|calmodulin-dependent protein kinase activity; GO:0005516|calmodulin binding; GO:0005524|ATP binding; GO:0009931|calcium-dependent protein serine/threonine kinase activity; GO:0046872|metal ion binding	ko:K04372|MKNK,MNK	ko04010|MAPK signaling pathway; ko04066|HIF-1 signaling pathway; ko04910|Insulin signaling pathway	3408	XP_026353956.1	XP_026353956.1 MAP kinase-interacting serine/threonine-protein kinase 1 isoform X1 [Ursus arctos horribilis]	sp|Q9BUB5|MKNK1_HUMAN	sp|Q9BUB5|MKNK1_HUMAN MAP kinase-interacting serine/threonine-protein kinase 1 OS=Homo sapiens GN=MKNK1 PE=1 SV=1	_	_	_	_	_	_
ENSG00000004660	CAMKK1	3.103964164	0.91913527	1.744791787	0.001195741	up		yes	mRNA	1.181352382	3.593630588	4.536909522	1.083076987	1.175746394	0.49858243	17	3860315	3894891	-	CAMKK1	protein_coding	GO:0018105|peptidyl-serine phosphorylation; GO:0018107|peptidyl-threonine phosphorylation; GO:0035556|intracellular signal transduction; GO:0045860|positive regulation of protein kinase activity	GO:0005634|nucleus; GO:0005737|cytoplasm; GO:0005829|cytosol	GO:0004683|calmodulin-dependent protein kinase activity; GO:0005516|calmodulin binding; GO:0005524|ATP binding	ko:K00908|CAMKK1	ko05034|Alcoholism	3898	XP_005582594.1	XP_005582594.1 PREDICTED: calcium/calmodulin-dependent protein kinase kinase 1 isoform X1 [Macaca fascicularis]	sp|Q8N5S9|KKCC1_HUMAN	sp|Q8N5S9|KKCC1_HUMAN Calcium/calmodulin-dependent protein kinase kinase 1 OS=Homo sapiens GN=CAMKK1 PE=1 SV=2	_	_	_	_	_	PF00069.22|Pkinase|Protein kinase domain|ENST00000573483|m.11345:128-228
ENSG00000160685	ZBTB7B	15.53762084	5.067820123	1.614412635	0.001206482	up		yes	mRNA	10.82724557	8.144224546	27.6413924	4.665159682	7.118973024	3.419327662	1	155002630	155018522	+	ZBTB7B	protein_coding	GO:0006366|transcription by RNA polymerase II; GO:0007275|multicellular organism development; GO:0007398|ectoderm development; GO:0010628|positive regulation of gene expression; GO:0030154|cell differentiation; GO:0043370|regulation of CD4-positive, alpha-beta T cell differentiation; GO:0043376|regulation of CD8-positive, alpha-beta T cell differentiation	GO:0005634|nucleus; GO:0005654|nucleoplasm	GO:0000978|RNA polymerase II proximal promoter sequence-specific DNA binding; GO:0001228|DNA-binding transcription activator activity, RNA polymerase II-specific; GO:0042803|protein homodimerization activity; GO:0046872|metal ion binding	ko:K10494|ZBTB7	--	4017	XP_016783803.1	XP_016783803.1 zinc finger and BTB domain-containing protein 7B isoform X2 [Pan troglodytes]	sp|O15156|ZBT7B_HUMAN	sp|O15156|ZBT7B_HUMAN Zinc finger and BTB domain-containing protein 7B OS=Homo sapiens GN=ZBTB7B PE=1 SV=2	9598.ENSPTRP00000002357	zinc finger and BTB domain containing 7B	_	KOG1721	_	PF00651.28|BTB|BTB/POZ domain|ENST00000417934|m.10623:58-178;PF13894.3|zf-C2H2_4|C2H2-type zinc finger|ENST00000417934|m.10623:408-430
ENSG00000022567	SLC45A4	18.46721645	6.637032721	1.474965074	0.001217342	up		yes	mRNA	8.086202652	17.51039204	29.80505467	6.609588039	6.485943916	6.815566208	8	141207166	141308305	-	SLC45A4	protein_coding	GO:0015770|sucrose transport	GO:0016021|integral component of membrane	GO:0008506|sucrose:proton symporter activity	ko:K15378|SLC45A1_2_4	--	7483	AAH90891.1	AAH90891.1 SLC45A4 protein, partial [Homo sapiens]	sp|Q5BKX6|S45A4_HUMAN	sp|Q5BKX6|S45A4_HUMAN Solute carrier family 45 member 4 OS=Homo sapiens GN=SLC45A4 PE=1 SV=2	9606.ENSP00000024061	solute carrier family 45, member 4	_	KOG0637	_	PF13347.3|MFS_2|MFS/sugar transport protein|ENST00000519067|m.655:30-208
ENSG00000205085	FAM71F2	0.996726955	0.283081738	1.780297464	0.001291273	up		yes	mRNA	0.821449915	1.141695444	1.027035505	0.339800426	0.147172674	0.362272115	7	128672288	128687872	+	FAM71F2	protein_coding	--	GO:0005634|nucleus	--	--	--	5749	NP_001012457.3	NP_001012457.3 protein FAM71F2 isoform a [Homo sapiens]	sp|Q6NXP2|F71F2_HUMAN	sp|Q6NXP2|F71F2_HUMAN Protein FAM71F2 OS=Homo sapiens GN=FAM71F2 PE=2 SV=3	9606.ENSP00000420140	family with sequence similarity 71, member F2	_	_	NOG124170	PF12480.5|DUF3699|Protein of unknown function (DUF3699)|ENST00000641605|m.4787:154-220
ENSG00000148400	NOTCH1	22.41992023	6.843896008	1.710428282	0.001341548	up		yes	mRNA	8.854193197	13.82812382	44.57744367	9.095299996	5.515167938	5.921220091	9	136494433	136545786	-	NOTCH1	protein_coding	GO:0000122|negative regulation of transcription by RNA polymerase II; GO:0001701|in utero embryonic development; GO:0001708|cell fate specification; GO:0001837|epithelial to mesenchymal transition; GO:0001889|liver development; GO:0001947|heart looping; GO:0002040|sprouting angiogenesis; GO:0002052|positive regulation of neuroblast proliferation; GO:0002437|inflammatory response to antigenic stim…	GO:0000139|Golgi membrane; GO:0001669|acrosomal vesicle; GO:0002193|MAML1-RBP-Jkappa- ICN1 complex; GO:0005576|extracellular region; GO:0005634|nucleus; GO:0005654|nucleoplasm; GO:0005789|endoplasmic reticulum membrane; GO:0005829|cytosol; GO:0005886|plasma membrane; GO:0005912|adherens junction; GO:0009986|cell surface; GO:0016021|integral component of membrane; GO:0016324|apical plasma membrane…	GO:0001047|core promoter binding; GO:0003700|DNA-binding transcription factor activity; GO:0004857|enzyme inhibitor activity; GO:0004888|transmembrane signaling receptor activity; GO:0005112|Notch binding; GO:0005509|calcium ion binding; GO:0019899|enzyme binding; GO:0031490|chromatin DNA binding; GO:0043565|sequence-specific DNA binding; GO:0046982|protein heterodimerization activity	ko:K02599|NOTCH1	ko01522|Endocrine resistance; ko04320|Dorso-ventral axis formation; ko04330|Notch signaling pathway; ko04658|Th1 and Th2 cell differentiation; ko04919|Thyroid hormone signaling pathway; ko05020|Prion diseases; ko05206|MicroRNAs in cancer; ko05224|Breast cancer	9306	NP_060087.3	NP_060087.3 neurogenic locus notch homolog protein 1 preproprotein [Homo sapiens]	sp|P46531|NOTC1_HUMAN	sp|P46531|NOTC1_HUMAN Neurogenic locus notch homolog protein 1 OS=Homo sapiens GN=NOTCH1 PE=1 SV=4	9606.ENSP00000277541	Notch homolog 1, translocation-associated (Drosophila); Functions as a receptor for membrane [...]	COG0666	KOG1217	_	PF00008.24|EGF|EGF-like domain|ENST00000277541|m.7476:63-96;PF00008.24|EGF|EGF-like domain|ENST00000277541|m.7476:106-136;PF00008.24|EGF|EGF-like domain|ENST00000277541|m.7476:144-174;PF00008.24|EGF|EGF-like domain|ENST00000277541|m.7476:222-252;PF00008.24|EGF|EGF-like domain|ENST00000277541|m.7476:261-290;PF00008.24|EGF|EGF-like domain|ENST00000277541|m.7476:299-330;PF00008.24|EGF|EGF-like domai…
ENSG00000143382	ADAMTSL4	13.83429966	4.861300902	1.506913068	0.001458076	up		yes	mRNA	5.244981921	18.06784975	18.19006732	5.733303057	4.512932513	4.337667137	1	150549369	150560937	+	ADAMTSL4	protein_coding	GO:0002064|epithelial cell development; GO:0006915|apoptotic process; GO:0030198|extracellular matrix organization; GO:0036066|protein O-linked fucosylation; GO:0043065|positive regulation of apoptotic process	GO:0005614|interstitial matrix; GO:0005615|extracellular space; GO:0005788|endoplasmic reticulum lumen	GO:0002020|protease binding; GO:0008233|peptidase activity	--	--	4319	XP_011507946.1	XP_011507946.1 ADAMTS-like protein 4 isoform X1 [Homo sapiens]	sp|Q6UY14|ATL4_HUMAN	sp|Q6UY14|ATL4_HUMAN ADAMTS-like protein 4 OS=Homo sapiens GN=ADAMTSL4 PE=1 SV=2	9598.ENSPTRP00000002134	ADAMTS-like 4	_	KOG3538;KOG4597	_	PF05986.11|ADAM_spacer1|ADAM-TS Spacer 1|ENST00000369039|m.9731:510-622;PF00090.16|TSP_1|Thrombospondin type 1 domain|ENST00000369039|m.9731:48-74;PF00090.16|TSP_1|Thrombospondin type 1 domain|ENST00000369039|m.9731:753-806;PF00090.16|TSP_1|Thrombospondin type 1 domain|ENST00000369039|m.9731:813-864;PF00090.16|TSP_1|Thrombospondin type 1 domain|ENST00000369039|m.9731:939-993;PF00090.16|TSP_1|Thro…
ENSG00000128594	LRRC4	21.10693865	8.115585892	1.377856954	0.001465662	up		yes	mRNA	10.62371555	27.48683812	25.21026227	9.672768432	8.151009129	6.522980115	7	128027071	128032107	-	LRRC4	protein_coding	GO:0006469|negative regulation of protein kinase activity; GO:0019221|cytokine-mediated signaling pathway; GO:0046426|negative regulation of receptor signaling pathway via JAK-STAT; GO:0050807|regulation of synapse organization; GO:0097119|postsynaptic density protein 95 clustering	GO:0005737|cytoplasm; GO:0016021|integral component of membrane; GO:0030054|cell junction; GO:0043197|dendritic spine; GO:0045211|postsynaptic membrane; GO:0060076|excitatory synapse	GO:0004860|protein kinase inhibitor activity	ko:K16351|LRRC4,NGL2	ko04360|Axon guidance; ko04514|Cell adhesion molecules (CAMs)	3828	NP_071426.1	NP_071426.1 leucine-rich repeat-containing protein 4 precursor [Homo sapiens]	sp|Q9HBW1|LRRC4_HUMAN	sp|Q9HBW1|LRRC4_HUMAN Leucine-rich repeat-containing protein 4 OS=Homo sapiens GN=LRRC4 PE=1 SV=2	9598.ENSPTRP00000033656	leucine rich repeat containing 4	COG4886	KOG0619	_	PF13855.3|LRR_8|Leucine rich repeat|ENST00000249363|m.4719:76-133;PF13855.3|LRR_8|Leucine rich repeat|ENST00000249363|m.4719:124-178;PF13855.3|LRR_8|Leucine rich repeat|ENST00000249363|m.4719:147-207;PF13855.3|LRR_8|Leucine rich repeat|ENST00000249363|m.4719:243-301;PF13306.3|LRR_5|Leucine rich repeats (6 copies)|ENST00000249363|m.4719:89-204;PF13306.3|LRR_5|Leucine rich repeats (6 copies)|ENST00…
ENSG00000134815	DHX34	16.3572468	5.520679105	1.565283118	0.001557301	up		yes	mRNA	6.623326822	12.94008135	29.50833224	6.220999505	5.312918039	5.028119771	19	47349281	47382704	+	DHX34	protein_coding	GO:0000956|nuclear-transcribed mRNA catabolic process; GO:0006396|RNA processing; GO:2000623|negative regulation of nuclear-transcribed mRNA catabolic process, nonsense-mediated decay	GO:0005737|cytoplasm; GO:0016020|membrane	GO:0003723|RNA binding; GO:0003724|RNA helicase activity; GO:0005524|ATP binding	ko:K20101|DHX34	--	4372	NP_055496.2	NP_055496.2 probable ATP-dependent RNA helicase DHX34 [Homo sapiens]	sp|Q14147|DHX34_HUMAN	sp|Q14147|DHX34_HUMAN Probable ATP-dependent RNA helicase DHX34 OS=Homo sapiens GN=DHX34 PE=1 SV=2	9606.ENSP00000331907	DEAH (Asp-Glu-Ala-His) box polypeptide 34; Probable ATP-binding RNA helicase	COG1643	KOG0922	_	PF07717.13|OB_NTP_bind|Oligonucleotide/oligosaccharide-binding (OB)-fold|ENST00000328771|m.12018:685-910;PF04408.20|HA2|Helicase associated domain (HA2)|ENST00000328771|m.12018:557-645;PF00271.28|Helicase_C|Helicase conserved C-terminal domain|ENST00000328771|m.12018:376-496
ENSG00000068976	PYGM	1.952136924	0.572325704	1.752527516	0.001562347	up		yes	mRNA	0.866407149	1.679478967	3.310524656	0.623448773	0.471166139	0.622362199	11	64746389	64760297	-	PYGM	protein_coding	GO:0005977|glycogen metabolic process; GO:0005980|glycogen catabolic process	GO:0005737|cytoplasm; GO:0005829|cytosol; GO:0070062|extracellular exosome	GO:0000166|nucleotide binding; GO:0008184|glycogen phosphorylase activity; GO:0030170|pyridoxal phosphate binding; GO:0102250|linear malto-oligosaccharide phosphorylase activity; GO:0102499|SHG alpha-glucan phosphorylase activity	ko:K00688|PYG,glgP	ko00500|Starch and sucrose metabolism; ko01100|Metabolic pathways; ko01110|Biosynthesis of secondary metabolites; ko02026|Biofilm formation - Escherichia coli; ko04910|Insulin signaling pathway; ko04922|Glucagon signaling pathway; ko04931|Insulin resistance	3198	XP_019501148.1	XP_019501148.1 PREDICTED: glycogen phosphorylase, muscle form [Hipposideros armiger]	sp|P11217|PYGM_HUMAN	sp|P11217|PYGM_HUMAN Glycogen phosphorylase, muscle form OS=Homo sapiens GN=PYGM PE=1 SV=6	9606.ENSP00000164139	phosphorylase, glycogen, muscle; Phosphorylase is an important allosteric enzyme in carbohyd [...]	COG0058	KOG2099	_	PF00343.17|Phosphorylase|Carbohydrate phosphorylase|ENST00000164139|m.3907:114-828
ENSG00000100228	RAB36	1.746846505	0.394056859	2.12035792	0.001640973	up		yes	mRNA	0.418054249	2.055234834	2.767250431	0.445572651	0.511282857	0.225315069	22	23145326	23164350	+	RAB36	protein_coding	GO:0015031|protein transport	GO:0000139|Golgi membrane; GO:0005794|Golgi apparatus	GO:0003924|GTPase activity; GO:0005525|GTP binding	ko:K07922|RAB36	--	3828	NP_004905.2	NP_004905.2 ras-related protein Rab-36 isoform 3 [Homo sapiens]	sp|O95755|RAB36_HUMAN	sp|O95755|RAB36_HUMAN Ras-related protein Rab-36 OS=Homo sapiens GN=RAB36 PE=2 SV=2	9606.ENSP00000263116	RAB36, member RAS oncogene family; Protein transport. Probably involved in vesicular traffic [...]	COG1100	KOG0094	_	PF00071.19|Ras|Ras family|ENST00000263116|m.10157:138-298;PF08477.10|Roc|Ras of Complex, Roc, domain of DAPkinase|ENST00000263116|m.10157:138-253;PF00025.18|Arf|ADP-ribosylation factor family|ENST00000263116|m.10157:136-294;PF01926.20|MMR_HSR1|50S ribosome-binding GTPase|ENST00000263116|m.10157:138-237
ENSG00000148288	GBGT1	6.333972936	2.375829165	1.410895872	0.001768893	up		yes	mRNA	3.429662312	6.859835054	8.71242144	2.035497068	2.992008719	2.099981709	9	133152948	133163945	-	GBGT1	protein_coding	GO:0005975|carbohydrate metabolic process; GO:0006486|protein glycosylation; GO:0009247|glycolipid biosynthetic process; GO:0030259|lipid glycosylation	GO:0000139|Golgi membrane; GO:0005794|Golgi apparatus; GO:0016021|integral component of membrane; GO:0031982|vesicle	GO:0046872|metal ion binding; GO:0047277|globoside alpha-N-acetylgalactosaminyltransferase activity	ko:K00722|GBGT1	ko00603|Glycosphingolipid biosynthesis - globo and isoglobo series; ko01100|Metabolic pathways	2948	XP_021529784.1	XP_021529784.1 LOW QUALITY PROTEIN: globoside alpha-1,3-N-acetylgalactosaminyltransferase 1 [Aotus nancymaae]	sp|Q8N5D6|GBGT1_HUMAN	sp|Q8N5D6|GBGT1_HUMAN Globoside alpha-1,3-N-acetylgalactosaminyltransferase 1 OS=Homo sapiens GN=GBGT1 PE=2 SV=2	9606.ENSP00000361110	globoside alpha-1,3-N-acetylgalactosaminyltransferase 1; Catalyzes the formation of some gly [...]	_	_	NOG43612	PF03414.10|Glyco_transf_6|Glycosyltransferase family 6|ENST00000472281|m.6926:1-211
ENSG00000174885	NLRP6	11.31082123	3.295836924	1.775891153	0.001780672	up		yes	mRNA	3.935732423	8.69502623	21.30170502	3.268075894	1.887270418	4.73216446	11	278365	285359	+	NLRP6	protein_coding	GO:0002862|negative regulation of inflammatory response to antigenic stimulus; GO:0006954|inflammatory response; GO:0009617|response to bacterium; GO:0010506|regulation of autophagy; GO:0034122|negative regulation of toll-like receptor signaling pathway; GO:0042060|wound healing; GO:0043124|negative regulation of I-kappaB kinase/NF-kappaB signaling; GO:0045087|innate immune response; GO:0050727|r…	GO:0005886|plasma membrane; GO:0031965|nuclear membrane; GO:0061702|inflammasome complex	GO:0005000|vasopressin receptor activity; GO:0005524|ATP binding	ko:K20863|NLRP6,NALP6	ko04621|NOD-like receptor signaling pathway	2936	NP_001263629.1	NP_001263629.1 NACHT, LRR and PYD domains-containing protein 6 isoform 2 [Homo sapiens]	sp|P59044|NLRP6_HUMAN	sp|P59044|NLRP6_HUMAN NACHT, LRR and PYD domains-containing protein 6 OS=Homo sapiens GN=NLRP6 PE=1 SV=2	9606.ENSP00000309767	NLR family, pyrin domain containing 6; May mediate activation of CASP1 via ASC and promote a [...]	_	KOG4308	_	PF05729.9|NACHT|NACHT domain|ENST00000534750|m.10031:197-365;PF02758.13|PYRIN|PAAD/DAPIN/Pyrin domain|ENST00000534750|m.10031:22-94
ENSG00000105352	CEACAM4	43.96345596	16.94652319	1.374792535	0.001802446	up		yes	mRNA	23.8143806	51.99282144	56.08316585	21.42523204	17.77938287	11.63495467	19	41618971	41627074	-	CEACAM4	protein_coding	GO:0006909|phagocytosis	GO:0005887|integral component of plasma membrane; GO:0016020|membrane	--	ko:K06499|CEACAM,CD66	--	1205	NP_001808.2	NP_001808.2 carcinoembryonic antigen-related cell adhesion molecule 4 isoform 1 precursor [Homo sapiens]	sp|O75871|CEAM4_HUMAN	sp|O75871|CEAM4_HUMAN Carcinoembryonic antigen-related cell adhesion molecule 4 OS=Homo sapiens GN=CEACAM4 PE=1 SV=2	9606.ENSP00000221954	carcinoembryonic antigen-related cell adhesion molecule 4	_	_	NOG87693	PF07686.14|V-set|Immunoglobulin V-set domain|ENST00000221954|m.10540:81-178
ENSG00000012779	ALOX5	64.98050695	24.56309838	1.403149226	0.001811338	up		yes	mRNA	29.08648862	85.08334233	80.77168991	31.62189901	22.22034005	19.84705607	10	45374176	45446119	+	ALOX5	protein_coding	GO:0002540|leukotriene production involved in inflammatory response; GO:0006691|leukotriene metabolic process; GO:0019370|leukotriene biosynthetic process; GO:0019372|lipoxygenase pathway; GO:0043312|neutrophil degranulation; GO:2001300|lipoxin metabolic process	GO:0005576|extracellular region; GO:0005615|extracellular space; GO:0005635|nuclear envelope; GO:0005641|nuclear envelope lumen; GO:0005654|nucleoplasm; GO:0005829|cytosol; GO:0016363|nuclear matrix; GO:0031965|nuclear membrane; GO:0034774|secretory granule lumen; GO:1904813|ficolin-1-rich granule lumen	GO:0004051|arachidonate 5-lipoxygenase activity; GO:0005506|iron ion binding	ko:K00461|ALOX5	ko00590|Arachidonic acid metabolism; ko01100|Metabolic pathways; ko04664|Fc epsilon RI signaling pathway; ko04726|Serotonergic synapse; ko04913|Ovarian steroidogenesis; ko05145|Toxoplasmosis	2506	NP_000689.1	NP_000689.1 arachidonate 5-lipoxygenase isoform 1 [Homo sapiens]	sp|P09917|LOX5_HUMAN	sp|P09917|LOX5_HUMAN Arachidonate 5-lipoxygenase OS=Homo sapiens GN=ALOX5 PE=1 SV=2	9606.ENSP00000363512	arachidonate 5-lipoxygenase; Catalyzes the first step in leukotriene biosynthesis, and there [...]	_	KOG3599	NOG69653	PF00305.16|Lipoxygenase|Lipoxygenase|ENST00000374391|m.5620:238-675;PF01477.20|PLAT|PLAT/LH2 domain|ENST00000374391|m.5620:21-129
ENSG00000196663	TECPR2	22.04533608	8.121191686	1.439589034	0.00185005	up		yes	mRNA	9.113662814	29.37810877	27.64423667	10.14639079	8.029321513	6.187862753	14	102362963	102502481	+	TECPR2	protein_coding	GO:0006914|autophagy	--	--	--	--	8686	NP_055659.2	NP_055659.2 tectonin beta-propeller repeat-containing protein 2 isoform 1 [Homo sapiens]	sp|O15040|TCPR2_HUMAN	sp|O15040|TCPR2_HUMAN Tectonin beta-propeller repeat-containing protein 2 OS=Homo sapiens GN=TECPR2 PE=1 SV=4	9606.ENSP00000352510	tectonin beta-propeller repeat containing 2	_	KOG3621;KOG3669	_	PF06462.9|Hyd_WA|Propeller|ENST00000359520|m.4809:946-973;PF06462.9|Hyd_WA|Propeller|ENST00000359520|m.4809:1181-1205;PF06462.9|Hyd_WA|Propeller|ENST00000359520|m.4809:1228-1249;PF06462.9|Hyd_WA|Propeller|ENST00000359520|m.4809:1281-1309
ENSG00000177674	AGTRAP	25.41721141	9.938054861	1.353886882	0.00187777	up		yes	mRNA	12.97788038	26.30801571	36.96573814	9.314373132	8.927928731	11.57186272	1	11736084	11754802	+	AGTRAP	protein_coding	GO:0001666|response to hypoxia; GO:0008217|regulation of blood pressure	GO:0000139|Golgi membrane; GO:0005654|nucleoplasm; GO:0005789|endoplasmic reticulum membrane; GO:0005829|cytosol; GO:0005886|plasma membrane; GO:0005938|cell cortex; GO:0016021|integral component of membrane; GO:0030659|cytoplasmic vesicle membrane; GO:0043231|intracellular membrane-bounded organelle	GO:0004945|angiotensin type II receptor activity	--	--	1116	XP_011540104.1	XP_011540104.1 type-1 angiotensin II receptor-associated protein isoform X2 [Homo sapiens]	sp|Q6RW13|ATRAP_HUMAN	sp|Q6RW13|ATRAP_HUMAN Type-1 angiotensin II receptor-associated protein OS=Homo sapiens GN=AGTRAP PE=1 SV=1	_	_	_	_	_	_
ENSG00000007237	GAS7	17.57991691	5.692807365	1.625004462	0.001887051	up		yes	mRNA	5.168764785	25.93740518	21.63358077	7.126603682	6.204532109	3.747286303	17	9910609	10198551	-	GAS7	protein_coding	GO:0007050|cell cycle arrest; GO:0007399|nervous system development; GO:0030154|cell differentiation	GO:0005737|cytoplasm	GO:0003700|DNA-binding transcription factor activity	ko:K18618|GAS7	--	8033	XP_011788652.1	XP_011788652.1 PREDICTED: growth arrest-specific protein 7 isoform X1 [Colobus angolensis palliatus]	sp|O60861|GAS7_HUMAN	sp|O60861|GAS7_HUMAN Growth arrest-specific protein 7 OS=Homo sapiens GN=GAS7 PE=1 SV=3	_	_	_	_	_	PF16623.2|WW_FCH_linker|Unstructured linker region between on GAS7 protein|ENST00000323816|m.280:49-141;PF00611.20|FCH|Fes/CIP4, and EFC/F-BAR homology domain|ENST00000323816|m.280:159-230;PF00397.23|WW|WW domain|ENST00000323816|m.280:19-48
ENSG00000178209	PLEC	11.21872052	3.665650007	1.61112224	0.001903038	up		yes	mRNA	5.83361722	5.38921451	22.43332982	4.370095486	3.266530444	3.360324091	8	143915147	143976734	-	PLEC	protein_coding	GO:0031581|hemidesmosome assembly	GO:0005829|cytosol; GO:0005886|plasma membrane; GO:0005903|brush border; GO:0005925|focal adhesion; GO:0016528|sarcoplasm; GO:0030056|hemidesmosome; GO:0031012|extracellular matrix; GO:0042383|sarcolemma; GO:0043034|costamere; GO:0045111|intermediate filament cytoskeleton; GO:0070062|extracellular exosome	GO:0003723|RNA binding; GO:0003779|actin binding; GO:0008307|structural constituent of muscle; GO:0030506|ankyrin binding; GO:0045296|cadherin binding	ko:K10388|PLEC	--	15249	NP_958782.1	NP_958782.1 plectin isoform 1 [Homo sapiens]	sp|Q15149|PLEC_HUMAN	sp|Q15149|PLEC_HUMAN Plectin OS=Homo sapiens GN=PLEC PE=1 SV=3	9606.ENSP00000323856	plectin 1, intermediate filament binding protein 500kDa; Interlinks intermediate filaments w [...]	COG5045;COG5069	KOG0516;KOG3344	_	PF00681.17|Plectin|Plectin repeat|ENST00000322810|m.1232:2884-2923;PF00681.17|Plectin|Plectin repeat|ENST00000322810|m.1232:2922-2961;PF00681.17|Plectin|Plectin repeat|ENST00000322810|m.1232:2997-3037;PF00681.17|Plectin|Plectin repeat|ENST00000322810|m.1232:3213-3251;PF00681.17|Plectin|Plectin repeat|ENST00000322810|m.1232:3250-3289;PF00681.17|Plectin|Plectin repeat|ENST00000322810|m.1232:3325-33…
ENSG00000062282	DGAT2	18.05354487	6.978597852	1.370006105	0.001911566	up		yes	mRNA	8.077410974	24.82602783	21.2571958	7.169325701	7.661724935	6.104742921	11	75759512	75801535	+	DGAT2	protein_coding	GO:0006071|glycerol metabolic process; GO:0010867|positive regulation of triglyceride biosynthetic process; GO:0019432|triglyceride biosynthetic process; GO:0019915|lipid storage; GO:0034383|low-density lipoprotein particle clearance; GO:0035336|long-chain fatty-acyl-CoA metabolic process; GO:0035356|cellular triglyceride homeostasis; GO:0036155|acylglycerol acyl-chain remodeling; GO:0042632|chol…	GO:0005739|mitochondrion; GO:0005783|endoplasmic reticulum; GO:0005789|endoplasmic reticulum membrane; GO:0005811|lipid droplet; GO:0016021|integral component of membrane; GO:0030176|integral component of endoplasmic reticulum membrane; GO:0048471|perinuclear region of cytoplasm	GO:0003846|2-acylglycerol O-acyltransferase activity; GO:0004144|diacylglycerol O-acyltransferase activity; GO:0042803|protein homodimerization activity; GO:0050252|retinol O-fatty-acyltransferase activity	ko:K11160|DGAT2	ko00561|Glycerolipid metabolism; ko01100|Metabolic pathways; ko04975|Fat digestion and absorption	5926	NP_001240820.1	NP_001240820.1 diacylglycerol O-acyltransferase 2 isoform 2 [Homo sapiens]	sp|Q96PD7|DGAT2_HUMAN	sp|Q96PD7|DGAT2_HUMAN Diacylglycerol O-acyltransferase 2 OS=Homo sapiens GN=DGAT2 PE=1 SV=2	_	_	_	_	_	PF03982.10|DAGAT|Diacylglycerol acyltransferase|ENST00000603363|m.6653:1-223
ENSG00000132205	EMILIN2	13.85056126	5.605053272	1.303614063	0.002024409	up		yes	mRNA	7.715975623	19.28915399	14.54655415	6.445881776	6.033633124	4.335644915	18	2847030	2915993	+	EMILIN2	protein_coding	GO:0007155|cell adhesion	GO:0005576|extracellular region; GO:0005581|collagen trimer; GO:0005615|extracellular space; GO:0031012|extracellular matrix	GO:0030023|extracellular matrix constituent conferring elasticity	--	--	5910	NP_114437.2	NP_114437.2 EMILIN-2 precursor [Homo sapiens]	sp|Q9BXX0|EMIL2_HUMAN	sp|Q9BXX0|EMIL2_HUMAN EMILIN-2 OS=Homo sapiens GN=EMILIN2 PE=1 SV=3	9606.ENSP00000254528	elastin microfibril interfacer 2; May be responsible for anchoring smooth muscle cells to el [...]	_	_	NOG73178	PF07546.10|EMI|EMI domain|ENST00000254528|m.10466:98-168;PF00386.18|C1q|C1q domain|ENST00000254528|m.10466:961-1097
ENSG00000117298	ECE1	26.54219522	10.21572257	1.376628352	0.002027443	up		yes	mRNA	12.39043697	35.59089743	31.64525127	12.96915643	9.955035393	7.722975882	1	21217247	21345572	-	ECE1	protein_coding	GO:0001921|positive regulation of receptor recycling; GO:0003100|regulation of systemic arterial blood pressure by endothelin; GO:0007507|heart development; GO:0010814|substance P catabolic process; GO:0010815|bradykinin catabolic process; GO:0010816|calcitonin catabolic process; GO:0016485|protein processing; GO:0016486|peptide hormone processing; GO:0019229|regulation of vasoconstriction; GO:00…	GO:0005765|lysosomal membrane; GO:0005768|endosome; GO:0005769|early endosome; GO:0005886|plasma membrane; GO:0009897|external side of plasma membrane; GO:0016020|membrane; GO:0016021|integral component of membrane; GO:0031302|intrinsic component of endosome membrane; GO:0031982|vesicle; GO:0033093|Weibel-Palade body; GO:0048471|perinuclear region of cytoplasm; GO:0070062|extracellular exosome	GO:0004175|endopeptidase activity; GO:0004222|metalloendopeptidase activity; GO:0008270|zinc ion binding; GO:0017046|peptide hormone binding; GO:0042803|protein homodimerization activity	ko:K01415|ECE	--	5099	NP_001106819.1	NP_001106819.1 endothelin-converting enzyme 1 isoform 4 [Homo sapiens]	sp|P42892|ECE1_HUMAN	sp|P42892|ECE1_HUMAN Endothelin-converting enzyme 1 OS=Homo sapiens GN=ECE1 PE=1 SV=2	9606.ENSP00000364028	endothelin converting enzyme 1; Converts big endothelin-1 to endothelin-1	COG3590	KOG3624	_	PF05649.10|Peptidase_M13_N|Peptidase family M13|ENST00000415912|m.2610:147-533;PF01431.18|Peptidase_M13|Peptidase family M13|ENST00000415912|m.2610:592-795
ENSG00000128487	SPECC1	17.41517624	4.123167078	2.075853658	0.002029017	up		yes	mRNA	9.188512032	40.56998558	2.487031099	3.389818726	3.001593139	5.978089368	17	20009344	20319026	+	SPECC1	protein_coding	--	GO:0005634|nucleus; GO:0016020|membrane	--	--	--	8133	NP_001028727.1	NP_001028727.1 cytospin-B isoform 2 [Homo sapiens]	sp|Q5M775|CYTSB_HUMAN	sp|Q5M775|CYTSB_HUMAN Cytospin-B OS=Homo sapiens GN=SPECC1 PE=1 SV=1	9606.ENSP00000261503	cytospin B	COG5069	KOG4678	_	PF00307.28|CH|Calponin homology (CH) domain|ENST00000395530|m.1380:883-986;PF11971.5|CAMSAP_CH|CAMSAP CH domain|ENST00000395530|m.1380:895-965
ENSG00000157322	CLEC18A	0.689432176	0.114999824	2.484258099	0.002091853	up		yes	mRNA	0.241845064	0.184115783	1.64233568	0.090315215	0.134115009	0.120569249	16	69950705	69964452	+	CLEC18A	protein_coding	--	GO:0005615|extracellular space; GO:0005768|endosome; GO:0005783|endoplasmic reticulum; GO:0005794|Golgi apparatus	GO:0030247|polysaccharide binding	--	--	3660	NP_872425.2	NP_872425.2 C-type lectin domain family 18 member A precursor [Homo sapiens]	sp|A5D8T8|CL18A_HUMAN	sp|A5D8T8|CL18A_HUMAN C-type lectin domain family 18 member A OS=Homo sapiens GN=CLEC18A PE=1 SV=3	9606.ENSP00000288040	C-type lectin domain family 18, member A	_	KOG3017;KOG4297	_	PF00188.23|CAP|Cysteine-rich secretory protein family|ENST00000568102|m.8542:52-182;PF12661.4|hEGF|Human growth factor-like EGF|ENST00000568102|m.8542:249-260;PF00059.18|Lectin_C|Lectin C-type domain|ENST00000568102|m.8544:32-94
ENSG00000077984	CST7	135.9395613	50.44341222	1.430047747	0.002150227	up		yes	mRNA	51.89266934	190.4377519	165.4882626	53.54546289	46.44172018	51.3430536	20	24949230	24959928	+	CST7	protein_coding	GO:0006955|immune response; GO:2000117|negative regulation of cysteine-type endopeptidase activity	GO:0005615|extracellular space; GO:0005737|cytoplasm	GO:0002020|protease binding; GO:0004866|endopeptidase inhibitor activity; GO:0004869|cysteine-type endopeptidase inhibitor activity	ko:K13903|CST7	--	930	BAA34941.1	BAA34941.1 human CMAP [Homo sapiens]	sp|O76096|CYTF_HUMAN	sp|O76096|CYTF_HUMAN Cystatin-F OS=Homo sapiens GN=CST7 PE=1 SV=1	_	_	_	_	_	PF00031.18|Cystatin|Cystatin domain|ENST00000480798|m.3933:60-155
ENSG00000272398	CD24	2.676744369	8.567320545	-1.674667975	0.000604896	down		yes	mRNA	3.566082385	1.581758889	2.882391833	5.407481307	13.10845379	7.186026539	6	106969831	106975627	-	CD24	protein_coding	--	GO:0016021|integral component of membrane	--	ko:K06469|CD24	ko04640|Hematopoietic cell lineage	2513	XP_001090225.3	XP_001090225.3 PREDICTED: signal transducer CD24 isoform X1 [Macaca mulatta]	sp|Q86U02|CN165_HUMAN	sp|Q86U02|CN165_HUMAN Putative uncharacterized protein encoded by LINC00596 OS=Homo sapiens GN=LINC00596 PE=5 SV=1	_	_	_	_	_	_
ENSG00000160352	ZNF714	0.394838043	1.45076238	-1.851304742	0.000774461	down		yes	mRNA	0.72208424	0.272074828	0.190355062	1.491094861	1.594036934	1.267155344	19	21082159	21125270	+	ZNF714	protein_coding	GO:0000122|negative regulation of transcription by RNA polymerase II; GO:0006351|transcription, DNA-templated; GO:0030154|cell differentiation; GO:0043433|negative regulation of DNA-binding transcription factor activity	GO:0005634|nucleus	GO:0001046|core promoter sequence-specific DNA binding; GO:0003682|chromatin binding; GO:0046872|metal ion binding	ko:K09228|KRAB	--	6812	CAD39077.1	CAD39077.1 hypothetical protein, partial [Homo sapiens]	sp|Q8TF32|ZN431_HUMAN	sp|Q8TF32|ZN431_HUMAN Zinc finger protein 431 OS=Homo sapiens GN=ZNF431 PE=2 SV=2	9606.ENSP00000308578	zinc finger protein 431; May be involved in transcriptional regulation	COG5048	KOG1721	_	PF00096.23|zf-C2H2|Zinc finger, C2H2 type|ENST00000456283|m.7894:281-303;PF00096.23|zf-C2H2|Zinc finger, C2H2 type|ENST00000456283|m.7894:505-527;PF00096.23|zf-C2H2|Zinc finger, C2H2 type|ENST00000456283|m.7894:533-555;PF00096.23|zf-C2H2|Zinc finger, C2H2 type|ENST00000456283|m.7894:561-583;PF13912.3|zf-C2H2_6|C2H2-type zinc finger|ENST00000456283|m.7894:281-303;PF13912.3|zf-C2H2_6|C2H2-type zinc…
ENSG00000106714	CNTNAP3	11.32932811	3.65654455	1.628842185	0.002168069	up		yes	mRNA	3.713881365	19.22706887	11.04703409	5.078824536	2.309268596	3.581540516	9	39072767	39288315	-	CNTNAP3	protein_coding	GO:0007155|cell adhesion; GO:0008037|cell recognition	GO:0005576|extracellular region; GO:0005886|plasma membrane; GO:0016021|integral component of membrane	--	--	--	5064	NP_387504.2	NP_387504.2 contactin-associated protein-like 3 precursor [Homo sapiens]	sp|Q9BZ76|CNTP3_HUMAN	sp|Q9BZ76|CNTP3_HUMAN Contactin-associated protein-like 3 OS=Homo sapiens GN=CNTNAP3 PE=2 SV=3	9606.ENSP00000297668	contactin associated protein-like 3	_	KOG3516	_	PF02210.21|Laminin_G_2|Laminin G domain|ENST00000297668|m.3257:236-364;PF02210.21|Laminin_G_2|Laminin G domain|ENST00000297668|m.3257:422-545;PF02210.21|Laminin_G_2|Laminin G domain|ENST00000297668|m.3257:845-963;PF02210.21|Laminin_G_2|Laminin G domain|ENST00000297668|m.3257:1070-1198;PF00054.20|Laminin_G_1|Laminin G domain|ENST00000297668|m.3257:236-365;PF00054.20|Laminin_G_1|Laminin G domain|EN…
ENSG00000102886	GDPD3	5.066653646	1.503426059	1.746059644	0.002237159	up		yes	mRNA	2.306704406	4.304278453	8.588978079	1.876798875	1.654770695	0.978708608	16	30104810	30113856	-	GDPD3	protein_coding	GO:0034638|phosphatidylcholine catabolic process	GO:0005789|endoplasmic reticulum membrane; GO:0016021|integral component of membrane; GO:0048471|perinuclear region of cytoplasm; GO:0070062|extracellular exosome	GO:0008081|phosphoric diester hydrolase activity; GO:0046872|metal ion binding	--	--	1397	XP_008959822.1	XP_008959822.1 lysophospholipase D GDPD3 [Pan paniscus]	sp|Q7L5L3|GDPD3_HUMAN	sp|Q7L5L3|GDPD3_HUMAN Lysophospholipase D GDPD3 OS=Homo sapiens GN=GDPD3 PE=2 SV=3	9606.ENSP00000384363	glycerophosphodiester phosphodiesterase domain containing 3	COG0584	KOG2258	_	PF03009.14|GDPD|Glycerophosphoryl diester phosphodiesterase family|ENST00000406256|m.5558:44-302
ENSG00000205560	CPT1B	2.584399589	0.940581674	1.448518206	0.002243477	up		yes	mRNA	1.821318255	2.314957496	3.616923018	0.730007619	1.144260623	0.947476781	22	50568861	50578465	-	CPT1B	protein_coding	GO:0006635|fatty acid beta-oxidation; GO:0006853|carnitine shuttle	GO:0005739|mitochondrion; GO:0005741|mitochondrial outer membrane; GO:0016021|integral component of membrane	GO:0004095|carnitine O-palmitoyltransferase activity	ko:K19523|CPT1B	ko00071|Fatty acid degradation; ko01212|Fatty acid metabolism; ko03320|PPAR signaling pathway; ko04152|AMPK signaling pathway; ko04920|Adipocytokine signaling pathway; ko04922|Glucagon signaling pathway; ko04931|Insulin resistance	2662	NP_004368.1	NP_004368.1 carnitine O-palmitoyltransferase 1, muscle isoform isoform a [Homo sapiens]	sp|Q92523|CPT1B_HUMAN	sp|Q92523|CPT1B_HUMAN Carnitine O-palmitoyltransferase 1, muscle isoform OS=Homo sapiens GN=CPT1B PE=1 SV=2	9606.ENSP00000312189	carnitine palmitoyltransferase 1B (muscle)	_	KOG3716	_	PF00755.17|Carn_acyltransf|Choline/Carnitine o-acyltransferase|ENST00000395650|m.680:173-761;PF16484.2|CPT_N|Carnitine O-palmitoyltransferase N-terminus|ENST00000395650|m.680:1-47
ENSG00000196547	MAN2A2	16.68988188	4.856439792	1.778899287	0.002245163	up		yes	mRNA	2.922868788	26.16893602	20.97784084	4.108285787	6.265324366	4.195709224	15	90902218	90922584	+	MAN2A2	protein_coding	GO:0006013|mannose metabolic process; GO:0006486|protein glycosylation; GO:0006491|N-glycan processing; GO:0006517|protein deglycosylation	GO:0000139|Golgi membrane; GO:0016021|integral component of membrane	GO:0004559|alpha-mannosidase activity; GO:0004572|mannosyl-oligosaccharide 1,3-1,6-alpha-mannosidase activity; GO:0016799|hydrolase activity, hydrolyzing N-glycosyl compounds; GO:0030246|carbohydrate binding; GO:0046872|metal ion binding	ko:K01231|MAN2	ko00510|N-Glycan biosynthesis; ko00513|Various types of N-glycan biosynthesis; ko01100|Metabolic pathways	6704	NP_006113.2	NP_006113.2 alpha-mannosidase 2x isoform 1 [Homo sapiens]	sp|P49641|MA2A2_HUMAN	sp|P49641|MA2A2_HUMAN Alpha-mannosidase 2x OS=Homo sapiens GN=MAN2A2 PE=2 SV=3	9606.ENSP00000353655	mannosidase, alpha, class 2A, member 2; Catalyzes the first committed step in the biosynthes [...]	COG0383	KOG1958;KOG1959	_	PF01074.19|Glyco_hydro_38|Glycosyl hydrolases family 38 N-terminal domain|ENST00000559717|m.15:167-497;PF07748.10|Glyco_hydro_38C|Glycosyl hydrolases family 38 C-terminal domain|ENST00000559717|m.15:650-1146;PF09261.8|Alpha-mann_mid|Alpha mannosidase middle domain|ENST00000559717|m.15:502-587
ENSG00000101493	ZNF516	22.79316718	9.09453169	1.324577501	0.002269369	up		yes	mRNA	11.37934813	23.75497674	33.24517668	11.09475753	8.643538489	7.545299048	18	76358190	76495190	-	ZNF516	protein_coding	GO:0006366|transcription by RNA polymerase II; GO:0007165|signal transduction; GO:0007275|multicellular organism development; GO:0009409|response to cold; GO:0045893|positive regulation of transcription, DNA-templated; GO:0050873|brown fat cell differentiation; GO:0060612|adipose tissue development	GO:0005634|nucleus	GO:0000987|proximal promoter sequence-specific DNA binding; GO:0003700|DNA-binding transcription factor activity; GO:0033613|activating transcription factor binding; GO:0043565|sequence-specific DNA binding; GO:0044212|transcription regulatory region DNA binding; GO:0046872|metal ion binding	--	--	8118	NP_055458.1	NP_055458.1 zinc finger protein 516 [Homo sapiens]	sp|Q92618|ZN516_HUMAN	sp|Q92618|ZN516_HUMAN Zinc finger protein 516 OS=Homo sapiens GN=ZNF516 PE=1 SV=1	9606.ENSP00000394757	zinc finger protein 516; May be involved in transcriptional regulation	_	KOG1721	_	PF13894.3|zf-C2H2_4|C2H2-type zinc finger|ENST00000443185|m.1145:1098-1120
ENSG00000087157	PGS1	35.90100729	13.5228465	1.407960793	0.002312846	up		yes	mRNA	14.75769389	54.44778993	38.49753806	15.80398018	13.06931177	11.69524755	17	78378640	78425114	+	PGS1	protein_coding	GO:0006655|phosphatidylglycerol biosynthetic process; GO:0032049|cardiolipin biosynthetic process; GO:0046339|diacylglycerol metabolic process	GO:0005739|mitochondrion; GO:0005743|mitochondrial inner membrane; GO:0005783|endoplasmic reticulum	GO:0005509|calcium ion binding; GO:0005524|ATP binding; GO:0008444|CDP-diacylglycerol-glycerol-3-phosphate 3-phosphatidyltransferase activity; GO:0017169|CDP-alcohol phosphatidyltransferase activity	ko:K00995|pgsA,PGS1	ko00564|Glycerophospholipid metabolism; ko01100|Metabolic pathways	3062	XP_016880853.1	XP_016880853.1 CDP-diacylglycerol--glycerol-3-phosphate 3-phosphatidyltransferase, mitochondrial isoform X7 [Homo sapiens]	sp|Q32NB8|PGPS1_HUMAN	sp|Q32NB8|PGPS1_HUMAN CDP-diacylglycerol--glycerol-3-phosphate 3-phosphatidyltransferase, mitochondrial OS=Homo sapiens GN=PGS1 PE=2 SV=1	9606.ENSP00000262764	phosphatidylglycerophosphate synthase 1; Functions in the biosynthesis of the anionic phosph [...]	COG1502	KOG3964	_	_
ENSG00000259207	ITGB3	55.21528686	16.09154352	1.778130013	0.002314062	up		yes	mRNA	17.63648523	111.4691313	36.54024403	26.09875383	12.50941415	9.666462587	17	47253846	47311816	+	ITGB3	protein_coding	GO:0001934|positive regulation of protein phosphorylation; GO:0001938|positive regulation of endothelial cell proliferation; GO:0002576|platelet degranulation; GO:0007044|cell-substrate junction assembly; GO:0007155|cell adhesion; GO:0007160|cell-matrix adhesion; GO:0007229|integrin-mediated signaling pathway; GO:0007596|blood coagulation; GO:0010595|positive regulation of endothelial cell migrat…	GO:0005634|nucleus; GO:0005886|plasma membrane; GO:0005887|integral component of plasma membrane; GO:0005925|focal adhesion; GO:0008305|integrin complex; GO:0009986|cell surface; GO:0031092|platelet alpha granule membrane; GO:0031258|lamellipodium membrane; GO:0031527|filopodium membrane; GO:0031528|microvillus membrane; GO:0032587|ruffle membrane; GO:0034683|integrin alphav-beta3 complex; GO:003…	GO:0001618|virus receptor activity; GO:0001968|fibronectin binding; GO:0002020|protease binding; GO:0003756|protein disulfide isomerase activity; GO:0005161|platelet-derived growth factor receptor binding; GO:0015026|coreceptor activity; GO:0019899|enzyme binding; GO:0042802|identical protein binding; GO:0043184|vascular endothelial growth factor receptor 2 binding; GO:0050839|cell adhesion molec…	ko:K06493|ITGB3,CD61	ko04015|Rap1 signaling pathway; ko04145|Phagosome; ko04151|PI3K-Akt signaling pathway; ko04380|Osteoclast differentiation; ko04510|Focal adhesion; ko04512|ECM-receptor interaction; ko04611|Platelet activation; ko04640|Hematopoietic cell lineage; ko04810|Regulation of actin cytoskeleton; ko04919|Thyroid hormone signaling pathway; ko05205|Proteoglycans in cancer; ko05206|MicroRNAs in cancer; ko0541…	3995	NP_000203.2	NP_000203.2 integrin beta-3 precursor [Homo sapiens]	sp|P05106|ITB3_HUMAN	sp|P05106|ITB3_HUMAN Integrin beta-3 OS=Homo sapiens GN=ITGB3 PE=1 SV=2	9606.ENSP00000262017	integrin, beta 3 (platelet glycoprotein IIIa, antigen CD61); Integrin alpha-V/beta-3 is a re [...]	_	KOG1226	_	PF00362.15|Integrin_beta|Integrin, beta chain|ENST00000559488|m.5178:43-466;PF08725.8|Integrin_b_cyt|Integrin beta cytoplasmic domain|ENST00000559488|m.5178:747-791;PF07965.9|Integrin_B_tail|Integrin beta tail domain|ENST00000559488|m.5178:639-722;PF07974.10|EGF_2|EGF-like domain|ENST00000559488|m.5178:598-629
ENSG00000196937	FAM3C	1.868978885	5.874817501	-1.647048821	0.000972277	down		yes	mRNA	1.912030114	1.25534467	2.439561872	3.37064193	5.221863103	9.03194747	7	121348851	121396364	-	FAM3C	protein_coding	GO:0002576|platelet degranulation; GO:0007275|multicellular organism development	GO:0005576|extracellular region; GO:0031089|platelet dense granule lumen; GO:0070062|extracellular exosome	GO:0005125|cytokine activity	--	--	2508	NP_055703.1	NP_055703.1 protein FAM3C precursor [Homo sapiens]	sp|Q92520|FAM3C_HUMAN	sp|Q92520|FAM3C_HUMAN Protein FAM3C OS=Homo sapiens GN=FAM3C PE=1 SV=1	_	_	_	_	_	PF15711.2|ILEI|Interleukin-like EMT inducer|ENST00000359943|m.4564:102-189
ENSG00000160410	SHKBP1	23.08950837	7.810149652	1.562594025	0.002370096	up		yes	mRNA	7.451052252	24.0493134	37.76815944	7.762932293	9.801674112	5.865842551	19	40576851	40591399	+	SHKBP1	protein_coding	GO:0045742|positive regulation of epidermal growth factor receptor signaling pathway; GO:0051260|protein homooligomerization	GO:0005764|lysosome	--	--	--	2363	NP_612401.2	NP_612401.2 SH3KBP1-binding protein 1 [Homo sapiens]	sp|Q8TBC3|SHKB1_HUMAN	sp|Q8TBC3|SHKB1_HUMAN SH3KBP1-binding protein 1 OS=Homo sapiens GN=SHKBP1 PE=1 SV=2	9606.ENSP00000291842	SH3KBP1 binding protein 1	_	KOG2714	_	PF02214.19|BTB_2|BTB/POZ domain|ENST00000291842|m.10193:37-122
ENSG00000186635	ARAP1	37.28338916	12.43862214	1.582933845	0.002393565	up		yes	mRNA	16.27932605	20.51391927	75.05692215	13.80827481	10.56611827	12.94147333	11	72685069	72793599	-	ARAP1	protein_coding	GO:0001921|positive regulation of receptor recycling; GO:0007165|signal transduction; GO:0008360|regulation of cell shape; GO:0030037|actin filament reorganization involved in cell cycle; GO:0043547|positive regulation of GTPase activity; GO:0045742|positive regulation of epidermal growth factor receptor signaling pathway; GO:0051056|regulation of small GTPase mediated signal transduction; GO:005…	GO:0005654|nucleoplasm; GO:0005794|Golgi apparatus; GO:0005802|trans-Golgi network; GO:0005829|cytosol; GO:0005886|plasma membrane; GO:0031410|cytoplasmic vesicle; GO:0032580|Golgi cisterna membrane; GO:0043231|intracellular membrane-bounded organelle	GO:0005096|GTPase activator activity; GO:0005547|phosphatidylinositol-3,4,5-trisphosphate binding; GO:0031702|type 1 angiotensin receptor binding; GO:0046872|metal ion binding	ko:K18439|ARAP1	ko04144|Endocytosis	5767	BAD92710.1	BAD92710.1 centaurin delta 2 isoform a variant, partial [Homo sapiens]	sp|Q96P48|ARAP1_HUMAN	sp|Q96P48|ARAP1_HUMAN Arf-GAP with Rho-GAP domain, ANK repeat and PH domain-containing protein 1 OS=Homo sapiens GN=ARAP1 PE=1 SV=3	9606.ENSP00000377233	ArfGAP with RhoGAP domain, ankyrin repeat and PH domain 1; Phosphatidylinositol-3,4,5-trisph [...]	COG5347	KOG1117	_	PF00169.26|PH|PH domain|ENST00000359373|m.6236:328-418;PF00169.26|PH|PH domain|ENST00000359373|m.6236:745-848;PF00169.26|PH|PH domain|ENST00000359373|m.6236:1291-1380;PF00620.24|RhoGAP|RhoGAP domain|ENST00000359373|m.6236:971-1118;PF01412.15|ArfGap|Putative GTPase activating protein for Arf|ENST00000359373|m.6236:537-650;PF00788.20|RA|Ras association (RalGDS/AF-6) domain|ENST00000359373|m.6236:11…
ENSG00000137801	THBS1	16.55288036	4.209194715	1.972914011	0.002395671	up		yes	mRNA	3.323983204	39.25417662	7.080481253	4.414242404	5.116316243	3.097025499	15	39581079	39599466	+	THBS1	protein_coding	GO:0000187|activation of MAPK activity; GO:0001666|response to hypoxia; GO:0001937|negative regulation of endothelial cell proliferation; GO:0001953|negative regulation of cell-matrix adhesion; GO:0002040|sprouting angiogenesis; GO:0002544|chronic inflammatory response; GO:0002576|platelet degranulation; GO:0002581|negative regulation of antigen processing and presentation of peptide or polysacch…	GO:0005576|extracellular region; GO:0005577|fibrinogen complex; GO:0005615|extracellular space; GO:0005783|endoplasmic reticulum; GO:0005788|endoplasmic reticulum lumen; GO:0009897|external side of plasma membrane; GO:0009986|cell surface; GO:0016529|sarcoplasmic reticulum; GO:0030141|secretory granule; GO:0031012|extracellular matrix; GO:0031091|platelet alpha granule; GO:0031093|platelet alpha …	GO:0001786|phosphatidylserine binding; GO:0001968|fibronectin binding; GO:0005178|integrin binding; GO:0005509|calcium ion binding; GO:0008201|heparin binding; GO:0017134|fibroblast growth factor binding; GO:0030169|low-density lipoprotein particle binding; GO:0042802|identical protein binding; GO:0043236|laminin binding; GO:0043394|proteoglycan binding; GO:0050431|transforming growth factor beta…	ko:K16857|THBS1	ko04015|Rap1 signaling pathway; ko04115|p53 signaling pathway; ko04145|Phagosome; ko04151|PI3K-Akt signaling pathway; ko04350|TGF-beta signaling pathway; ko04510|Focal adhesion; ko04512|ECM-receptor interaction; ko05144|Malaria; ko05205|Proteoglycans in cancer; ko05206|MicroRNAs in cancer; ko05219|Bladder cancer	7775	BAD93149.1	BAD93149.1 thrombospondin 1 precursor variant, partial [Homo sapiens]	sp|P07996|TSP1_HUMAN	sp|P07996|TSP1_HUMAN Thrombospondin-1 OS=Homo sapiens GN=THBS1 PE=1 SV=2	_	_	_	_	_	PF05735.9|TSP_C|Thrombospondin C-terminal region|ENST00000260356|m.6189:1027-1224;PF02412.15|TSP_3|Thrombospondin type 3 repeat|ENST00000260356|m.6189:782-817;PF02412.15|TSP_3|Thrombospondin type 3 repeat|ENST00000260356|m.6189:818-840;PF02412.15|TSP_3|Thrombospondin type 3 repeat|ENST00000260356|m.6189:842-876;PF02412.15|TSP_3|Thrombospondin type 3 repeat|ENST00000260356|m.6189:877-899;PF02412.1…
ENSG00000101104	PABPC1L	4.585157849	1.60168636	1.511543404	0.002406614	up		yes	mRNA	2.374202551	5.09588947	6.285381527	1.802462633	0.86741519	2.135181255	20	44910062	44959035	+	PABPC1L	protein_coding	GO:0001556|oocyte maturation; GO:0006378|mRNA polyadenylation; GO:0048096|chromatin-mediated maintenance of transcription; GO:0051647|nucleus localization	GO:0070062|extracellular exosome	GO:0003723|RNA binding	--	--	2223	NP_001118228.1	NP_001118228.1 polyadenylate-binding protein 1-like [Homo sapiens]	sp|Q4VXU2|PAP1L_HUMAN	sp|Q4VXU2|PAP1L_HUMAN Polyadenylate-binding protein 1-like OS=Homo sapiens GN=PABPC1L PE=2 SV=1	9598.ENSPTRP00000023243	poly(A) binding protein, cytoplasmic 1-like	COG0724	KOG0123	_	PF00658.15|PABP|Poly-adenylate binding protein, unique domain|ENST00000372824|m.5380:88-154
ENSG00000115594	IL1R1	12.29250756	2.815209124	2.122522837	0.0024406	up		yes	mRNA	1.44787361	28.21788182	7.211767246	3.233419842	1.42999205	3.782215479	2	102064544	102179874	+	IL1R1	protein_coding	GO:0006955|immune response; GO:0007166|cell surface receptor signaling pathway; GO:0050727|regulation of inflammatory response; GO:0070498|interleukin-1-mediated signaling pathway; GO:0070555|response to interleukin-1; GO:2000391|positive regulation of neutrophil extravasation; GO:2000661|positive regulation of interleukin-1-mediated signaling pathway	GO:0005576|extracellular region; GO:0005886|plasma membrane; GO:0005887|integral component of plasma membrane; GO:0009986|cell surface; GO:0016020|membrane; GO:0043231|intracellular membrane-bounded organelle	GO:0002020|protease binding; GO:0004888|transmembrane signaling receptor activity; GO:0004908|interleukin-1 receptor activity; GO:0004909|interleukin-1, type I, activating receptor activity; GO:0005161|platelet-derived growth factor receptor binding; GO:0019966|interleukin-1 binding	ko:K04386|IL1R1,CD121a	ko04010|MAPK signaling pathway; ko04060|Cytokine-cytokine receptor interaction; ko04064|NF-kappa B signaling pathway; ko04380|Osteoclast differentiation; ko04640|Hematopoietic cell lineage; ko04659|Th17 cell differentiation; ko04750|Inflammatory mediator regulation of TRP channels; ko05146|Amoebiasis; ko05166|HTLV-I infection; ko05418|Fluid shear stress and atherosclerosis	5143	NP_000868.1	NP_000868.1 interleukin-1 receptor type 1 isoform 1 precursor [Homo sapiens]	sp|P14778|IL1R1_HUMAN	sp|P14778|IL1R1_HUMAN Interleukin-1 receptor type 1 OS=Homo sapiens GN=IL1R1 PE=1 SV=1	9606.ENSP00000233946	interleukin 1 receptor, type I; Receptor for interleukin-1 alpha (IL-1A), beta (IL-1B), and [...]	_	KOG4475	_	PF01582.17|TIR|TIR domain|ENST00000410023|m.7241:387-548;PF07679.13|I-set|Immunoglobulin I-set domain|ENST00000410023|m.7241:54-101;PF13895.3|Ig_2|Immunoglobulin domain|ENST00000410023|m.7241:130-210;PF00047.22|ig|Immunoglobulin domain|ENST00000410023|m.7241:43-101
ENSG00000052749	RRP12	5.128697855	1.704077481	1.583970503	0.002458815	up		yes	mRNA	1.577812905	5.725916675	8.082363984	1.540917973	2.133732208	1.437582261	10	97356358	97426076	-	RRP12	protein_coding	--	GO:0005730|nucleolus; GO:0016021|integral component of membrane; GO:0031965|nuclear membrane	GO:0003723|RNA binding	ko:K14794|RRP12	--	4476	NP_055994.2	NP_055994.2 RRP12-like protein isoform 1 [Homo sapiens]	sp|Q5JTH9|RRP12_HUMAN	sp|Q5JTH9|RRP12_HUMAN RRP12-like protein OS=Homo sapiens GN=RRP12 PE=1 SV=2	9606.ENSP00000360031	ribosomal RNA processing 12 homolog (S. cerevisiae)	_	KOG1248	_	PF08161.9|NUC173|NUC173 domain|ENST00000536831|m.7900:470-671
ENSG00000165801	ARHGEF40	10.75826072	3.758773301	1.514618325	0.002464433	up		yes	mRNA	4.357637395	13.00407373	14.91307105	5.322564882	3.80107713	2.152677891	14	21070270	21090240	+	ARHGEF40	protein_coding	GO:0035023|regulation of Rho protein signal transduction	GO:0005737|cytoplasm	GO:0005089|Rho guanyl-nucleotide exchange factor activity	--	--	5919	NP_060541.3	NP_060541.3 rho guanine nucleotide exchange factor 40 isoform 1 [Homo sapiens]	sp|Q8TER5|ARH40_HUMAN	sp|Q8TER5|ARH40_HUMAN Rho guanine nucleotide exchange factor 40 OS=Homo sapiens GN=ARHGEF40 PE=1 SV=3	9606.ENSP00000298694	Protein SOLO ; May act as a guanine nucleotide exchange factor (GEF) (By similarity)	_	KOG0689	_	PF00621.17|RhoGEF|RhoGEF domain|ENST00000298694|m.10562:1132-1286
ENSG00000115590	IL1R2	70.00345641	17.56848789	1.993821257	0.002478685	up		yes	mRNA	15.49317481	168.1175418	26.39965261	24.54175619	16.35945613	11.80425134	2	101991844	102028544	+	IL1R2	protein_coding	GO:0006955|immune response; GO:0010955|negative regulation of protein processing; GO:0050712|negative regulation of interleukin-1 alpha secretion; GO:1900016|negative regulation of cytokine production involved in inflammatory response; GO:2000660|negative regulation of interleukin-1-mediated signaling pathway	GO:0005576|extracellular region; GO:0005737|cytoplasm; GO:0005886|plasma membrane; GO:0016021|integral component of membrane	GO:0004908|interleukin-1 receptor activity; GO:0004910|interleukin-1, type II, blocking receptor activity; GO:0019966|interleukin-1 binding	ko:K04387|IL1R2,CD121b	ko04010|MAPK signaling pathway; ko04060|Cytokine-cytokine receptor interaction; ko04640|Hematopoietic cell lineage; ko05146|Amoebiasis; ko05166|HTLV-I infection; ko05202|Transcriptional misregulation in cancer; ko05418|Fluid shear stress and atherosclerosis	1578	XP_011510103.1	XP_011510103.1 interleukin-1 receptor type 2 isoform X1 [Homo sapiens]	sp|P27930|IL1R2_HUMAN	sp|P27930|IL1R2_HUMAN Interleukin-1 receptor type 2 OS=Homo sapiens GN=IL1R2 PE=1 SV=1	9606.ENSP00000330959	interleukin 1 receptor, type II; Receptor for interleukin-1 alpha (IL-1A), beta (IL-1B), and [...]	_	_	NOG44340	PF00047.22|ig|Immunoglobulin domain|ENST00000332549|m.7221:242-340
ENSG00000116991	SIPA1L2	13.82697374	4.383342867	1.655137448	0.002489071	up		yes	mRNA	6.12768719	26.5911929	8.762041134	6.90175608	3.529448572	2.718823951	1	232397965	232561558	-	SIPA1L2	protein_coding	GO:0051056|regulation of small GTPase mediated signal transduction	--	GO:0005096|GTPase activator activity	ko:K17702|SIPA1L2,SPAL2	ko04015|Rap1 signaling pathway	6690	NP_065859.3	NP_065859.3 signal-induced proliferation-associated 1-like protein 2 [Homo sapiens]	sp|Q9P2F8|SI1L2_HUMAN	sp|Q9P2F8|SI1L2_HUMAN Signal-induced proliferation-associated 1-like protein 2 OS=Homo sapiens GN=SIPA1L2 PE=1 SV=2	9606.ENSP00000262861	signal-induced proliferation-associated 1 like 2	_	KOG3686	_	PF11881.5|SPAR_C|C-terminal domain of SPAR protein|ENST00000366630|m.3458:1425-1666;PF02145.12|Rap_GAP|Rap/ran-GAP|ENST00000366630|m.3458:624-806
ENSG00000183019	MCEMP1	12.85265887	3.676739384	1.802771556	0.002528122	up		yes	mRNA	2.994593211	25.06885474	10.49452867	3.433115386	3.93155404	3.665548725	19	7676628	7679826	+	MCEMP1	protein_coding	GO:0043312|neutrophil degranulation	GO:0005886|plasma membrane; GO:0016021|integral component of membrane; GO:0035579|specific granule membrane; GO:0070821|tertiary granule membrane	--	--	--	1730	NP_777578.2	NP_777578.2 mast cell-expressed membrane protein 1 [Homo sapiens]	sp|Q8IX19|MCEM1_HUMAN	sp|Q8IX19|MCEM1_HUMAN Mast cell-expressed membrane protein 1 OS=Homo sapiens GN=MCEMP1 PE=1 SV=1	9606.ENSP00000329920	Mast cell-expressed membrane protein 1	_	_	NOG41410	_
ENSG00000026036	RTEL1-TNFRSF6B	0.79660396	0.168785322	2.173632191	0.002533502	up		yes	mRNA	0.566462818	0.13261142	1.690737641	0.21954553	0.149424739	0.137385696	20	63659300	63698684	+	RTEL1-TNFRSF6B	protein_coding	GO:0000723|telomere maintenance; GO:0006260|DNA replication; GO:0006281|DNA repair; GO:0006310|DNA recombination; GO:0010569|regulation of double-strand break repair via homologous recombination	GO:0005634|nucleus	GO:0003677|DNA binding; GO:0003678|DNA helicase activity; GO:0005524|ATP binding; GO:0046872|metal ion binding; GO:0051539|4 iron, 4 sulfur cluster binding	ko:K05143|TNFRSF6B,DCR3	ko04060|Cytokine-cytokine receptor interaction	5843	XP_016802607.1	XP_016802607.1 regulator of telomere elongation helicase 1 isoform X1 [Pan troglodytes]	sp|Q5RE34|RTEL1_PONAB	sp|Q5RE34|RTEL1_PONAB Regulator of telomere elongation helicase 1 OS=Pongo abelii GN=RTEL1 PE=2 SV=1	_	_	_	_	_	PF00020.15|TNFR_c6|TNFR/NGFR cysteine-rich region|ENST00000496281|m.7002:115-155;PF00020.15|TNFR_c6|TNFR/NGFR cysteine-rich region|ENST00000496281|m.7002:157-192;PF00020.15|TNFR_c6|TNFR/NGFR cysteine-rich region|ENST00000496281|m.7002:195-235;PF13307.3|Helicase_C_2|Helicase C-terminal domain|ENST00000496281|m.7003:19-138;PF13307.3|Helicase_C_2|Helicase C-terminal domain|ENST00000496281|m.7008:5-53
ENSG00000206047	DEFA1	50.88522138	199.8240292	-1.973200166	0.001106866	down		yes	mRNA	64.73647461	49.31272284	38.6064667	232.4256472	331.2502738	35.79616666	8	6977649	6980080	-	DEFA1	protein_coding	GO:0002227|innate immune response in mucosa; GO:0006935|chemotaxis; GO:0006955|immune response; GO:0010818|T cell chemotaxis; GO:0019730|antimicrobial humoral response; GO:0019731|antibacterial humoral response; GO:0030520|intracellular estrogen receptor signaling pathway; GO:0031640|killing of cells of other organism; GO:0042832|defense response to protozoan; GO:0043312|neutrophil degranulation;…	GO:0005576|extracellular region; GO:0005615|extracellular space; GO:0005796|Golgi lumen; GO:0031012|extracellular matrix; GO:0035578|azurophil granule lumen; GO:0070062|extracellular exosome	--	ko:K05230|DEFA	--	485	NP_001289194.1	NP_001289194.1 neutrophil defensin 1 isoform 1 preproprotein [Homo sapiens]	sp|P59665|DEF1_HUMAN	sp|P59665|DEF1_HUMAN Neutrophil defensin 1 OS=Homo sapiens GN=DEFA1 PE=1 SV=1	9606.ENSP00000372126	defensin, alpha 1; Defensin 1 and defensin 2 have antibacterial, fungicide and antiviral act [...]	_	_	NOG86943	PF00879.15|Defensin_propep|Defensin propeptide|ENST00000382692|m.6943:27-78;PF00323.16|Defensin_1|Mammalian defensin|ENST00000382692|m.6943:92-120
ENSG00000168878	SFTPB	0.297547673	0.025027877	3.134234611	0.002544628	up		yes	mRNA	0.270972389	0.330064499	0.29160613	0	0.030053509	0.045030121	2	85657314	85668741	-	SFTPB	protein_coding	GO:0006665|sphingolipid metabolic process; GO:0007585|respiratory gaseous exchange by respiratory system; GO:0009887|animal organ morphogenesis; GO:0044267|cellular protein metabolic process	GO:0005576|extracellular region; GO:0005615|extracellular space; GO:0005654|nucleoplasm; GO:0005764|lysosome; GO:0005771|multivesicular body; GO:0005789|endoplasmic reticulum membrane; GO:0042599|lamellar body; GO:0045334|clathrin-coated endocytic vesicle; GO:0097208|alveolar lamellar body; GO:0097486|multivesicular body lumen	GO:0001664|G protein-coupled receptor binding; GO:0008047|enzyme activator activity	--	--	3666	NP_942140.2	NP_942140.2 pulmonary surfactant-associated protein B precursor [Homo sapiens]	sp|P07988|PSPB_HUMAN	sp|P07988|PSPB_HUMAN Pulmonary surfactant-associated protein B OS=Homo sapiens GN=SFTPB PE=1 SV=3	_	_	_	_	_	PF03489.14|SapB_2|Saposin-like type B, region 2|ENST00000393822|m.6315:123-155;PF03489.14|SapB_2|Saposin-like type B, region 2|ENST00000393822|m.6315:346-378;PF02199.12|SapA|Saposin A-type domain|ENST00000393822|m.6315:44-72;PF05184.12|SapB_1|Saposin-like type B, region 1|ENST00000393822|m.6315:79-116
ENSG00000187116	LILRA5	85.89794919	32.30098599	1.410766856	0.002620421	up		yes	mRNA	32.24552184	122.0822941	103.3660316	34.02830971	34.48264519	28.39200308	19	54307070	54313139	-	LILRA5	protein_coding	GO:0045087|innate immune response	GO:0005886|plasma membrane; GO:0016021|integral component of membrane; GO:0070062|extracellular exosome	--	ko:K06512|LILR,CD85	ko04380|Osteoclast differentiation	1363	NP_067073.1	NP_067073.1 leukocyte immunoglobulin-like receptor subfamily A member 5 isoform 1 precursor [Homo sapiens]	sp|A6NI73|LIRA5_HUMAN	sp|A6NI73|LIRA5_HUMAN Leukocyte immunoglobulin-like receptor subfamily A member 5 OS=Homo sapiens GN=LILRA5 PE=1 SV=1	9606.ENSP00000301219	leukocyte immunoglobulin-like receptor, subfamily A (with TM domain), member 5; May plays a [...]	_	_	NOG229342	PF13895.3|Ig_2|Immunoglobulin domain|ENST00000432233|m.1223:48-135
ENSG00000182600	SNORC	0.385642962	0.051521651	2.68503297	0.002629449	up		yes	mRNA	0.263516618	0.468736812	0.424675457	0.059982198	0.044535757	0.050046998	2	232857270	232878708	+	SNORC	protein_coding	--	GO:0016021|integral component of membrane; GO:0071944|cell periphery	--	--	--	2782	XP_011835718.1	XP_011835718.1 PREDICTED: uncharacterized protein C2orf82 homolog [Mandrillus leucophaeus]	sp|Q6UX34|CB082_HUMAN	sp|Q6UX34|CB082_HUMAN Uncharacterized protein C2orf82 OS=Homo sapiens GN=C2orf82 PE=2 SV=1	_	_	_	_	_	_
ENSG00000146122	DAAM2	0.896871282	0.031609438	4.445915087	0.002650787	up		yes	mRNA	0.075220722	2.379326398	0.236066725	0.081329008	0.006356358	0.007142949	6	39792298	39904877	+	DAAM2	protein_coding	GO:0007368|determination of left/right symmetry; GO:0030036|actin cytoskeleton organization	GO:0070062|extracellular exosome	GO:0003779|actin binding; GO:0017048|Rho GTPase binding	ko:K04512|DAAM	ko04310|Wnt signaling pathway	6730	XP_006715105.1	XP_006715105.1 disheveled-associated activator of morphogenesis 2 isoform X4 [Homo sapiens]	sp|Q86T65|DAAM2_HUMAN	sp|Q86T65|DAAM2_HUMAN Disheveled-associated activator of morphogenesis 2 OS=Homo sapiens GN=DAAM2 PE=1 SV=3	9598.ENSPTRP00000043060	dishevelled associated activator of morphogenesis 2	_	KOG1922	_	PF02181.20|FH2|Formin Homology 2 Domain|ENST00000631498|m.5964:2-268
ENSG00000122547	EEPD1	8.051817147	2.748873445	1.547025782	0.00273656	up		yes	mRNA	3.006161087	6.483823253	14.6654671	2.837317589	2.879668105	2.529634642	7	36153149	36301543	+	EEPD1	protein_coding	GO:0006281|DNA repair	--	GO:0003677|DNA binding	--	--	4765	NP_085139.2	NP_085139.2 endonuclease/exonuclease/phosphatase family domain-containing protein 1 [Homo sapiens]	sp|Q7L9B9|EEPD1_HUMAN	sp|Q7L9B9|EEPD1_HUMAN Endonuclease/exonuclease/phosphatase family domain-containing protein 1 OS=Homo sapiens GN=EEPD1 PE=1 SV=2	9606.ENSP00000242108	endonuclease/exonuclease/phosphatase family domain containing 1	COG1555	KOG1857	_	PF12836.4|HHH_3|Helix-hairpin-helix motif|ENST00000242108|m.267:35-97;PF12836.4|HHH_3|Helix-hairpin-helix motif|ENST00000242108|m.267:135-195;PF00633.20|HHH|Helix-hairpin-helix motif|ENST00000242108|m.267:41-67;PF03934.10|T2SSK|Type II secretion system (T2SS), protein K|ENST00000242108|m.267:128-180;PF03372.20|Exo_endo_phos|Endonuclease/Exonuclease/phosphatase family|ENST00000242108|m.267:264-502
ENSG00000172771	EFCAB12	0.483167483	0.097790455	2.193848249	0.002804584	up		yes	mRNA	0.142983248	0.590223183	0.716296019	0.092553093	0.153296434	0.047521838	3	129401321	129428651	-	EFCAB12	protein_coding	--	--	GO:0005509|calcium ion binding	--	--	5607	XP_011511600.1	XP_011511600.1 EF-hand calcium-binding domain-containing protein 12 isoform X5 [Homo sapiens]	sp|Q6NXP0|EFC12_HUMAN	sp|Q6NXP0|EFC12_HUMAN EF-hand calcium-binding domain-containing protein 12 OS=Homo sapiens GN=EFCAB12 PE=1 SV=1	_	_	_	_	_	_
ENSG00000277957	SENP3-EIF4A1	1.185434334	4.401647657	-1.883782688	0.00127658	down		yes	mRNA	1.463724467	1.434906716	0.657671819	3.876547676	1.755042954	7.573352342	17	7563287	7578715	+	SENP3-EIF4A1	protein_coding	GO:0006364|rRNA processing; GO:0016926|protein desumoylation	GO:0005634|nucleus; GO:0005654|nucleoplasm; GO:0005730|nucleolus; GO:0005737|cytoplasm; GO:0071339|MLL1 complex	GO:0004175|endopeptidase activity; GO:0008234|cysteine-type peptidase activity	ko:K08593|SENP3	--	3519	XP_023369795.1	XP_023369795.1 sentrin-specific protease 3 isoform X1 [Otolemur garnettii]	sp|Q9H4L4|SENP3_HUMAN	sp|Q9H4L4|SENP3_HUMAN Sentrin-specific protease 3 OS=Homo sapiens GN=SENP3 PE=1 SV=2	_	_	_	_	_	PF02902.16|Peptidase_C48|Ulp1 protease family, C-terminal catalytic domain|ENST00000614237|m.12457:330-501;PF00270.26|DEAD|DEAD/DEAH box helicase|ENST00000614237|m.12458:57-221;PF00271.28|Helicase_C|Helicase conserved C-terminal domain|ENST00000614237|m.12458:259-367;PF04851.12|ResIII|Type III restriction enzyme, res subunit|ENST00000614237|m.12458:71-217
ENSG00000164403	SHROOM1	0.474748745	0.089392224	2.286032272	0.002826447	up		yes	mRNA	0.293962128	0.494474455	0.635809652	0.087822351	0.065206596	0.115147725	5	132822141	132830898	-	SHROOM1	protein_coding	GO:0000902|cell morphogenesis; GO:0051017|actin filament bundle assembly	GO:0005737|cytoplasm; GO:0005874|microtubule; GO:0016460|myosin II complex	GO:0051015|actin filament binding	ko:K18625|SHROOM	--	4019	NP_001166171.1	NP_001166171.1 protein Shroom1 isoform 1 [Homo sapiens]	sp|Q2M3G4|SHRM1_HUMAN	sp|Q2M3G4|SHRM1_HUMAN Protein Shroom1 OS=Homo sapiens GN=SHROOM1 PE=1 SV=1	_	_	_	_	_	PF08687.8|ASD2|Apx/Shroom domain ASD2|ENST00000378679|m.9307:544-824;PF08688.7|ASD1|Apx/Shroom domain ASD1|ENST00000378679|m.9307:132-235
ENSG00000181409	AATK	7.798487453	2.469641711	1.65491144	0.00286343	up		yes	mRNA	2.68360607	5.920217137	14.79163915	3.607820789	1.957799048	1.843305296	17	81117295	81166077	-	AATK	protein_coding	--	GO:0016021|integral component of membrane; GO:0048471|perinuclear region of cytoplasm	GO:0004674|protein serine/threonine kinase activity; GO:0005524|ATP binding	ko:K17480|AATK,LMTK1	--	5257	NP_001073864.2	NP_001073864.2 serine/threonine-protein kinase LMTK1 isoform 1 [Homo sapiens]	sp|Q6ZMQ8|LMTK1_HUMAN	sp|Q6ZMQ8|LMTK1_HUMAN Serine/threonine-protein kinase LMTK1 OS=Homo sapiens GN=AATK PE=1 SV=2	9606.ENSP00000324196	apoptosis-associated tyrosine kinase; May be involved in neuronal differentiation	COG0515	KOG4258	_	PF07714.14|Pkinase_Tyr|Protein tyrosine kinase|ENST00000326724|m.9429:136-400;PF00069.22|Pkinase|Protein kinase domain|ENST00000326724|m.9429:136-399
ENSG00000125505	MBOAT7	29.60230857	12.22162145	1.275581303	0.0029073	up		yes	mRNA	16.09935444	32.11403254	40.59353873	14.78551538	13.31986069	8.559488289	19	54173412	54189882	-	MBOAT7	protein_coding	GO:0008654|phospholipid biosynthetic process; GO:0021591|ventricular system development; GO:0021819|layer formation in cerebral cortex; GO:0036149|phosphatidylinositol acyl-chain remodeling	GO:0005789|endoplasmic reticulum membrane; GO:0016020|membrane; GO:0016021|integral component of membrane	GO:0003841|1-acylglycerol-3-phosphate O-acyltransferase activity; GO:0047144|2-acylglycerol-3-phosphate O-acyltransferase activity; GO:0071617|lysophospholipid acyltransferase activity	ko:K13516|MBOAT7	ko00564|Glycerophospholipid metabolism	3039	XP_008017832.1	XP_008017832.1 PREDICTED: LOW QUALITY PROTEIN: lysophospholipid acyltransferase 7-like [Chlorocebus sabaeus]	sp|Q96N66|MBOA7_HUMAN	sp|Q96N66|MBOA7_HUMAN Lysophospholipid acyltransferase 7 OS=Homo sapiens GN=MBOAT7 PE=1 SV=2	9606.ENSP00000245615	membrane bound O-acyltransferase domain containing 7; Acyltransferase which mediates the con [...]	COG5202	KOG2706	_	PF03062.16|MBOAT|MBOAT, membrane-bound O-acyltransferase family|ENST00000494142|m.1148:24-104
ENSG00000125534	PPDPF	5.872256646	1.833835567	1.673659729	0.002955948	up		yes	mRNA	4.1568502	9.644480649	3.815439088	1.824796621	1.731235972	1.945474109	20	63520724	63522206	+	PPDPF	protein_coding	GO:0001708|cell fate specification; GO:0031017|exocrine pancreas development	--	--	--	--	868	XP_011847786.1	XP_011847786.1 PREDICTED: pancreatic progenitor cell differentiation and proliferation factor [Mandrillus leucophaeus]	sp|Q9H3Y8|PPDPF_HUMAN	sp|Q9H3Y8|PPDPF_HUMAN Pancreatic progenitor cell differentiation and proliferation factor OS=Homo sapiens GN=PPDPF PE=1 SV=1	9606.ENSP00000359198	pancreatic progenitor cell differentiation and proliferation factor homolog (zebrafish); Pro [...]	_	_	NOG38861	PF15060.3|PPDFL|Differentiation and proliferation regulator|ENST00000370179|m.6912:1-109
ENSG00000171777	RASGRP4	18.22546062	6.406716883	1.506839406	0.003003658	up		yes	mRNA	8.919156917	14.46757735	31.28964758	6.0186249	9.518189944	3.683335805	19	38409051	38426305	-	RASGRP4	protein_coding	GO:0000165|MAPK cascade; GO:0007169|transmembrane receptor protein tyrosine kinase signaling pathway; GO:0007202|activation of phospholipase C activity; GO:0007264|small GTPase mediated signal transduction; GO:0008277|regulation of G protein-coupled receptor signaling pathway; GO:0008283|cell population proliferation; GO:0009991|response to extracellular stimulus; GO:0016049|cell growth; GO:00300…	GO:0005829|cytosol; GO:0005886|plasma membrane; GO:0016020|membrane	GO:0005088|Ras guanyl-nucleotide exchange factor activity; GO:0005509|calcium ion binding; GO:0019992|diacylglycerol binding; GO:0030742|GTP-dependent protein binding	ko:K12363|RASGRP4	ko04010|MAPK signaling pathway; ko04014|Ras signaling pathway; ko05200|Pathways in cancer	4074	NP_733749.1	NP_733749.1 RAS guanyl-releasing protein 4 isoform a [Homo sapiens]	sp|Q8TDF6|GRP4_HUMAN	sp|Q8TDF6|GRP4_HUMAN RAS guanyl-releasing protein 4 OS=Homo sapiens GN=RASGRP4 PE=1 SV=2	_	_	_	_	_	PF00617.16|RasGEF|RasGEF domain|ENST00000615340|m.9510:23-198
ENSG00000160796	NBEAL2	36.20098988	13.40156152	1.432950394	0.003026365	up		yes	mRNA	15.1277394	29.38142136	64.09380887	16.16336047	11.30913645	12.73218764	3	46979683	47009703	+	NBEAL2	protein_coding	GO:0030220|platelet formation; GO:0043312|neutrophil degranulation	GO:0005783|endoplasmic reticulum; GO:0005886|plasma membrane; GO:0016020|membrane; GO:0070821|tertiary granule membrane; GO:0101003|ficolin-1-rich granule membrane	--	--	--	8827	NP_055990.1	NP_055990.1 neurobeachin-like protein 2 [Homo sapiens]	sp|Q6ZNJ1|NBEL2_HUMAN	sp|Q6ZNJ1|NBEL2_HUMAN Neurobeachin-like protein 2 OS=Homo sapiens GN=NBEAL2 PE=1 SV=2	9606.ENSP00000415034	neurobeachin-like 2	COG2319	KOG1787	_	PF02138.15|Beach|Beige/BEACH domain|ENST00000450053|m.3506:2066-2345;PF16057.2|DUF4800|Domain of unknown function (DUF4800)|ENST00000450053|m.3506:1587-1861;PF15787.2|DUF4704|Domain of unknown function (DUF4704)|ENST00000450053|m.3506:877-1141;PF14844.3|PH_BEACH|PH domain associated with Beige/BEACH|ENST00000450053|m.3506:1926-2003;PF00400.29|WD40|WD domain, G-beta repeat|ENST00000450053|m.3506:2…
ENSG00000167207	NOD2	9.778274432	3.968704746	1.298755708	0.003037888	up		yes	mRNA	4.65187995	13.80535308	10.87759026	3.582332684	4.163458293	4.16032326	16	50693588	50734041	+	NOD2	protein_coding	GO:0000187|activation of MAPK activity; GO:0002367|cytokine production involved in immune response; GO:0002374|cytokine secretion involved in immune response; GO:0002606|positive regulation of dendritic cell antigen processing and presentation; GO:0002732|positive regulation of dendritic cell cytokine production; GO:0002830|positive regulation of type 2 immune response; GO:0006952|defense respons…	GO:0005737|cytoplasm; GO:0005794|Golgi apparatus; GO:0005829|cytosol; GO:0005856|cytoskeleton; GO:0005886|plasma membrane; GO:0009986|cell surface; GO:0016323|basolateral plasma membrane; GO:0031982|vesicle; GO:0032991|protein-containing complex	GO:0003779|actin binding; GO:0005524|ATP binding; GO:0019899|enzyme binding; GO:0019901|protein kinase binding; GO:0030544|Hsp70 protein binding; GO:0032500|muramyl dipeptide binding; GO:0042834|peptidoglycan binding; GO:0050700|CARD domain binding; GO:0051879|Hsp90 protein binding	ko:K10165|NOD2,CARD15	ko04621|NOD-like receptor signaling pathway; ko04668|TNF signaling pathway; ko05131|Shigellosis; ko05152|Tuberculosis; ko05321|Inflammatory bowel disease (IBD)	5494	NP_071445.1	NP_071445.1 nucleotide-binding oligomerization domain-containing protein 2 isoform 1 [Homo sapiens]	sp|Q9HC29|NOD2_HUMAN	sp|Q9HC29|NOD2_HUMAN Nucleotide-binding oligomerization domain-containing protein 2 OS=Homo sapiens GN=NOD2 PE=1 SV=1	9606.ENSP00000300589	nucleotide-binding oligomerization domain containing 2; Induces NF-kappa-B via RICK (CARDIAK [...]	_	KOG4308	_	PF05729.9|NACHT|NACHT domain|ENST00000646677|m.6422:293-462;PF00619.18|CARD|Caspase recruitment domain|ENST00000646677|m.6422:31-120;PF13516.3|LRR_6|Leucine Rich repeat|ENST00000646677|m.6424:85-107;PF13516.3|LRR_6|Leucine Rich repeat|ENST00000646677|m.6424:114-135;PF13516.3|LRR_6|Leucine Rich repeat|ENST00000646677|m.6424:141-162;PF13516.3|LRR_6|Leucine Rich repeat|ENST00000646677|m.6424:168-190
ENSG00000240247	DEFA1B	44.80971014	171.1734449	-1.933337962	0.001369673	down		yes	mRNA	59.54080167	43.74531017	31.14301857	210.9719267	270.6033888	31.94501908	8	6996766	6999195	-	DEFA1B	protein_coding	GO:0002227|innate immune response in mucosa; GO:0006935|chemotaxis; GO:0006955|immune response; GO:0010818|T cell chemotaxis; GO:0019730|antimicrobial humoral response; GO:0019731|antibacterial humoral response; GO:0030520|intracellular estrogen receptor signaling pathway; GO:0031640|killing of cells of other organism; GO:0042832|defense response to protozoan; GO:0043312|neutrophil degranulation;…	GO:0005576|extracellular region; GO:0005615|extracellular space; GO:0005796|Golgi lumen; GO:0031012|extracellular matrix; GO:0035578|azurophil granule lumen; GO:0070062|extracellular exosome	--	ko:K05230|DEFA	--	491	NP_001289194.1	NP_001289194.1 neutrophil defensin 1 isoform 1 preproprotein [Homo sapiens]	sp|P59665|DEF1_HUMAN	sp|P59665|DEF1_HUMAN Neutrophil defensin 1 OS=Homo sapiens GN=DEFA1 PE=1 SV=1	9606.ENSP00000372126	defensin, alpha 1; Defensin 1 and defensin 2 have antibacterial, fungicide and antiviral act [...]	_	_	NOG86943	PF00879.15|Defensin_propep|Defensin propeptide|ENST00000382689|m.6944:29-80;PF00323.16|Defensin_1|Mammalian defensin|ENST00000382689|m.6944:94-122
ENSG00000120318	ARAP3	12.43183994	4.51445641	1.459383477	0.003108209	up		yes	mRNA	5.093490249	12.21966077	19.9823688	6.104730348	4.319669688	3.118969193	5	141653401	141682221	-	ARAP3	protein_coding	GO:0007010|cytoskeleton organization; GO:0007165|signal transduction; GO:0008360|regulation of cell shape; GO:0016192|vesicle-mediated transport; GO:0030336|negative regulation of cell migration; GO:0035021|negative regulation of Rac protein signal transduction; GO:0035024|negative regulation of Rho protein signal transduction; GO:0051056|regulation of small GTPase mediated signal transduction	GO:0001726|ruffle; GO:0005737|cytoplasm; GO:0005829|cytosol; GO:0005856|cytoskeleton; GO:0005886|plasma membrane; GO:0030027|lamellipodium	GO:0005096|GTPase activator activity; GO:0005547|phosphatidylinositol-3,4,5-trisphosphate binding; GO:0043325|phosphatidylinositol-3,4-bisphosphate binding; GO:0046872|metal ion binding	ko:K12490|ARAP3	ko04015|Rap1 signaling pathway; ko04024|cAMP signaling pathway; ko04144|Endocytosis	5250	NP_071926.4	NP_071926.4 arf-GAP with Rho-GAP domain, ANK repeat and PH domain-containing protein 3 [Homo sapiens]	sp|Q8WWN8|ARAP3_HUMAN	sp|Q8WWN8|ARAP3_HUMAN Arf-GAP with Rho-GAP domain, ANK repeat and PH domain-containing protein 3 OS=Homo sapiens GN=ARAP3 PE=1 SV=1	9606.ENSP00000239440	ArfGAP with RhoGAP domain, ankyrin repeat and PH domain 3; Phosphatidylinositol-3,4,5-trisph [...]	COG5347	KOG1117	_	PF00620.24|RhoGAP|RhoGAP domain|ENST00000239440|m.172:920-1067;PF00169.26|PH|PH domain|ENST00000239440|m.172:290-379;PF00169.26|PH|PH domain|ENST00000239440|m.172:1242-1324;PF01412.15|ArfGap|Putative GTPase activating protein for Arf|ENST00000239440|m.172:491-605;PF00788.20|RA|Ras association (RalGDS/AF-6) domain|ENST00000239440|m.172:1120-1208;PF07647.14|SAM_2|SAM domain (Sterile alpha motif)|EN…
ENSG00000198053	SIRPA	39.19278428	16.38411748	1.25777788	0.003250452	up		yes	mRNA	19.31059226	49.01384005	49.25392052	18.09790017	18.10878114	12.94567114	20	1894167	1940592	+	SIRPA	protein_coding	GO:0007155|cell adhesion; GO:0043312|neutrophil degranulation; GO:0050900|leukocyte migration	GO:0005886|plasma membrane; GO:0016020|membrane; GO:0016021|integral component of membrane; GO:0070062|extracellular exosome; GO:0070821|tertiary granule membrane; GO:0101003|ficolin-1-rich granule membrane	GO:0017124|SH3 domain binding	ko:K06551|SIRPA_B1_G,CD172	ko04380|Osteoclast differentiation	4570	NP_001317657.1	NP_001317657.1 tyrosine-protein phosphatase non-receptor type substrate 1 isoform 2 precursor [Homo sapiens]	sp|P78324|SHPS1_HUMAN	sp|P78324|SHPS1_HUMAN Tyrosine-protein phosphatase non-receptor type substrate 1 OS=Homo sapiens GN=SIRPA PE=1 SV=2	_	_	_	_	_	PF07654.12|C1-set|Immunoglobulin C1-set domain|ENST00000622179|m.3037:158-240;PF07654.12|C1-set|Immunoglobulin C1-set domain|ENST00000622179|m.3037:265-343;PF13927.3|Ig_3|Immunoglobulin domain|ENST00000622179|m.3037:43-128;PF08205.9|C2-set_2|CD80-like C2-set immunoglobulin domain|ENST00000622179|m.3037:160-243;PF08205.9|C2-set_2|CD80-like C2-set immunoglobulin domain|ENST00000622179|m.3037:264-34…
ENSG00000144596	GRIP2	1.414437543	0.549580178	1.347975602	0.003285731	up		yes	mRNA	0.73793522	1.79454925	1.710828158	0.587896194	0.582003845	0.478840495	3	14489111	14556075	-	GRIP2	protein_coding	--	GO:0005829|cytosol; GO:0005886|plasma membrane	GO:0030159|receptor signaling complex adaptor activity	ko:K20251|GRIP	--	7977	PNI73476.1	PNI73476.1 GRIP2 isoform 2 [Pan troglodytes]	sp|Q9C0E4|GRIP2_HUMAN	sp|Q9C0E4|GRIP2_HUMAN Glutamate receptor-interacting protein 2 OS=Homo sapiens GN=GRIP2 PE=1 SV=3	_	_	_	_	_	PF00595.21|PDZ|PDZ domain (Also known as DHR or GLGF)|ENST00000619221|m.1780:148-224;PF00595.21|PDZ|PDZ domain (Also known as DHR or GLGF)|ENST00000619221|m.1780:246-321;PF00595.21|PDZ|PDZ domain (Also known as DHR or GLGF)|ENST00000619221|m.1780:350-426;PF00595.21|PDZ|PDZ domain (Also known as DHR or GLGF)|ENST00000619221|m.1780:561-637;PF00595.21|PDZ|PDZ domain (Also known as DHR or GLGF)|ENST0…
ENSG00000129933	MAU2	7.29316588	3.08205536	1.23995585	0.00330673	up		yes	mRNA	4.525901436	5.910163455	11.44343275	3.492901418	3.092154198	2.661110463	19	19320681	19358755	+	MAU2	protein_coding	GO:0034088|maintenance of mitotic sister chromatid cohesion; GO:0051301|cell division	GO:0000785|chromatin; GO:0005634|nucleus; GO:0005654|nucleoplasm; GO:0016604|nuclear body; GO:0032116|SMC loading complex	GO:0003690|double-stranded DNA binding; GO:0047485|protein N-terminus binding	ko:K11266|MAU2	--	4994	XP_003817775.2	XP_003817775.2 MAU2 chromatid cohesion factor homolog isoform X1 [Pan paniscus]	sp|Q9Y6X3|SCC4_HUMAN	sp|Q9Y6X3|SCC4_HUMAN MAU2 chromatid cohesion factor homolog OS=Homo sapiens GN=MAU2 PE=1 SV=2	_	_	_	_	_	PF10345.6|Cohesin_load|Cohesin loading factor|ENST00000262815|m.7685:83-629
ENSG00000171298	GAA	6.279279394	2.090726065	1.58200668	0.003355172	up		yes	mRNA	4.401002051	2.309469923	12.12736621	2.398397946	1.90853773	1.96524252	17	80101556	80119879	+	GAA	protein_coding	GO:0000023|maltose metabolic process; GO:0002026|regulation of the force of heart contraction; GO:0002086|diaphragm contraction; GO:0003007|heart morphogenesis; GO:0005980|glycogen catabolic process; GO:0005985|sucrose metabolic process; GO:0006006|glucose metabolic process; GO:0007040|lysosome organization; GO:0007626|locomotory behavior; GO:0009888|tissue development; GO:0043181|vacuolar seques…	GO:0005764|lysosome; GO:0005765|lysosomal membrane; GO:0005886|plasma membrane; GO:0016020|membrane; GO:0035577|azurophil granule membrane; GO:0043202|lysosomal lumen; GO:0070062|extracellular exosome; GO:0070821|tertiary granule membrane; GO:0101003|ficolin-1-rich granule membrane	GO:0004558|alpha-1,4-glucosidase activity; GO:0004574|oligo-1,6-glucosidase activity; GO:0030246|carbohydrate binding; GO:0032450|maltose alpha-glucosidase activity	ko:K12316|GAA	ko00052|Galactose metabolism; ko00500|Starch and sucrose metabolism; ko01100|Metabolic pathways; ko04142|Lysosome	3626	NP_000143.2	NP_000143.2 lysosomal alpha-glucosidase preproprotein [Homo sapiens]	sp|P10253|LYAG_HUMAN	sp|P10253|LYAG_HUMAN Lysosomal alpha-glucosidase OS=Homo sapiens GN=GAA PE=1 SV=4	9606.ENSP00000305692	glucosidase, alpha; acid; Essential for the degradation of glygogen to glucose in lysosomes	COG1501	KOG1065	_	PF01055.23|Glyco_hydro_31|Glycosyl hydrolases family 31|ENST00000302262|m.9209:340-824;PF16863.2|NtCtMGAM_N|N-terminal barrel of NtMGAM and CtMGAM, maltase-glucoamylase|ENST00000302262|m.9209:147-253;PF00088.15|Trefoil|Trefoil (P-type) domain|ENST00000302262|m.9209:82-130;PF13802.3|Gal_mutarotas_2|Galactose mutarotase-like|ENST00000302262|m.9209:256-319
ENSG00000197852	INKA2	38.5773505	17.59992857	1.131738931	0.003385937	up		yes	mRNA	24.42666385	46.48889382	44.81649382	21.56428666	15.43508101	15.80041804	1	111680630	111739424	-	INKA2	protein_coding	--	GO:0005634|nucleus	GO:0019901|protein kinase binding; GO:0030291|protein serine/threonine kinase inhibitor activity	--	--	5980	XP_016781163.1	XP_016781163.1 PAK4-inhibitor INKA2 [Pan troglodytes]	sp|Q9NTI7|INKA2_HUMAN	sp|Q9NTI7|INKA2_HUMAN PAK4-inhibitor INKA2 OS=Homo sapiens GN=FAM212B PE=1 SV=1	9598.ENSPTRP00000044104	Uncharacterized protein C1orf183	_	_	NOG45323	PF15342.3|FAM212|FAM212 family|ENST00000357260|m.8706:179-235
ENSG00000225940	C5orf67	1.884183905	0.12968424	3.761335241	0.003482436	up		yes	mRNA	0.24200272	4.225141168	1.185407825	0	0.268404874	0.120647847	5	56511567	56606232	-	C5orf67	protein_coding	--	--	--	--	--	765	NP_001273982.1	NP_001273982.1 uncharacterized protein C5orf67 [Homo sapiens]	sp|F2Z3F1|CE067_HUMAN	sp|F2Z3F1|CE067_HUMAN Uncharacterized protein C5orf67 OS=Homo sapiens GN=C5orf67 PE=4 SV=1	_	_	_	_	_	_
ENSG00000257335	MGAM	143.1041945	41.88363348	1.772363849	0.003497236	up		yes	mRNA	40.42627685	319.2239023	69.66240445	53.47581722	47.62061862	24.55446459	7	141907813	142106747	+	MGAM	protein_coding	GO:0005983|starch catabolic process; GO:0043312|neutrophil degranulation; GO:0044245|polysaccharide digestion	GO:0005886|plasma membrane; GO:0016021|integral component of membrane; GO:0016324|apical plasma membrane; GO:0070062|extracellular exosome; GO:0070821|tertiary granule membrane; GO:0101003|ficolin-1-rich granule membrane	GO:0003824|catalytic activity; GO:0004339|glucan 1,4-alpha-glucosidase activity; GO:0004558|alpha-1,4-glucosidase activity; GO:0016160|amylase activity; GO:0030246|carbohydrate binding; GO:0032450|maltose alpha-glucosidase activity	ko:K12047|MGAM	ko00052|Galactose metabolism; ko00500|Starch and sucrose metabolism; ko01100|Metabolic pathways; ko04973|Carbohydrate digestion and absorption	9172	NP_001352622.1	NP_001352622.1 maltase-glucoamylase, intestinal isoform 1 [Homo sapiens]	sp|O43451|MGA_HUMAN	sp|O43451|MGA_HUMAN Maltase-glucoamylase, intestinal OS=Homo sapiens GN=MGAM PE=1 SV=5	_	_	_	_	_	PF01055.23|Glyco_hydro_31|Glycosyl hydrolases family 31|ENST00000475668|m.5599:349-820;PF01055.23|Glyco_hydro_31|Glycosyl hydrolases family 31|ENST00000475668|m.5599:1215-1717;PF01055.23|Glyco_hydro_31|Glycosyl hydrolases family 31|ENST00000475668|m.5599:2111-2613;PF16863.2|NtCtMGAM_N|N-terminal barrel of NtMGAM and CtMGAM, maltase-glucoamylase|ENST00000475668|m.5599:150-259;PF16863.2|NtCtMGAM_N|…
ENSG00000204116	CHIC1	1.860543166	4.633676642	-1.311810256	0.001434694	down		yes	mRNA	1.872478175	1.737765727	1.971385596	3.660141536	3.779708459	6.461179929	X	73563200	73687102	+	CHIC1	protein_coding	GO:0006810|transport	GO:0005622|intracellular; GO:0005886|plasma membrane; GO:0031410|cytoplasmic vesicle	--	--	--	6797	XP_010980381.1	XP_010980381.1 PREDICTED: LOW QUALITY PROTEIN: cysteine-rich hydrophobic domain-containing protein 1 [Camelus dromedarius]	sp|Q5VXU3|CHIC1_HUMAN	sp|Q5VXU3|CHIC1_HUMAN Cysteine-rich hydrophobic domain-containing protein 1 OS=Homo sapiens GN=CHIC1 PE=2 SV=2	10141.ENSCPOP00000018752	cysteine-rich hydrophobic domain 1	_	KOG4101	_	PF10256.6|Erf4|Golgin subfamily A member 7/ERF4 family|ENST00000373504|m.11219:132-217
ENSG00000131042	LILRB2	39.42814019	16.90719384	1.22110124	0.003520898	up		yes	mRNA	23.51867867	36.27792913	58.48781277	20.90059999	16.52335629	13.29762524	19	54273821	54281184	-	LILRB2	protein_coding	GO:0002250|adaptive immune response; GO:0002578|negative regulation of antigen processing and presentation; GO:0002645|positive regulation of tolerance induction; GO:0002666|positive regulation of T cell tolerance induction; GO:0002767|immune response-inhibiting cell surface receptor signaling pathway; GO:0002774|Fc receptor mediated inhibitory signaling pathway; GO:0006955|immune response; GO:00…	GO:0005615|extracellular space; GO:0005737|cytoplasm; GO:0005886|plasma membrane; GO:0005887|integral component of plasma membrane; GO:0009986|cell surface; GO:0016020|membrane; GO:0070821|tertiary granule membrane; GO:0101003|ficolin-1-rich granule membrane	GO:0001540|amyloid-beta binding; GO:0008157|protein phosphatase 1 binding; GO:0023029|MHC class Ib protein binding; GO:0032396|inhibitory MHC class I receptor activity; GO:0038023|signaling receptor activity; GO:0042288|MHC class I protein binding; GO:0042803|protein homodimerization activity; GO:0044877|protein-containing complex binding; GO:0050839|cell adhesion molecule binding	ko:K06512|LILR,CD85	ko04380|Osteoclast differentiation	2819	BAH12489.1	BAH12489.1 unnamed protein product [Homo sapiens]	sp|Q8N423|LIRB2_HUMAN	sp|Q8N423|LIRB2_HUMAN Leukocyte immunoglobulin-like receptor subfamily B member 2 OS=Homo sapiens GN=LILRB2 PE=1 SV=4	9606.ENSP00000375629	leukocyte immunoglobulin-like receptor, subfamily B (with TM and ITIM domains), member 2; Re [...]	_	_	NOG25855	PF13895.3|Ig_2|Immunoglobulin domain|ENST00000493242|m.1220:45-131;PF13895.3|Ig_2|Immunoglobulin domain|ENST00000493242|m.1220:342-435
ENSG00000173846	PLK3	4.854433317	1.76311412	1.455986354	0.003573472	up		yes	mRNA	2.26751471	4.289225644	8.006559596	1.705527154	1.66870836	1.915106848	1	44800225	44805990	+	PLK3	protein_coding	GO:0000082|G1/S transition of mitotic cell cycle; GO:0000086|G2/M transition of mitotic cell cycle; GO:0000122|negative regulation of transcription by RNA polymerase II; GO:0000302|response to reactive oxygen species; GO:0006468|protein phosphorylation; GO:0006915|apoptotic process; GO:0006970|response to osmotic stress; GO:0006974|cellular response to DNA damage stimulus; GO:0006977|DNA damage r…	GO:0005634|nucleus; GO:0005654|nucleoplasm; GO:0005730|nucleolus; GO:0005737|cytoplasm; GO:0005795|Golgi stack; GO:0005813|centrosome; GO:0030425|dendrite; GO:0043025|neuronal cell body	GO:0002039|p53 binding; GO:0004674|protein serine/threonine kinase activity; GO:0005524|ATP binding	ko:K08862|PLK3,CNK	ko04068|FoxO signaling pathway; ko05152|Tuberculosis	2492	NP_004064.2	NP_004064.2 serine/threonine-protein kinase PLK3 [Homo sapiens]	sp|Q9H4B4|PLK3_HUMAN	sp|Q9H4B4|PLK3_HUMAN Serine/threonine-protein kinase PLK3 OS=Homo sapiens GN=PLK3 PE=1 SV=2	9606.ENSP00000361275	polo-like kinase 3 (Drosophila); Serine/threonine protein kinase involved in regulating M ph [...]	COG0515	KOG0575	_	PF00069.22|Pkinase|Protein kinase domain|ENST00000372201|m.5738:64-314;PF07714.14|Pkinase_Tyr|Protein tyrosine kinase|ENST00000372201|m.5738:65-310;PF00659.15|POLO_box|POLO box duplicated region|ENST00000372201|m.5738:471-529;PF00659.15|POLO_box|POLO box duplicated region|ENST00000372201|m.5738:568-635;PF14531.3|Kinase-like|Kinase-like|ENST00000372201|m.5738:155-302
ENSG00000089351	GRAMD1A	12.52308134	4.299725163	1.54007338	0.003630183	up		yes	mRNA	3.59236788	13.29219695	20.68467919	5.42216556	3.949644124	3.527365804	19	34994784	35026471	+	GRAMD1A	protein_coding	--	GO:0016021|integral component of membrane	--	--	--	2825	XP_016882524.1	XP_016882524.1 GRAM domain-containing protein 1A isoform X3 [Homo sapiens]	sp|Q96CP6|GRM1A_HUMAN	sp|Q96CP6|GRM1A_HUMAN GRAM domain-containing protein 1A OS=Homo sapiens GN=GRAMD1A PE=1 SV=2	_	_	_	_	_	PF16016.2|DUF4782|Domain of unknown function (DUF4782)|ENST00000599564|m.8355:458-605;PF02893.17|GRAM|GRAM domain|ENST00000599564|m.8355:178-244
ENSG00000274512	TBC1D3L	1.916363684	0.497428567	1.924603453	0.00363332	up		yes	mRNA	0.743124901	1.843887902	3.162078249	0.542694804	0.476203737	0.473387161	17	37977972	37989048	-	TBC1D3L	protein_coding	GO:0006886|intracellular protein transport; GO:0031338|regulation of vesicle fusion; GO:0090630|activation of GTPase activity	GO:0005622|intracellular; GO:0005886|plasma membrane; GO:0012505|endomembrane system	GO:0005096|GTPase activator activity; GO:0017137|Rab GTPase binding	ko:K20134|TBC1D3	--	2148	NP_001278388.1	NP_001278388.1 TBC1 domain family member 3F-like [Homo sapiens]	sp|B9A6J9|TBC3L_HUMAN	sp|B9A6J9|TBC3L_HUMAN TBC1 domain family member 3L OS=Homo sapiens GN=TBC1D3L PE=2 SV=1	9606.ENSP00000329256	TBC1 domain family, member 3F	COG5210	KOG1102	_	PF00566.15|RabGAP-TBC|Rab-GTPase-TBC domain|ENST00000612727|m.2824:105-312
ENSG00000165804	ZNF219	1.429553754	0.415843419	1.757226701	0.003639138	up		yes	mRNA	0.430760494	1.568452927	2.289447839	0.539673636	0.437686008	0.270170614	14	21090046	21104722	-	ZNF219	protein_coding	GO:0000122|negative regulation of transcription by RNA polymerase II; GO:0001505|regulation of neurotransmitter levels; GO:0006351|transcription, DNA-templated; GO:0006355|regulation of transcription, DNA-templated; GO:0007165|signal transduction; GO:0007275|multicellular organism development; GO:0045892|negative regulation of transcription, DNA-templated	GO:0005634|nucleus; GO:0016021|integral component of membrane	GO:0000978|RNA polymerase II proximal promoter sequence-specific DNA binding; GO:0001227|DNA-binding transcription repressor activity, RNA polymerase II-specific; GO:0003677|DNA binding; GO:0003700|DNA-binding transcription factor activity; GO:0004969|histamine receptor activity; GO:0046872|metal ion binding	--	--	3071	NP_057507.2	NP_057507.2 zinc finger protein 219 [Homo sapiens]	sp|Q9P2Y4|ZN219_HUMAN	sp|Q9P2Y4|ZN219_HUMAN Zinc finger protein 219 OS=Homo sapiens GN=ZNF219 PE=1 SV=2	9606.ENSP00000354206	zinc finger protein 219; May be involved in transcriptional regulation	_	KOG1721	_	_
ENSG00000018280	SLC11A1	26.75999386	9.753676658	1.455120385	0.003656976	up		yes	mRNA	8.809062196	39.34149956	32.12941983	12.28465966	10.02757021	6.948800098	2	218382029	218396894	+	SLC11A1	protein_coding	GO:0001818|negative regulation of cytokine production; GO:0001819|positive regulation of cytokine production; GO:0002309|T cell proliferation involved in immune response; GO:0002369|T cell cytokine production; GO:0002606|positive regulation of dendritic cell antigen processing and presentation; GO:0002827|positive regulation of T-helper 1 type immune response; GO:0006826|iron ion transport; GO:00…	GO:0005764|lysosome; GO:0005770|late endosome; GO:0005886|plasma membrane; GO:0005887|integral component of plasma membrane; GO:0030670|phagocytic vesicle membrane; GO:0031902|late endosome membrane; GO:0070821|tertiary granule membrane; GO:0101003|ficolin-1-rich granule membrane	GO:0005384|manganese ion transmembrane transporter activity; GO:0042803|protein homodimerization activity; GO:0046915|transition metal ion transmembrane transporter activity; GO:0051139|metal ion:proton antiporter activity	ko:K12347|SLC11A1,NRAMP1	ko04142|Lysosome	5772	BAD92887.1	BAD92887.1 solute carrier family 11 (proton-coupled divalent metal ion transporters), member 1 variant, partial [Homo sapiens]	sp|P49279|NRAM1_HUMAN	sp|P49279|NRAM1_HUMAN Natural resistance-associated macrophage protein 1 OS=Homo sapiens GN=SLC11A1 PE=2 SV=1	9598.ENSPTRP00000022081	Natural resistance-associated macrophage protein 1 Fragment	COG1914	KOG1291	_	PF01566.15|Nramp|Natural resistance-associated macrophage protein|ENST00000468221|m.459:1-246
ENSG00000235169	SMIM1	3.581688871	0.58395634	2.596233592	0.003674799	up		yes	mRNA	0.473027743	6.606897607	3.665141263	0.508748089	1.007298047	0.235822882	1	3772761	3775982	+	SMIM1	protein_coding	--	GO:0005886|plasma membrane; GO:0016021|integral component of membrane; GO:0070062|extracellular exosome	--	--	--	547	EAW71480.1	EAW71480.1 hCG2041529, partial [Homo sapiens]	sp|B2RUZ4|SMIM1_HUMAN	sp|B2RUZ4|SMIM1_HUMAN Small integral membrane protein 1 OS=Homo sapiens GN=SMIM1 PE=1 SV=1	_	_	_	_	_	_
ENSG00000064932	SBNO2	18.9432335	6.533325688	1.534348012	0.00369164	up		yes	mRNA	5.945821666	14.82044065	36.06343817	6.946338613	6.201473147	6.452165304	19	1107636	1174283	-	SBNO2	protein_coding	GO:0002281|macrophage activation involved in immune response; GO:0006351|transcription, DNA-templated; GO:0030282|bone mineralization; GO:0045892|negative regulation of transcription, DNA-templated; GO:0045944|positive regulation of transcription by RNA polymerase II; GO:0050727|regulation of inflammatory response; GO:0061430|bone trabecula morphogenesis; GO:0071222|cellular response to lipopolys…	--	--	--	--	4923	NP_055778.2	NP_055778.2 protein strawberry notch homolog 2 isoform 1 [Homo sapiens]	sp|Q9Y2G9|SBNO2_HUMAN	sp|Q9Y2G9|SBNO2_HUMAN Protein strawberry notch homolog 2 OS=Homo sapiens GN=SBNO2 PE=2 SV=3	9606.ENSP00000354733	strawberry notch homolog 2 (Drosophila); Seems to have transcriptional repression activity i [...]	_	KOG1513	_	PF13872.3|AAA_34|P-loop containing NTP hydrolase pore-1|ENST00000361757|m.1819:215-505;PF13871.3|Helicase_C_4|C-terminal domain on Strawberry notch homologue|ENST00000361757|m.1819:732-1010;PF04851.12|ResIII|Type III restriction enzyme, res subunit|ENST00000361757|m.1819:251-422
ENSG00000180815	MAP3K15	0.36948532	0.060866803	2.420862199	0.003700273	up		yes	mRNA	0.191511304	0.486834772	0.430109884	0.099503933	0.066491974	0.016604504	X	19360056	19515261	-	MAP3K15	protein_coding	GO:0000186|activation of MAPKK activity	GO:0005622|intracellular	GO:0004709|MAP kinase kinase kinase activity; GO:0005524|ATP binding; GO:0046872|metal ion binding	ko:K13986|MAP3K15	--	4697	XP_011543809.3	XP_011543809.3 mitogen-activated protein kinase kinase kinase 15 isoform X1 [Homo sapiens]	sp|Q6ZN16|M3K15_HUMAN	sp|Q6ZN16|M3K15_HUMAN Mitogen-activated protein kinase kinase kinase 15 OS=Homo sapiens GN=MAP3K15 PE=1 SV=2	_	_	_	_	_	PF00069.22|Pkinase|Protein kinase domain|ENST00000518578|m.8939:132-382;PF07714.14|Pkinase_Tyr|Protein tyrosine kinase|ENST00000518578|m.8939:132-379;PF13281.3|DUF4071|Domain of unknown function (DUF4071)|ENST00000518578|m.8940:46-388
ENSG00000285258	ATXN7	3.822854713	1.448206028	1.394224742	0.003712957	up		yes	mRNA	1.849210811	6.137619545	3.481733783	1.824227236	1.332433867	1.18795698	3	63864557	64003462	+	ATXN7	protein_coding	GO:0000226|microtubule cytoskeleton organization; GO:0006351|transcription, DNA-templated; GO:0006997|nucleus organization; GO:0007601|visual perception; GO:0016578|histone deubiquitination; GO:0016579|protein deubiquitination; GO:0042326|negative regulation of phosphorylation; GO:0043569|negative regulation of insulin-like growth factor receptor signaling pathway; GO:0045944|positive regulation …	GO:0005634|nucleus; GO:0005654|nucleoplasm; GO:0005730|nucleolus; GO:0005829|cytosol; GO:0015630|microtubule cytoskeleton; GO:0016363|nuclear matrix	GO:0003682|chromatin binding; GO:0036459|thiol-dependent ubiquitinyl hydrolase activity	ko:K11318|ATXN7,SCA7	--	7224	NP_000324.1	NP_000324.1 ataxin-7 isoform a [Homo sapiens]	sp|O15265|ATX7_HUMAN	sp|O15265|ATX7_HUMAN Ataxin-7 OS=Homo sapiens GN=ATXN7 PE=1 SV=1	9606.ENSP00000381590	ataxin 7; Involved in neurodegeneration. Acts as component of the STAGA transcription coacti [...]	_	KOG4140	_	PF08313.9|SCA7|SCA7, zinc-binding domain|ENST00000295900|m.5956:333-394
ENSG00000272333	KMT2B	3.819437148	1.462560276	1.378805671	0.003725389	up		yes	mRNA	1.999900922	2.764130967	6.694279554	1.645425648	1.337862124	1.404393057	19	35718019	35738878	+	KMT2B	protein_coding	GO:0001541|ovarian follicle development; GO:0006351|transcription, DNA-templated; GO:0007613|memory; GO:0009994|oocyte differentiation; GO:0016458|gene silencing; GO:0030728|ovulation; GO:0045652|regulation of megakaryocyte differentiation; GO:0048096|chromatin-mediated maintenance of transcription; GO:0051568|histone H3-K4 methylation; GO:0051569|regulation of histone H3-K4 methylation; GO:00801…	GO:0005634|nucleus; GO:0005654|nucleoplasm; GO:0035097|histone methyltransferase complex	GO:0003677|DNA binding; GO:0003700|DNA-binding transcription factor activity; GO:0008270|zinc ion binding; GO:0018024|histone-lysine N-methyltransferase activity; GO:0042800|histone methyltransferase activity (H3-K4 specific)	ko:K14959|MLL4	ko00310|Lysine degradation	8469	NP_055542.1	NP_055542.1 histone-lysine N-methyltransferase 2B [Homo sapiens]	sp|Q9UMN6|KMT2B_HUMAN	sp|Q9UMN6|KMT2B_HUMAN Histone-lysine N-methyltransferase 2B OS=Homo sapiens GN=KMT2B PE=1 SV=1	9606.ENSP00000222270	Histone-lysine N-methyltransferase MLL4 (EC 2.1.1.43)(Myeloid/lymphoid or mixed-lineage leuk [...]	COG2940	KOG1084	_	PF00856.25|SET|SET domain|ENST00000420124|m.8718:2586-2690;PF05965.11|FYRC|F/Y rich C-terminus|ENST00000420124|m.8718:2411-2493;PF00628.26|PHD|PHD-finger|ENST00000420124|m.8718:1251-1303;PF00628.26|PHD|PHD-finger|ENST00000420124|m.8718:1337-1394;PF05964.11|FYRN|F/Y-rich N-terminus|ENST00000420124|m.8718:1733-1780;PF02008.17|zf-CXXC|CXXC zinc finger domain|ENST00000420124|m.8718:960-1005;PF13771.3…
ENSG00000177427	MIEF2	1.601847535	0.499150797	1.662550373	0.003752708	up		yes	mRNA	1.274386081	1.708950734	1.822205791	0.433121641	0.819524139	0.244806611	17	18260534	18266552	+	MIEF2	protein_coding	GO:0007005|mitochondrion organization; GO:0032464|positive regulation of protein homooligomerization; GO:0090141|positive regulation of mitochondrial fission; GO:0090314|positive regulation of protein targeting to membrane	GO:0005739|mitochondrion; GO:0005741|mitochondrial outer membrane; GO:0016021|integral component of membrane	--	--	--	3364	XP_017827724.1	XP_017827724.1 PREDICTED: mitochondrial dynamics protein MID49 isoform X1 [Callithrix jacchus]	sp|Q96C03|MID49_HUMAN	sp|Q96C03|MID49_HUMAN Mitochondrial dynamics protein MID49 OS=Homo sapiens GN=MIEF2 PE=1 SV=1	9606.ENSP00000379057	Smith-Magenis syndrome chromosome region, candidate 7	_	_	NOG29631	PF03281.11|Mab-21|Mab-21 protein|ENST00000323019|m.994:397-509
ENSG00000131480	AOC2	8.448143969	2.868357366	1.555095394	0.003874751	up		yes	mRNA	4.750430516	5.304179155	15.28982224	4.38285426	2.045493645	2.176724194	17	42844600	42850707	+	AOC2	protein_coding	GO:0006584|catecholamine metabolic process; GO:0006805|xenobiotic metabolic process; GO:0007601|visual perception; GO:0009308|amine metabolic process	GO:0005737|cytoplasm; GO:0005886|plasma membrane	GO:0005507|copper ion binding; GO:0008131|primary amine oxidase activity; GO:0009055|electron transfer activity; GO:0048038|quinone binding; GO:0052593|tryptamine:oxygen oxidoreductase (deaminating) activity; GO:0052594|aminoacetone:oxygen oxidoreductase(deaminating) activity; GO:0052595|aliphatic-amine oxidase activity; GO:0052596|phenethylamine:oxygen oxidoreductase (deaminating) activity	ko:K00276|AOC3,AOC2,tynA	ko00260|Glycine, serine and threonine metabolism; ko00350|Tyrosine metabolism; ko00360|Phenylalanine metabolism; ko00410|beta-Alanine metabolism; ko00950|Isoquinoline alkaloid biosynthesis; ko00960|Tropane, piperidine and pyridine alkaloid biosynthesis; ko01100|Metabolic pathways; ko01110|Biosynthesis of secondary metabolites	2657	NP_033720.2	NP_033720.2 retina-specific copper amine oxidase isoform b precursor [Homo sapiens]	sp|O75106|AOC2_HUMAN	sp|O75106|AOC2_HUMAN Retina-specific copper amine oxidase OS=Homo sapiens GN=AOC2 PE=1 SV=2	9606.ENSP00000253799	amine oxidase, copper containing 2 (retina-specific); Has a monoamine oxidase activity with [...]	COG3733	KOG1186	_	PF01179.17|Cu_amine_oxid|Copper amine oxidase, enzyme domain|ENST00000253799|m.4184:310-715;PF02727.13|Cu_amine_oxidN2|Copper amine oxidase, N2 domain|ENST00000253799|m.4184:62-148;PF02728.13|Cu_amine_oxidN3|Copper amine oxidase, N3 domain|ENST00000253799|m.4184:165-262
ENSG00000124107	SLPI	63.04227261	19.50441556	1.692008115	0.003901847	up		yes	mRNA	28.0292748	135.3024468	25.79509626	14.23555686	24.86978317	19.40790665	20	45252239	45254564	-	SLPI	protein_coding	GO:0006955|immune response; GO:0019731|antibacterial humoral response; GO:0032091|negative regulation of protein binding; GO:0032496|response to lipopolysaccharide; GO:0035821|modification of morphology or physiology of other organism; GO:0043312|neutrophil degranulation; GO:0045071|negative regulation of viral genome replication; GO:0045087|innate immune response	GO:0005576|extracellular region; GO:0005615|extracellular space; GO:0005794|Golgi apparatus; GO:0035580|specific granule lumen; GO:0070062|extracellular exosome	GO:0003677|DNA binding; GO:0003729|mRNA binding; GO:0004866|endopeptidase inhibitor activity; GO:0004867|serine-type endopeptidase inhibitor activity; GO:0019899|enzyme binding	--	--	596	NP_003055.1	NP_003055.1 antileukoproteinase precursor [Homo sapiens]	sp|P03973|SLPI_HUMAN	sp|P03973|SLPI_HUMAN Antileukoproteinase OS=Homo sapiens GN=SLPI PE=1 SV=2	9606.ENSP00000342082	secretory leukocyte peptidase inhibitor; Acid-stable proteinase inhibitor with strong affini [...]	_	_	NOG45457	PF00095.18|WAP|WAP-type (Whey Acidic Protein) 'four-disulfide core'|ENST00000338380|m.5407:38-82;PF00095.18|WAP|WAP-type (Whey Acidic Protein) 'four-disulfide core'|ENST00000338380|m.5407:92-136
ENSG00000214456	PLIN5	3.557160422	1.259061245	1.491014402	0.003944119	up		yes	mRNA	1.310684723	4.914750652	4.446045891	1.370502901	1.0517792	1.354901635	19	4522531	4535224	-	PLIN5	protein_coding	GO:0010867|positive regulation of triglyceride biosynthetic process; GO:0010884|positive regulation of lipid storage; GO:0010890|positive regulation of sequestering of triglyceride; GO:0010897|negative regulation of triglyceride catabolic process; GO:0019915|lipid storage; GO:0031999|negative regulation of fatty acid beta-oxidation; GO:0032000|positive regulation of fatty acid beta-oxidation; GO:…	GO:0005737|cytoplasm; GO:0005739|mitochondrion; GO:0005811|lipid droplet; GO:0005829|cytosol	GO:0035473|lipase binding; GO:0042802|identical protein binding	ko:K20255|PLIN5	ko03320|PPAR signaling pathway	2470	NP_001013728.2	NP_001013728.2 perilipin-5 [Homo sapiens]	sp|Q00G26|PLIN5_HUMAN	sp|Q00G26|PLIN5_HUMAN Perilipin-5 OS=Homo sapiens GN=PLIN5 PE=1 SV=2	9606.ENSP00000371272	perilipin 5; Binds to lipid droplets and protects them from lipolytic degradation	_	_	NOG68472	PF03036.13|Perilipin|Perilipin family|ENST00000381848|m.3169:44-394
ENSG00000076356	PLXNA2	0.863349229	0.287806441	1.552183707	0.003947135	up		yes	mRNA	0.65998028	0.601561571	1.328505835	0.450678229	0.137433579	0.275307514	1	208022242	208244320	-	PLXNA2	protein_coding	GO:0001756|somitogenesis; GO:0021785|branchiomotor neuron axon guidance; GO:0021915|neural tube development; GO:0021935|cerebellar granule cell precursor tangential migration; GO:0030334|regulation of cell migration; GO:0048841|regulation of axon extension involved in axon guidance; GO:0051642|centrosome localization; GO:0060037|pharyngeal system development; GO:0060174|limb bud formation; GO:007…	GO:0002116|semaphorin receptor complex; GO:0005886|plasma membrane; GO:0005887|integral component of plasma membrane	GO:0017154|semaphorin receptor activity; GO:0042802|identical protein binding	ko:K06820|PLXNA	ko04360|Axon guidance	11444	XP_016793354.1	XP_016793354.1 plexin-A2 isoform X1 [Pan troglodytes]	sp|O75051|PLXA2_HUMAN	sp|O75051|PLXA2_HUMAN Plexin-A2 OS=Homo sapiens GN=PLXNA2 PE=1 SV=4	_	_	_	_	_	PF08337.9|Plexin_cytopl|Plexin cytoplasmic RasGAP domain|ENST00000367033|m.2318:1326-1878;PF01403.16|Sema|Sema domain|ENST00000367033|m.2318:67-504;PF01833.21|TIG|IPT/TIG domain|ENST00000367033|m.2318:873-965;PF01833.21|TIG|IPT/TIG domain|ENST00000367033|m.2318:969-1052;PF01833.21|TIG|IPT/TIG domain|ENST00000367033|m.2318:1056-1154;PF01833.21|TIG|IPT/TIG domain|ENST00000367033|m.2318:1172-1238;PF…
ENSG00000157551	KCNJ15	26.01314858	9.382222979	1.470256962	0.003964609	up		yes	mRNA	11.3833884	47.90637378	18.74968357	13.51753807	7.305455387	7.323675476	21	38155549	38307357	+	KCNJ15	protein_coding	GO:0006813|potassium ion transport; GO:1990573|potassium ion import across plasma membrane	GO:0005886|plasma membrane; GO:0005887|integral component of plasma membrane	GO:0005242|inward rectifier potassium channel activity; GO:0015467|G-protein activated inward rectifier potassium channel activity	ko:K05008|KCNJ15	ko04971|Gastric acid secretion	8399	XP_004092367.1	XP_004092367.1 PREDICTED: ATP-sensitive inward rectifier potassium channel 15 isoform X1 [Nomascus leucogenys]	sp|Q99712|KCJ15_HUMAN	sp|Q99712|KCJ15_HUMAN ATP-sensitive inward rectifier potassium channel 15 OS=Homo sapiens GN=KCNJ15 PE=1 SV=2	9598.ENSPTRP00000023935	potassium inwardly-rectifying channel, subfamily J, member 15	_	KOG3827	_	PF01007.17|IRK|Inward rectifier potassium channel|ENST00000328656|m.8014:30-356
ENSG00000114626	ABTB1	34.1715208	14.18180782	1.268158208	0.003984252	up		yes	mRNA	15.61390807	36.91633742	49.9843169	16.51251178	13.21108084	12.82183085	3	127672935	127680920	+	ABTB1	protein_coding	GO:0006511|ubiquitin-dependent protein catabolic process; GO:0030162|regulation of proteolysis; GO:0043161|proteasome-mediated ubiquitin-dependent protein catabolic process	GO:0005730|nucleolus; GO:0005737|cytoplasm; GO:0005829|cytosol; GO:0005886|plasma membrane; GO:0019005|SCF ubiquitin ligase complex	GO:0003746|translation elongation factor activity; GO:0031625|ubiquitin protein ligase binding	ko:K10520|ABTB1,BPOZ	--	5061	AAQ04661.1	AAQ04661.1 Unknown [Homo sapiens]	sp|Q969K4|ABTB1_HUMAN	sp|Q969K4|ABTB1_HUMAN Ankyrin repeat and BTB/POZ domain-containing protein 1 OS=Homo sapiens GN=ABTB1 PE=1 SV=1	9606.ENSP00000232744	ankyrin repeat and BTB (POZ) domain containing 1; May act as a mediator of the PTEN growth-s [...]	COG0666	KOG0511	_	PF07707.12|BACK|BTB And C-terminal Kelch|ENST00000464431|m.7840:25-68
ENSG00000135226	UGT2B28	0.015030961	0.552821277	-4.490891282	0.001702632	down		yes	mRNA	0	0	0.045092883	0.695816399	0.584018549	0.378628883	4	69280499	69295050	+	UGT2B28	protein_coding	GO:0006805|xenobiotic metabolic process; GO:0008152|metabolic process	GO:0005783|endoplasmic reticulum; GO:0005789|endoplasmic reticulum membrane; GO:0016021|integral component of membrane; GO:0031090|organelle membrane	GO:0015020|glucuronosyltransferase activity	ko:K00699|UGT	ko00040|Pentose and glucuronate interconversions; ko00053|Ascorbate and aldarate metabolism; ko00140|Steroid hormone biosynthesis; ko00830|Retinol metabolism; ko00860|Porphyrin and chlorophyll metabolism; ko00980|Metabolism of xenobiotics by cytochrome P450; ko00982|Drug metabolism - cytochrome P450; ko00983|Drug metabolism - other enzymes; ko01100|Metabolic pathways; ko01110|Biosynthesis of seco…	1833	NP_444267.1	NP_444267.1 UDP-glucuronosyltransferase 2B28 isoform 1 precursor [Homo sapiens]	sp|Q9BY64|UDB28_HUMAN	sp|Q9BY64|UDB28_HUMAN UDP-glucuronosyltransferase 2B28 OS=Homo sapiens GN=UGT2B28 PE=1 SV=1	9606.ENSP00000334276	UDP glucuronosyltransferase 2 family, polypeptide B28; UDPGTs are of major importance in the [...]	COG1819	KOG1192	_	PF00201.15|UDPGT|UDP-glucoronosyl and UDP-glucosyl transferase|ENST00000335568|m.2160:24-525;PF04101.13|Glyco_tran_28_C|Glycosyltransferase family 28 C-terminal domain|ENST00000335568|m.2160:371-444
ENSG00000259332	ST20-MTHFS	7.701473709	2.183945049	1.813479203	0.003994559	up		yes	mRNA	4.72546045	3.607069435	14.77189124	1.355280043	2.934960833	2.261594271	15	79845150	79923754	-	ST20-MTHFS	protein_coding	GO:0006536|glutamate metabolic process; GO:0009396|folic acid-containing compound biosynthetic process; GO:0015942|formate metabolic process; GO:0035999|tetrahydrofolate interconversion; GO:0046653|tetrahydrofolate metabolic process; GO:0046655|folic acid metabolic process; GO:0046657|folic acid catabolic process	GO:0005737|cytoplasm; GO:0005759|mitochondrial matrix; GO:0005829|cytosol	GO:0005524|ATP binding; GO:0005542|folic acid binding; GO:0030272|5-formyltetrahydrofolate cyclo-ligase activity; GO:0046872|metal ion binding	ko:K01934|MTHFS	ko00670|One carbon pool by folate; ko01100|Metabolic pathways	859	NP_001186689.1	NP_001186689.1 ST20-MTHFS protein [Homo sapiens]	sp|P49914|MTHFS_HUMAN	sp|P49914|MTHFS_HUMAN 5-formyltetrahydrofolate cyclo-ligase OS=Homo sapiens GN=MTHFS PE=1 SV=2	_	_	_	_	_	PF01812.17|5-FTHF_cyc-lig|5-formyltetrahydrofolate cyclo-ligase family|ENST00000479961|m.10136:13-174
ENSG00000110047	EHD1	13.85309694	5.332165515	1.375753003	0.004051966	up		yes	mRNA	5.515419553	12.74651986	23.2973514	5.560191765	4.754557429	5.68174735	11	64851642	64888296	-	EHD1	protein_coding	GO:0006886|intracellular protein transport; GO:0006897|endocytosis; GO:0007596|blood coagulation; GO:0010886|positive regulation of cholesterol storage; GO:0031175|neuron projection development; GO:0032456|endocytic recycling; GO:0034383|low-density lipoprotein particle clearance; GO:0042632|cholesterol homeostasis; GO:0051260|protein homooligomerization; GO:0060271|cilium assembly; GO:0061512|pr…	GO:0005811|lipid droplet; GO:0005886|plasma membrane; GO:0010008|endosome membrane; GO:0016020|membrane; GO:0020018|ciliary pocket membrane; GO:0031095|platelet dense tubular network membrane; GO:0031901|early endosome membrane; GO:0055038|recycling endosome membrane; GO:0070062|extracellular exosome	GO:0005509|calcium ion binding; GO:0005524|ATP binding; GO:0005525|GTP binding; GO:0017137|Rab GTPase binding; GO:0042802|identical protein binding; GO:0045296|cadherin binding	ko:K12483|EHD1	ko04144|Endocytosis	4551	XP_010994338.1	XP_010994338.1 PREDICTED: EH domain-containing protein 1 [Camelus dromedarius]	sp|Q9H4M9|EHD1_HUMAN	sp|Q9H4M9|EHD1_HUMAN EH domain-containing protein 1 OS=Homo sapiens GN=EHD1 PE=1 SV=2	_	_	_	_	_	PF12763.4|EF-hand_4|Cytoskeletal-regulatory complex EF hand|ENST00000320631|m.3999:446-531;PF16880.2|EHD_N|N-terminal EH-domain containing protein|ENST00000320631|m.3999:24-56;PF00350.20|Dynamin_N|Dynamin family|ENST00000320631|m.3999:61-221;PF01926.20|MMR_HSR1|50S ribosome-binding GTPase|ENST00000320631|m.3999:61-220
ENSG00000204301	NOTCH4	0.113899332	0.00422377	3.122792623	0.004074734	up		yes	mRNA	0.223737076	0.007731302	0.110229617	0	0.012671309	0	6	32194843	32224067	-	NOTCH4	protein_coding	GO:0001569|branching involved in blood vessel morphogenesis; GO:0001709|cell fate determination; GO:0001763|morphogenesis of a branching structure; GO:0001886|endothelial cell morphogenesis; GO:0006367|transcription initiation from RNA polymerase II promoter; GO:0007219|Notch signaling pathway; GO:0007220|Notch receptor processing; GO:0007221|positive regulation of transcription of Notch receptor…	GO:0000139|Golgi membrane; GO:0005576|extracellular region; GO:0005634|nucleus; GO:0005654|nucleoplasm; GO:0005789|endoplasmic reticulum membrane; GO:0005829|cytosol; GO:0005886|plasma membrane; GO:0005887|integral component of plasma membrane; GO:0009986|cell surface	GO:0005509|calcium ion binding; GO:0038023|signaling receptor activity; GO:0046982|protein heterodimerization activity	ko:K20996|NOTCH4	ko01522|Endocrine resistance; ko04320|Dorso-ventral axis formation; ko04330|Notch signaling pathway; ko04919|Thyroid hormone signaling pathway; ko05206|MicroRNAs in cancer; ko05224|Breast cancer	6745	EAX03621.1	EAX03621.1 hCG2001537, isoform CRA_i [Homo sapiens]	sp|Q99466|NOTC4_HUMAN	sp|Q99466|NOTC4_HUMAN Neurogenic locus notch homolog protein 4 OS=Homo sapiens GN=NOTCH4 PE=1 SV=2	9606.ENSP00000364163	Neurogenic locus notch homolog protein 4 Precursor (Notch 4)(hNotch4) [Contains Notch 4 extr [...]	COG0666	KOG1217	_	PF00008.24|EGF|EGF-like domain|ENST00000375023|m.4983:160-188;PF00008.24|EGF|EGF-like domain|ENST00000375023|m.4983:238-271;PF00008.24|EGF|EGF-like domain|ENST00000375023|m.4983:280-308;PF00008.24|EGF|EGF-like domain|ENST00000375023|m.4983:444-471;PF00008.24|EGF|EGF-like domain|ENST00000375023|m.4983:479-507;PF00008.24|EGF|EGF-like domain|ENST00000375023|m.4983:517-547;PF00008.24|EGF|EGF-like dom…
ENSG00000087903	RFX2	3.282149363	1.073386404	1.603481901	0.004087361	up		yes	mRNA	0.867460268	4.002767024	4.976220799	1.317128328	1.19073894	0.712291942	19	5993164	6199572	-	RFX2	protein_coding	GO:0001675|acrosome assembly; GO:0006351|transcription, DNA-templated; GO:0006357|regulation of transcription by RNA polymerase II; GO:0007286|spermatid development; GO:0045944|positive regulation of transcription by RNA polymerase II; GO:0060271|cilium assembly; GO:1990830|cellular response to leukemia inhibitory factor	GO:0005634|nucleus; GO:0005737|cytoplasm	GO:0000978|RNA polymerase II proximal promoter sequence-specific DNA binding; GO:0003677|DNA binding; GO:0003700|DNA-binding transcription factor activity	ko:K09173|RFX1_2_3	--	3993	NP_000626.2	NP_000626.2 DNA-binding protein RFX2 isoform a [Homo sapiens]	sp|P48378|RFX2_HUMAN	sp|P48378|RFX2_HUMAN DNA-binding protein RFX2 OS=Homo sapiens GN=RFX2 PE=1 SV=2	9606.ENSP00000306335	regulatory factor X, 2 (influences HLA class II expression)	_	KOG3712	_	PF04589.10|RFX1_trans_act|RFX1 transcription activation region|ENST00000303657|m.3513:54-204;PF02257.12|RFX_DNA_binding|RFX DNA-binding domain|ENST00000303657|m.3513:249-323
ENSG00000132510	KDM6B	12.69526672	5.182891434	1.290816693	0.00410084	up		yes	mRNA	6.009889821	14.35024155	17.72566877	6.784616296	4.543926627	4.220131378	17	7839904	7854796	+	KDM6B	protein_coding	GO:0002437|inflammatory response to antigenic stimulus; GO:0006338|chromatin remodeling; GO:0014823|response to activity; GO:0021766|hippocampus development; GO:0045165|cell fate commitment; GO:0045446|endothelial cell differentiation; GO:0045944|positive regulation of transcription by RNA polymerase II; GO:0048333|mesodermal cell differentiation; GO:0055007|cardiac muscle cell differentiation; G…	GO:0005634|nucleus; GO:0005654|nucleoplasm	GO:0003682|chromatin binding; GO:0008013|beta-catenin binding; GO:0032452|histone demethylase activity; GO:0043565|sequence-specific DNA binding; GO:0046872|metal ion binding; GO:0051213|dioxygenase activity; GO:0071558|histone demethylase activity (H3-K27 specific)	ko:K11448|KDM6B,JMJD3	--	6713	NP_001073893.1	NP_001073893.1 lysine-specific demethylase 6B isoform 1 [Homo sapiens]	sp|O15054|KDM6B_HUMAN	sp|O15054|KDM6B_HUMAN Lysine-specific demethylase 6B OS=Homo sapiens GN=KDM6B PE=1 SV=4	9606.ENSP00000254846	lysine (K)-specific demethylase 6B; Histone demethylase that specifically demethylates 'Lys- [...]	_	KOG1124;KOG1246	_	PF02373.19|JmjC|JmjC domain, hydroxylase|ENST00000254846|m.12669:1377-1485
ENSG00000127412	TRPV5	0.778221909	0.176139739	2.082215764	0.004146049	up		yes	mRNA	0.4028564	1.12454151	0.807267816	0.225665525	0.089361493	0.213392198	7	142908101	142933808	-	TRPV5	protein_coding	GO:0006816|calcium ion transport; GO:0035809|regulation of urine volume; GO:0051262|protein tetramerization; GO:0055074|calcium ion homeostasis; GO:0070588|calcium ion transmembrane transport; GO:0098703|calcium ion import across plasma membrane	GO:0005886|plasma membrane; GO:0005887|integral component of plasma membrane; GO:0016324|apical plasma membrane	GO:0005262|calcium channel activity; GO:0005516|calmodulin binding; GO:0046872|metal ion binding	ko:K04974|TRPV5	ko04961|Endocrine and other factor-regulated calcium reabsorption	2952	NP_062815.3	NP_062815.3 transient receptor potential cation channel subfamily V member 5 [Homo sapiens]	sp|Q9NQA5|TRPV5_HUMAN	sp|Q9NQA5|TRPV5_HUMAN Transient receptor potential cation channel subfamily V member 5 OS=Homo sapiens GN=TRPV5 PE=1 SV=2	9606.ENSP00000265310	transient receptor potential cation channel, subfamily V, member 5; Constitutively active ca [...]	_	KOG3676	_	PF12796.4|Ank_2|Ankyrin repeats (3 copies)|ENST00000265310|m.5663:50-145;PF12796.4|Ank_2|Ankyrin repeats (3 copies)|ENST00000265310|m.5663:116-193;PF13606.3|Ank_3|Ankyrin repeat|ENST00000265310|m.5663:163-190;PF00023.27|Ank|Ankyrin repeat|ENST00000265310|m.5663:117-146;PF00023.27|Ank|Ankyrin repeat|ENST00000265310|m.5663:163-193;PF00520.28|Ion_trans|Ion transport protein|ENST00000265310|m.5663:33…
ENSG00000141526	SLC16A3	16.13391072	6.131362015	1.394359548	0.004329187	up		yes	mRNA	6.319613839	13.14588741	28.93623091	6.109445233	6.266398914	6.018241898	17	82228397	82261129	+	SLC16A3	protein_coding	GO:0006090|pyruvate metabolic process; GO:0015718|monocarboxylic acid transport; GO:0035879|plasma membrane lactate transport; GO:0050900|leukocyte migration	GO:0005886|plasma membrane; GO:0005887|integral component of plasma membrane; GO:0016020|membrane; GO:0016021|integral component of membrane; GO:0031965|nuclear membrane	GO:0003723|RNA binding; GO:0008028|monocarboxylic acid transmembrane transporter activity; GO:0015129|lactate transmembrane transporter activity; GO:0015293|symporter activity	ko:K08180|SLC16A3	ko05230|Central carbon metabolism in cancer	4830	XP_011921406.1	XP_011921406.1 PREDICTED: monocarboxylate transporter 4 isoform X1 [Cercocebus atys]	sp|O15427|MOT4_HUMAN	sp|O15427|MOT4_HUMAN Monocarboxylate transporter 4 OS=Homo sapiens GN=SLC16A3 PE=1 SV=1	9606.ENSP00000376150	solute carrier family 16, member 3 (monocarboxylic acid transporter 4); Proton-linked monoca [...]	_	KOG2504	_	PF07690.13|MFS_1|Major Facilitator Superfamily|ENST00000581287|m.10076:28-371
ENSG00000085733	CTTN	2.338619245	0.748621216	1.63036122	0.004337314	up		yes	mRNA	0.761269026	4.446616523	1.807972185	0.694266532	0.859135072	0.692462044	11	70398404	70436584	+	CTTN	protein_coding	GO:0006886|intracellular protein transport; GO:0006898|receptor-mediated endocytosis; GO:0006930|substrate-dependent cell migration, cell extension; GO:0030041|actin filament polymerization; GO:0030516|regulation of axon extension; GO:0030838|positive regulation of actin filament polymerization; GO:0031532|actin cytoskeleton reorganization; GO:0045987|positive regulation of smooth muscle contract…	GO:0001726|ruffle; GO:0002102|podosome; GO:0005737|cytoplasm; GO:0005794|Golgi apparatus; GO:0005829|cytosol; GO:0005856|cytoskeleton; GO:0005886|plasma membrane; GO:0005905|clathrin-coated pit; GO:0005925|focal adhesion; GO:0005938|cell cortex; GO:0008076|voltage-gated potassium channel complex; GO:0030027|lamellipodium; GO:0030863|cortical cytoskeleton; GO:0043197|dendritic spine; GO:0043231|in…	GO:0005522|profilin binding; GO:0045296|cadherin binding	ko:K06106|CTTN,EMS1	ko04530|Tight junction; ko05100|Bacterial invasion of epithelial cells; ko05130|Pathogenic Escherichia coli infection; ko05131|Shigellosis; ko05205|Proteoglycans in cancer	3272	BAD96333.1	BAD96333.1 cortactin isoform a variant, partial [Homo sapiens]	sp|Q14247|SRC8_HUMAN	sp|Q14247|SRC8_HUMAN Src substrate cortactin OS=Homo sapiens GN=CTTN PE=1 SV=2	9544.ENSMMUP00000017450	cortactin	_	KOG3655	_	PF02218.12|HS1_rep|Repeat in HS1/Cortactin|ENST00000301843|m.5856:83-117;PF02218.12|HS1_rep|Repeat in HS1/Cortactin|ENST00000301843|m.5856:120-155;PF02218.12|HS1_rep|Repeat in HS1/Cortactin|ENST00000301843|m.5856:157-192;PF02218.12|HS1_rep|Repeat in HS1/Cortactin|ENST00000301843|m.5856:194-228;PF02218.12|HS1_rep|Repeat in HS1/Cortactin|ENST00000301843|m.5856:231-265;PF02218.12|HS1_rep|Repeat in H…
ENSG00000105656	ELL	8.049183718	3.10167109	1.372944149	0.004348887	up		yes	mRNA	3.671651133	7.186330261	13.28956976	3.881410409	2.823407993	2.600194867	19	18442663	18522127	-	ELL	protein_coding	GO:0001701|in utero embryonic development; GO:0006366|transcription by RNA polymerase II; GO:0006368|transcription elongation from RNA polymerase II promoter; GO:0010923|negative regulation of phosphatase activity; GO:0032786|positive regulation of DNA-templated transcription, elongation; GO:0032968|positive regulation of transcription elongation from RNA polymerase II promoter; GO:0042795|snRNA …	GO:0005654|nucleoplasm; GO:0008023|transcription elongation factor complex; GO:0015030|Cajal body; GO:0016607|nuclear speck; GO:0035327|transcriptionally active chromatin; GO:0035363|histone locus body	GO:0019902|phosphatase binding	ko:K15183|ELL	--	4074	NP_006523.1	NP_006523.1 RNA polymerase II elongation factor ELL [Homo sapiens]	sp|P55199|ELL_HUMAN	sp|P55199|ELL_HUMAN RNA polymerase II elongation factor ELL OS=Homo sapiens GN=ELL PE=1 SV=1	9606.ENSP00000262809	elongation factor RNA polymerase II; Elongation factor that can increase the catalytic rate [...]	_	KOG4796	_	PF10390.6|ELL|RNA polymerase II elongation factor ELL|ENST00000594635|m.7339:5-235;PF07303.10|Occludin_ELL|Occludin homology domain|ENST00000594635|m.7339:456-557
ENSG00000135407	AVIL	6.528556637	2.723720972	1.258106205	0.004413175	up		yes	mRNA	3.498622109	7.665727914	8.421319888	3.568838907	2.363147903	2.239176107	12	57797376	57818704	-	AVIL	protein_coding	GO:0007010|cytoskeleton organization; GO:0007399|nervous system development; GO:0010976|positive regulation of neuron projection development; GO:0051693|actin filament capping; GO:0060271|cilium assembly	GO:0005737|cytoplasm; GO:0015629|actin cytoskeleton; GO:0030424|axon; GO:0042995|cell projection; GO:0043005|neuron projection	GO:0003779|actin binding; GO:0051015|actin filament binding	ko:K08017|AVIL	--	2891	NP_006567.3	NP_006567.3 advillin [Homo sapiens]	sp|O75366|AVIL_HUMAN	sp|O75366|AVIL_HUMAN Advillin OS=Homo sapiens GN=AVIL PE=1 SV=3	9606.ENSP00000257861	advillin; Ca(2+)-regulated actin-binding protein	_	KOG0443	_	PF00626.19|Gelsolin|Gelsolin repeat|ENST00000257861|m.4005:26-105;PF00626.19|Gelsolin|Gelsolin repeat|ENST00000257861|m.4005:144-215;PF00626.19|Gelsolin|Gelsolin repeat|ENST00000257861|m.4005:265-339;PF00626.19|Gelsolin|Gelsolin repeat|ENST00000257861|m.4005:407-486;PF00626.19|Gelsolin|Gelsolin repeat|ENST00000257861|m.4005:524-592;PF00626.19|Gelsolin|Gelsolin repeat|ENST00000257861|m.4005:629-70…
ENSG00000135636	DYSF	40.04254217	14.17587504	1.49743867	0.004437762	up		yes	mRNA	11.57610461	56.20450809	52.3470138	19.75854791	13.42821328	9.340863933	2	71453722	71686768	+	DYSF	protein_coding	GO:0001778|plasma membrane repair; GO:0006906|vesicle fusion; GO:0006936|muscle contraction	GO:0005768|endosome; GO:0005769|early endosome; GO:0005770|late endosome; GO:0005815|microtubule organizing center; GO:0005886|plasma membrane; GO:0016021|integral component of membrane; GO:0030027|lamellipodium; GO:0030139|endocytic vesicle; GO:0030315|T-tubule; GO:0030659|cytoplasmic vesicle membrane; GO:0042383|sarcolemma; GO:0070062|extracellular exosome	GO:0005509|calcium ion binding; GO:0005543|phospholipid binding; GO:0005544|calcium-dependent phospholipid binding	ko:K18261|DYSF	--	6796	NP_003485.1	NP_003485.1 dysferlin isoform 8 [Homo sapiens]	sp|O75923|DYSF_HUMAN	sp|O75923|DYSF_HUMAN Dysferlin OS=Homo sapiens GN=DYSF PE=1 SV=1	9606.ENSP00000386881	dysferlin, limb girdle muscular dystrophy 2B (autosomal recessive); Key calcium ion sensor i [...]	_	KOG1326	_	PF00168.27|C2|C2 domain|ENST00000258104|m.5579:2-96;PF00168.27|C2|C2 domain|ENST00000258104|m.5579:221-310;PF00168.27|C2|C2 domain|ENST00000258104|m.5579:380-486;PF00168.27|C2|C2 domain|ENST00000258104|m.5579:1153-1260;PF00168.27|C2|C2 domain|ENST00000258104|m.5579:1340-1424;PF00168.27|C2|C2 domain|ENST00000258104|m.5579:1580-1669;PF00168.27|C2|C2 domain|ENST00000258104|m.5579:1836-1937;PF08150.9…
ENSG00000113749	HRH2	27.75437252	10.78923475	1.362305706	0.004470358	up		yes	mRNA	10.73690516	39.33457508	33.19163732	13.90488527	10.72289524	7.739923752	5	175658030	175710756	+	HRH2	protein_coding	GO:0001696|gastric acid secretion; GO:0045907|positive regulation of vasoconstriction	GO:0005886|plasma membrane; GO:0016021|integral component of membrane	GO:0004969|histamine receptor activity	ko:K04150|HRH2	ko04020|Calcium signaling pathway; ko04080|Neuroactive ligand-receptor interaction; ko04971|Gastric acid secretion	4225	XP_018884165.1	XP_018884165.1 PREDICTED: histamine H2 receptor isoform X3 [Gorilla gorilla gorilla]	sp|Q76MS7|HRH2_GORGO	sp|Q76MS7|HRH2_GORGO Histamine H2 receptor OS=Gorilla gorilla gorilla GN=HRH2 PE=3 SV=1	_	_	_	_	_	PF00001.18|7tm_1|7 transmembrane receptor (rhodopsin family)|ENST00000624694|m.1589:35-288;PF10320.6|7TM_GPCR_Srsx|Serpentine type 7TM GPCR chemoreceptor Srsx|ENST00000624694|m.1589:30-303
ENSG00000174151	CYB561D1	4.060581824	1.871679713	1.113213936	0.004486526	up		yes	mRNA	3.59651556	3.60267238	4.982557533	2.290260512	1.519577261	1.805201367	1	109494052	109502932	+	CYB561D1	protein_coding	GO:0055114|oxidation-reduction process	GO:0016021|integral component of membrane	GO:0046872|metal ion binding	--	--	5077	XP_007975877.1	XP_007975877.1 PREDICTED: cytochrome b561 domain-containing protein 1 isoform X1 [Chlorocebus sabaeus]	sp|Q8N8Q1|C56D1_HUMAN	sp|Q8N8Q1|C56D1_HUMAN Cytochrome b561 domain-containing protein 1 OS=Homo sapiens GN=CYB561D1 PE=2 SV=1	_	_	_	_	_	PF03188.13|Cytochrom_B561|Eukaryotic cytochrome b561|ENST00000430195|m.8371:21-153
ENSG00000164176	EDIL3	0.041104782	0.409479292	-3.037069397	0.001733307	down		yes	mRNA	0.097045706	0.02626864	0	0.647505629	0.322899764	0.258032482	5	83940554	84384793	-	EDIL3	protein_coding	GO:0007155|cell adhesion; GO:0007275|multicellular organism development; GO:0010811|positive regulation of cell-substrate adhesion	GO:0031012|extracellular matrix; GO:0070062|extracellular exosome; GO:1903561|extracellular vesicle	GO:0005178|integrin binding; GO:0005509|calcium ion binding	--	--	4727	NP_005702.3	NP_005702.3 EGF-like repeat and discoidin I-like domain-containing protein 3 isoform 1 precursor [Homo sapiens]	sp|O43854|EDIL3_HUMAN	sp|O43854|EDIL3_HUMAN EGF-like repeat and discoidin I-like domain-containing protein 3 OS=Homo sapiens GN=EDIL3 PE=1 SV=1	9606.ENSP00000296591	EGF-like repeats and discoidin I-like domains 3; Promotes adhesion of endothelial cells thro [...]	_	KOG1216;KOG1217	_	PF00754.22|F5_F8_type_C|F5/8 type C domain|ENST00000296591|m.8063:173-311;PF00754.22|F5_F8_type_C|F5/8 type C domain|ENST00000296591|m.8063:334-473;PF00008.24|EGF|EGF-like domain|ENST00000296591|m.8063:26-57;PF00008.24|EGF|EGF-like domain|ENST00000296591|m.8063:78-115
ENSG00000166548	TK2	11.62896283	3.954036416	1.553920382	0.004606846	up		yes	mRNA	2.899846797	20.81491982	11.17212189	4.478672154	3.962837537	3.420599556	16	66508003	66552544	-	TK2	protein_coding	GO:0006139|nucleobase-containing compound metabolic process; GO:0043097|pyrimidine nucleoside salvage; GO:0046092|deoxycytidine metabolic process; GO:0046104|thymidine metabolic process; GO:0071897|DNA biosynthetic process	GO:0005759|mitochondrial matrix	GO:0004137|deoxycytidine kinase activity; GO:0004797|thymidine kinase activity; GO:0005524|ATP binding; GO:0019206|nucleoside kinase activity	ko:K00857|tdk,TK	ko00240|Pyrimidine metabolism; ko00983|Drug metabolism - other enzymes; ko01100|Metabolic pathways	5114	EAW83017.1	EAW83017.1 thymidine kinase 2, mitochondrial, isoform CRA_e [Homo sapiens]	sp|O00142|KITM_HUMAN	sp|O00142|KITM_HUMAN Thymidine kinase 2, mitochondrial OS=Homo sapiens GN=TK2 PE=1 SV=4	9598.ENSPTRP00000013988	thymidine kinase 2, mitochondrial	COG1428	KOG4235	_	PF01712.16|dNK|Deoxynucleoside kinase|ENST00000299697|m.7374:95-302
ENSG00000182782	HCAR2	55.66767913	23.53149985	1.241892836	0.00466507	up		yes	mRNA	25.36270514	73.04976986	68.59056241	20.19687747	23.32685692	27.07076517	12	122701293	122703343	-	HCAR2	protein_coding	GO:0001781|neutrophil apoptotic process; GO:0033031|positive regulation of neutrophil apoptotic process; GO:0050995|negative regulation of lipid catabolic process; GO:0070165|positive regulation of adiponectin secretion	GO:0005886|plasma membrane; GO:0016021|integral component of membrane; GO:0030054|cell junction	GO:0070553|nicotinic acid receptor activity	ko:K08402|GPR109	ko04024|cAMP signaling pathway	2051	NP_808219.1	NP_808219.1 hydroxycarboxylic acid receptor 2 [Homo sapiens]	sp|Q8TDS4|HCAR2_HUMAN	sp|Q8TDS4|HCAR2_HUMAN Hydroxycarboxylic acid receptor 2 OS=Homo sapiens GN=HCAR2 PE=1 SV=1	9606.ENSP00000375066	G protein-coupled receptor 109B; Acts as a high affinity receptor for both nicotinic acid (a [...]	_	KOG3656	_	PF00001.18|7tm_1|7 transmembrane receptor (rhodopsin family)|ENST00000328880|m.7267:64-314
ENSG00000214237	MINDY4B	3.227477704	0.582992385	2.448784774	0.004692164	up		yes	mRNA	0.275231445	7.911955363	1.495246304	0.559140101	0.586096907	0.603740147	3	150871045	150905439	-	MINDY4B	protein_coding	--	--	--	--	--	1383	A8MYZ0.3	A8MYZ0.3 RecName: Full=Inactive ubiquitin carboxyl-terminal hydrolase MINDY-4B; AltName: Full=Protein FAM188B2	sp|A8MYZ0|MIY4B_HUMAN	sp|A8MYZ0|MIY4B_HUMAN Inactive ubiquitin carboxyl-terminal hydrolase MINDY-4B OS=Homo sapiens GN=MINDY4B PE=3 SV=2	_	_	_	_	_	PF13898.3|DUF4205|Domain of unknown function (DUF4205)|ENST00000465419|m.9091:106-455
ENSG00000166716	ZNF592	14.22003411	6.51660333	1.124534856	0.004855521	up		yes	mRNA	8.768500274	15.89015336	18.0014487	4.963139709	7.982580062	6.604090217	15	84748635	84806432	+	ZNF592	protein_coding	GO:0006351|transcription, DNA-templated; GO:0006355|regulation of transcription, DNA-templated	GO:0005634|nucleus	GO:0003677|DNA binding; GO:0046872|metal ion binding	ko:K19325|ZNF592	--	8131	NP_055445.2	NP_055445.2 zinc finger protein 592 [Homo sapiens]	sp|Q92610|ZN592_HUMAN	sp|Q92610|ZN592_HUMAN Zinc finger protein 592 OS=Homo sapiens GN=ZNF592 PE=1 SV=2	9606.ENSP00000299927	zinc finger protein 592; May be involved in transcriptional regulation	_	KOG1721	_	PF16622.2|zf-C2H2_11|zinc-finger C2H2-type|ENST00000560079|m.10444:1149-1177
ENSG00000100376	FAM118A	1.589273116	4.16574678	-1.384617892	0.002040795	down		yes	mRNA	1.973881141	1.099454714	1.694483492	5.569197835	2.636558554	4.291483949	22	45308968	45341955	+	FAM118A	protein_coding	--	GO:0016021|integral component of membrane	GO:0042802|identical protein binding	--	--	3458	NP_001336845.1	NP_001336845.1 protein FAM118A isoform 4 [Homo sapiens]	sp|Q9NWS6|F118A_HUMAN	sp|Q9NWS6|F118A_HUMAN Protein FAM118A OS=Homo sapiens GN=FAM118A PE=1 SV=2	9606.ENSP00000216214	family with sequence similarity 118, member A	_	_	NOG46711	PF13289.3|SIR2_2|SIR2-like domain|ENST00000216214|m.117:143-268
ENSG00000077238	IL4R	20.15039995	8.494857647	1.245165266	0.004860153	up		yes	mRNA	9.305998228	30.21493905	20.93026258	7.489144763	8.983521155	9.011907021	16	27313668	27364778	+	IL4R	protein_coding	GO:0002532|production of molecular mediator involved in inflammatory response; GO:0002639|positive regulation of immunoglobulin production; GO:0006955|immune response; GO:0007165|signal transduction; GO:0016064|immunoglobulin mediated immune response; GO:0030728|ovulation; GO:0042127|regulation of cell population proliferation; GO:0042832|defense response to protozoan; GO:0043032|positive regulat…	GO:0005615|extracellular space; GO:0005886|plasma membrane; GO:0005887|integral component of plasma membrane; GO:0043235|receptor complex	GO:0004913|interleukin-4 receptor activity	ko:K05071|IL4R,CD124	ko04060|Cytokine-cytokine receptor interaction; ko04151|PI3K-Akt signaling pathway; ko04630|Jak-STAT signaling pathway; ko04640|Hematopoietic cell lineage; ko04658|Th1 and Th2 cell differentiation; ko04659|Th17 cell differentiation; ko05321|Inflammatory bowel disease (IBD)	3685	NP_000409.1	NP_000409.1 interleukin-4 receptor subunit alpha isoform a precursor [Homo sapiens]	sp|P24394|IL4RA_HUMAN	sp|P24394|IL4RA_HUMAN Interleukin-4 receptor subunit alpha OS=Homo sapiens GN=IL4R PE=1 SV=1	9606.ENSP00000170630	interleukin 4 receptor; Receptor for both interleukin 4 and interleukin 13. Couples to the J [...]	_	_	NOG46569	PF09238.7|IL4Ra_N|Interleukin-4 receptor alpha chain, N-terminal|ENST00000395762|m.4770:28-121
ENSG00000127663	KDM4B	6.390347515	2.625589253	1.280024691	0.004863172	up		yes	mRNA	2.913652893	5.894591002	10.36279865	2.841259206	2.576829056	2.458679497	19	4969113	5153595	+	KDM4B	protein_coding	GO:0006351|transcription, DNA-templated; GO:0006355|regulation of transcription, DNA-templated; GO:0033169|histone H3-K9 demethylation; GO:0070544|histone H3-K36 demethylation	GO:0005654|nucleoplasm	GO:0032452|histone demethylase activity; GO:0032454|histone demethylase activity (H3-K9 specific); GO:0046872|metal ion binding; GO:0051864|histone demethylase activity (H3-K36 specific)	ko:K06709|KDM4,JMJD2,JHDM3	--	5703	XP_005259578.2	XP_005259578.2 lysine-specific demethylase 4B isoform X1 [Homo sapiens]	sp|O94953|KDM4B_HUMAN	sp|O94953|KDM4B_HUMAN Lysine-specific demethylase 4B OS=Homo sapiens GN=KDM4B PE=1 SV=4	9598.ENSPTRP00000017561	lysine (K)-specific demethylase 4B	COG5141	KOG0958	_	PF02373.19|JmjC|JmjC domain, hydroxylase|ENST00000611640|m.3241:176-292;PF13832.3|zf-HC5HC2H_2|PHD-zinc-finger like domain|ENST00000611640|m.3241:830-940;PF13771.3|zf-HC5HC2H|PHD-like zinc-binding domain|ENST00000611640|m.3241:851-940;PF02375.14|JmjN|jmjN domain|ENST00000611640|m.3241:16-50;PF13831.3|PHD_2|PHD-finger|ENST00000611640|m.3241:788-823
ENSG00000068024	HDAC4	8.676619991	3.783529678	1.195254101	0.004890804	up		yes	mRNA	4.498774089	10.78491348	10.7461724	4.517422723	3.90850744	2.924658872	2	239048168	239401654	-	HDAC4	protein_coding	GO:0000122|negative regulation of transcription by RNA polymerase II; GO:0001501|skeletal system development; GO:0002076|osteoblast development; GO:0006338|chromatin remodeling; GO:0006351|transcription, DNA-templated; GO:0006476|protein deacetylation; GO:0006954|inflammatory response; GO:0007399|nervous system development; GO:0008284|positive regulation of cell population proliferation; GO:00082…	GO:0000118|histone deacetylase complex; GO:0005634|nucleus; GO:0005654|nucleoplasm; GO:0005737|cytoplasm; GO:0005829|cytosol; GO:0017053|transcriptional repressor complex; GO:0030018|Z disc; GO:0031594|neuromuscular junction; GO:0031672|A band; GO:0032991|protein-containing complex; GO:0042641|actomyosin	GO:0001025|RNA polymerase III general transcription initiation factor binding; GO:0001047|core promoter binding; GO:0003682|chromatin binding; GO:0003714|transcription corepressor activity; GO:0004407|histone deacetylase activity; GO:0008134|transcription factor binding; GO:0008270|zinc ion binding; GO:0019901|protein kinase binding; GO:0030955|potassium ion binding; GO:0032041|NAD-dependent hist…	ko:K11406|HDAC4_5	ko04371|Apelin signaling pathway; ko05034|Alcoholism; ko05169|Epstein-Barr virus infection; ko05203|Viral carcinogenesis	8990	XP_006712941.1	XP_006712941.1 histone deacetylase 4 isoform X6 [Homo sapiens]	sp|P56524|HDAC4_HUMAN	sp|P56524|HDAC4_HUMAN Histone deacetylase 4 OS=Homo sapiens GN=HDAC4 PE=1 SV=3	9606.ENSP00000264606	histone deacetylase 4; Responsible for the deacetylation of lysine residues on the N-termina [...]	COG0123	KOG1343	_	PF00850.16|Hist_deacetyl|Histone deacetylase domain|ENST00000543185|m.2161:680-997;PF12203.5|HDAC4_Gln|Glutamine rich N terminal domain of histone deacetylase 4|ENST00000543185|m.2161:63-152
ENSG00000184557	SOCS3	24.40731665	8.868787475	1.459470089	0.004895823	up		yes	mRNA	7.23047301	39.74979402	26.24168291	7.545251474	9.939423217	9.121687733	17	78356778	78360077	-	SOCS3	protein_coding	GO:0007259|receptor signaling pathway via JAK-STAT; GO:0016567|protein ubiquitination; GO:0019221|cytokine-mediated signaling pathway; GO:0040008|regulation of growth; GO:0042531|positive regulation of tyrosine phosphorylation of STAT protein; GO:0042532|negative regulation of tyrosine phosphorylation of STAT protein; GO:0043066|negative regulation of apoptotic process; GO:0043687|post-translatio…	GO:0005737|cytoplasm; GO:0005829|cytosol	GO:0001784|phosphotyrosine residue binding; GO:0004860|protein kinase inhibitor activity	ko:K04696|SOCS3,CIS3	ko04120|Ubiquitin mediated proteolysis; ko04380|Osteoclast differentiation; ko04630|Jak-STAT signaling pathway; ko04668|TNF signaling pathway; ko04910|Insulin signaling pathway; ko04917|Prolactin signaling pathway; ko04920|Adipocytokine signaling pathway; ko04930|Type II diabetes mellitus; ko04931|Insulin resistance; ko04932|Non-alcoholic fatty liver disease (NAFLD); ko05160|Hepatitis C; ko05164|…	2734	NP_003946.3	NP_003946.3 suppressor of cytokine signaling 3 [Homo sapiens]	sp|O14543|SOCS3_HUMAN	sp|O14543|SOCS3_HUMAN Suppressor of cytokine signaling 3 OS=Homo sapiens GN=SOCS3 PE=1 SV=1	_	_	_	_	_	PF00017.21|SH2|SH2 domain|ENST00000330871|m.8922:184-265;PF07525.13|SOCS_box|SOCS box|ENST00000330871|m.8922:324-357
ENSG00000164308	ERAP2	8.845786516	22.69002209	-1.358001353	0.002108101	down		yes	mRNA	11.31652912	4.518634286	10.70219614	19.50063918	30.47224187	18.09718523	5	96875939	96919716	+	ERAP2	protein_coding	GO:0002250|adaptive immune response; GO:0002474|antigen processing and presentation of peptide antigen via MHC class I; GO:0007165|signal transduction; GO:0007267|cell-cell signaling; GO:0008217|regulation of blood pressure; GO:0019885|antigen processing and presentation of endogenous peptide antigen via MHC class I; GO:0043171|peptide catabolic process	GO:0005788|endoplasmic reticulum lumen; GO:0005789|endoplasmic reticulum membrane; GO:0005886|plasma membrane; GO:0016021|integral component of membrane	GO:0004175|endopeptidase activity; GO:0004177|aminopeptidase activity; GO:0008237|metallopeptidase activity; GO:0008270|zinc ion binding; GO:0042277|peptide binding; GO:0070006|metalloaminopeptidase activity	ko:K13723|ERAP2	--	5705	NP_071745.1	NP_071745.1 endoplasmic reticulum aminopeptidase 2 isoform 1 [Homo sapiens]	sp|Q6P179|ERAP2_HUMAN	sp|Q6P179|ERAP2_HUMAN Endoplasmic reticulum aminopeptidase 2 OS=Homo sapiens GN=ERAP2 PE=1 SV=2	_	_	_	_	_	PF01433.17|Peptidase_M1|Peptidase family M1|ENST00000437043|m.8368:68-458;PF11838.5|ERAP1_C|ERAP1-like C-terminal domain|ENST00000437043|m.8368:620-938
ENSG00000203710	CR1	63.6895775	21.48952627	1.566978932	0.004937991	up		yes	mRNA	20.27202629	132.1622883	38.63441791	27.74219545	20.1171021	16.60928127	1	207496147	207641765	+	CR1	protein_coding	GO:0006958|complement activation, classical pathway; GO:0030449|regulation of complement activation; GO:0043312|neutrophil degranulation; GO:0045087|innate immune response; GO:0045589|regulation of regulatory T cell differentiation; GO:0045957|negative regulation of complement activation, alternative pathway; GO:0045959|negative regulation of complement activation, classical pathway; GO:1900004|n…	GO:0005886|plasma membrane; GO:0005887|integral component of plasma membrane; GO:0009986|cell surface; GO:0030667|secretory granule membrane; GO:0070062|extracellular exosome; GO:0101003|ficolin-1-rich granule membrane	GO:0001618|virus receptor activity; GO:0001851|complement component C3b binding; GO:0001855|complement component C4b binding; GO:0001861|complement component C4b receptor activity; GO:0004877|complement component C3b receptor activity	ko:K04011|CR1,CD35	ko04610|Complement and coagulation cascades; ko04640|Hematopoietic cell lineage; ko05134|Legionellosis; ko05140|Leishmaniasis; ko05144|Malaria; ko05152|Tuberculosis	8597	XP_024309055.1	XP_024309055.1 complement receptor type 1 isoform X3 [Homo sapiens]	sp|P17927|CR1_HUMAN	sp|P17927|CR1_HUMAN Complement receptor type 1 OS=Homo sapiens GN=CR1 PE=1 SV=3	9598.ENSPTRP00000003245	Pan troglodytes mRNA sequence, 3'end of ORF. Fragment	_	KOG4297	_	PF00084.17|Sushi|Sushi repeat (SCR repeat)|ENST00000400960|m.2273:48-104;PF00084.17|Sushi|Sushi repeat (SCR repeat)|ENST00000400960|m.2273:109-166;PF00084.17|Sushi|Sushi repeat (SCR repeat)|ENST00000400960|m.2273:171-237;PF00084.17|Sushi|Sushi repeat (SCR repeat)|ENST00000400960|m.2273:243-298;PF00084.17|Sushi|Sushi repeat (SCR repeat)|ENST00000400960|m.2273:302-358;PF00084.17|Sushi|Sushi repeat …
ENSG00000100034	PPM1F	16.35548284	6.345279166	1.364628763	0.005019428	up		yes	mRNA	6.328030321	16.98191615	25.75650206	4.54275766	8.477217769	6.015862069	22	21919420	21952837	-	PPM1F	protein_coding	GO:0006469|negative regulation of protein kinase activity; GO:0010628|positive regulation of gene expression; GO:0010634|positive regulation of epithelial cell migration; GO:0010811|positive regulation of cell-substrate adhesion; GO:0016576|histone dephosphorylation; GO:0033137|negative regulation of peptidyl-serine phosphorylation; GO:0035690|cellular response to drug; GO:0035970|peptidyl-threon…	GO:0005829|cytosol; GO:0032991|protein-containing complex; GO:0048471|perinuclear region of cytoplasm	GO:0004722|protein serine/threonine phosphatase activity; GO:0016791|phosphatase activity; GO:0033192|calmodulin-dependent protein phosphatase activity; GO:0046872|metal ion binding	ko:K17502|PPM1F,POPX2	--	5587	BAH11809.1	BAH11809.1 unnamed protein product [Homo sapiens]	sp|P49593|PPM1F_HUMAN	sp|P49593|PPM1F_HUMAN Protein phosphatase 1F OS=Homo sapiens GN=PPM1F PE=1 SV=3	9606.ENSP00000263212	protein phosphatase 1F (PP2C domain containing); Dephosphorylates and concomitantly deactiva [...]	COG0631	KOG0698	_	PF00481.18|PP2C|Protein phosphatase 2C|ENST00000407142|m.10082:1-238;PF13672.3|PP2C_2|Protein phosphatase 2C|ENST00000407142|m.10082:17-131
ENSG00000116747	TROVE2	5.752275721	12.80606381	-1.153242637	0.002234132	down		yes	mRNA	7.484190699	4.255929451	5.516707013	10.55213517	14.05465469	13.81140158	1	193059422	193091777	+	TROVE2	protein_coding	GO:0002520|immune system development; GO:0006383|transcription by RNA polymerase III; GO:0007224|smoothened signaling pathway; GO:0009411|response to UV; GO:0060271|cilium assembly	GO:0005654|nucleoplasm; GO:0005829|cytosol; GO:1990904|ribonucleoprotein complex	GO:0003723|RNA binding; GO:0030620|U2 snRNA binding; GO:0046872|metal ion binding	ko:K11089|TROVE2,SSA2	ko05322|Systemic lupus erythematosus	7848	BAG51256.1	BAG51256.1 unnamed protein product [Homo sapiens]	sp|P10155|RO60_HUMAN	sp|P10155|RO60_HUMAN 60 kDa SS-A/Ro ribonucleoprotein OS=Homo sapiens GN=TROVE2 PE=1 SV=2	_	_	_	_	_	PF05731.8|TROVE|TROVE domain|ENST00000432079|m.1097:1-94
ENSG00000105443	CYTH2	2.330999517	0.985797394	1.233200492	0.005047221	up		yes	mRNA	1.317602885	2.298430007	3.376965659	0.956397187	1.052173075	0.948821921	19	48469032	48482314	+	CYTH2	protein_coding	GO:0032012|regulation of ARF protein signal transduction	GO:0005737|cytoplasm; GO:0005886|plasma membrane; GO:0030426|growth cone	GO:0005086|ARF guanyl-nucleotide exchange factor activity; GO:0008289|lipid binding; GO:0070679|inositol 1,4,5 trisphosphate binding	ko:K18441|CYTH	ko04072|Phospholipase D signaling pathway; ko04144|Endocytosis	4780	XP_003269785.1	XP_003269785.1 PREDICTED: cytohesin-2 isoform X2 [Nomascus leucogenys]	sp|Q76MY7|CYH2_CHLAE	sp|Q76MY7|CYH2_CHLAE Cytohesin-2 OS=Chlorocebus aethiops GN=CYTH2 PE=2 SV=1	_	_	_	_	_	PF01369.17|Sec7|Sec7 domain|ENST00000452733|m.12308:62-243;PF00169.26|PH|PH domain|ENST00000452733|m.12308:261-374
ENSG00000104856	RELB	5.209828142	1.693995769	1.615080555	0.005060416	up		yes	mRNA	1.421935424	5.860321468	8.347227534	1.808863471	2.00779227	1.265331567	19	45001430	45038198	+	RELB	protein_coding	GO:0000122|negative regulation of transcription by RNA polymerase II; GO:0002223|stimulatory C-type lectin receptor signaling pathway; GO:0006351|transcription, DNA-templated; GO:0006954|inflammatory response; GO:0007249|I-kappaB kinase/NF-kappaB signaling; GO:0019882|antigen processing and presentation; GO:0032688|negative regulation of interferon-beta production; GO:0032922|circadian regulation…	GO:0005634|nucleus; GO:0005654|nucleoplasm; GO:0005815|microtubule organizing center; GO:0005829|cytosol; GO:0032991|protein-containing complex; GO:0033256|I-kappaB/NF-kappaB complex	GO:0000977|RNA polymerase II regulatory region sequence-specific DNA binding; GO:0000981|DNA-binding transcription factor activity, RNA polymerase II-specific; GO:0001047|core promoter binding; GO:0003682|chromatin binding; GO:0003700|DNA-binding transcription factor activity; GO:0003714|transcription corepressor activity; GO:0019901|protein kinase binding; GO:0042802|identical protein binding	ko:K09253|RELB	ko04010|MAPK signaling pathway; ko04064|NF-kappa B signaling pathway; ko04380|Osteoclast differentiation; ko05166|HTLV-I infection; ko05169|Epstein-Barr virus infection	2294	NP_006500.2	NP_006500.2 transcription factor RelB [Homo sapiens]	sp|Q01201|RELB_HUMAN	sp|Q01201|RELB_HUMAN Transcription factor RelB OS=Homo sapiens GN=RELB PE=1 SV=2	9606.ENSP00000221452	v-rel reticuloendotheliosis viral oncogene homolog B; NF-kappa-B is a pleiotropic transcript [...]	_	_	NOG119056	PF16181.2|RelB_transactiv|RelB transactivation domain|ENST00000221452|m.11350:453-629;PF00554.19|RHD_DNA_bind|Rel homology DNA-binding domain|ENST00000221452|m.11350:177-345;PF16180.2|RelB_leu_zip|RelB leucine zipper|ENST00000221452|m.11350:68-152;PF16179.2|RHD_dimer|Rel homology dimerisation domain|ENST00000221452|m.11350:354-450
ENSG00000142552	RCN3	4.797786325	1.317094842	1.857101302	0.005071107	up		yes	mRNA	2.239276724	1.728383618	10.42569863	1.616180624	1.495065162	0.840038738	19	49527618	49546962	+	RCN3	protein_coding	--	GO:0005788|endoplasmic reticulum lumen	GO:0005509|calcium ion binding	--	--	1859	XP_018870109.1	XP_018870109.1 PREDICTED: reticulocalbin-3 isoform X1 [Gorilla gorilla gorilla]	sp|Q96D15|RCN3_HUMAN	sp|Q96D15|RCN3_HUMAN Reticulocalbin-3 OS=Homo sapiens GN=RCN3 PE=1 SV=1	9606.ENSP00000270645	reticulocalbin 3, EF-hand calcium binding domain	_	KOG4223	_	PF13202.3|EF-hand_5|EF hand|ENST00000270645|m.12855:125-140;PF13202.3|EF-hand_5|EF hand|ENST00000270645|m.12855:207-225;PF13833.3|EF-hand_8|EF-hand domain pair|ENST00000270645|m.12855:281-304
ENSG00000182885	ADGRG3	30.05191581	12.14076639	1.306889641	0.005198911	up		yes	mRNA	12.8203303	41.77876477	35.55665236	14.70434756	13.3535052	8.364446419	16	57668187	57689378	+	ADGRG3	protein_coding	GO:0007166|cell surface receptor signaling pathway; GO:0007186|G protein-coupled receptor signaling pathway; GO:0030183|B cell differentiation; GO:0030334|regulation of cell migration; GO:0032792|negative regulation of CREB transcription factor activity; GO:0043312|neutrophil degranulation; GO:1901223|negative regulation of NIK/NF-kappaB signaling	GO:0005886|plasma membrane; GO:0016021|integral component of membrane; GO:0035579|specific granule membrane	GO:0004930|G protein-coupled receptor activity	ko:K08452|GPR97	--	2728	NP_740746.4	NP_740746.4 adhesion G protein-coupled receptor G3 isoform 1 precursor [Homo sapiens]	sp|Q86Y34|AGRG3_HUMAN	sp|Q86Y34|AGRG3_HUMAN Adhesion G protein-coupled receptor G3 OS=Homo sapiens GN=ADGRG3 PE=1 SV=1	9606.ENSP00000332900	G protein-coupled receptor 97; Orphan receptor	_	KOG4193	_	PF00002.21|7tm_2|7 transmembrane receptor (Secretin family)|ENST00000333493|m.7019:268-517;PF01825.18|GPS|GPCR proteolysis site, GPS, motif|ENST00000333493|m.7019:214-255
ENSG00000039523	RIPOR1	3.689571151	1.471651208	1.320152178	0.005259937	up		yes	mRNA	2.303305576	2.654397441	6.111010434	1.09605009	1.462389737	1.856513799	16	67518418	67546788	+	RIPOR1	protein_coding	GO:0007266|Rho protein signal transduction; GO:0009267|cellular response to starvation; GO:0009611|response to wounding; GO:0030335|positive regulation of cell migration; GO:0034067|protein localization to Golgi apparatus; GO:0035024|negative regulation of Rho protein signal transduction; GO:0051683|establishment of Golgi localization; GO:0090316|positive regulation of intracellular protein trans…	GO:0005737|cytoplasm; GO:0005794|Golgi apparatus; GO:0012506|vesicle membrane; GO:0016020|membrane; GO:0031252|cell leading edge; GO:0070062|extracellular exosome	GO:0071889|14-3-3 protein binding	--	--	4260	NP_001180452.1	NP_001180452.1 rho family-interacting cell polarization regulator 1 isoform 3 [Homo sapiens]	sp|Q6ZS17|RIPR1_HUMAN	sp|Q6ZS17|RIPR1_HUMAN Rho family-interacting cell polarization regulator 1 OS=Homo sapiens GN=RIPOR1 PE=1 SV=1	_	_	_	_	_	PF15903.2|PL48|Filopodia upregulated, FAM65|ENST00000540839|m.7854:37-385;PF13646.3|HEAT_2|HEAT repeats|ENST00000540839|m.7854:1154-1222
ENSG00000185340	GAS2L1	1.47892071	0.350668721	2.045520713	0.005279409	up		yes	mRNA	0.227826038	1.68187296	2.527063132	0.32175677	0.52373991	0.206509482	22	29306582	29312785	+	GAS2L1	protein_coding	GO:0001578|microtubule bundle formation; GO:0007026|negative regulation of microtubule depolymerization; GO:0007050|cell cycle arrest; GO:0009267|cellular response to starvation; GO:0010629|negative regulation of gene expression; GO:0030308|negative regulation of cell growth; GO:0045647|negative regulation of erythrocyte differentiation; GO:0051726|regulation of cell cycle; GO:0097067|cellular re…	GO:0005737|cytoplasm; GO:0005856|cytoskeleton	GO:0008017|microtubule binding; GO:0008093|cytoskeletal adaptor activity; GO:0046966|thyroid hormone receptor binding	--	--	3382	NP_006469.2	NP_006469.2 GAS2-like protein 1 isoform a [Homo sapiens]	sp|Q99501|GA2L1_HUMAN	sp|Q99501|GA2L1_HUMAN GAS2-like protein 1 OS=Homo sapiens GN=GAS2L1 PE=1 SV=2	_	_	_	_	_	PF02187.14|GAS2|Growth-Arrest-Specific Protein 2 Domain|ENST00000618518|m.10847:208-276;PF00307.28|CH|Calponin homology (CH) domain|ENST00000618518|m.10847:28-147
ENSG00000123146	ADGRE5	50.47535274	19.66322428	1.359631458	0.005308407	up		yes	mRNA	19.96873171	45.45408863	86.00323789	23.69809477	20.96916321	14.32241487	19	14380501	14408725	+	ADGRE5	protein_coding	GO:0006928|movement of cell or subcellular component; GO:0006954|inflammatory response; GO:0006955|immune response; GO:0007155|cell adhesion; GO:0007166|cell surface receptor signaling pathway; GO:0007186|G protein-coupled receptor signaling pathway; GO:0007267|cell-cell signaling; GO:0043312|neutrophil degranulation	GO:0005886|plasma membrane; GO:0005887|integral component of plasma membrane; GO:0005925|focal adhesion; GO:0016020|membrane; GO:0030667|secretory granule membrane; GO:0070062|extracellular exosome	GO:0004888|transmembrane signaling receptor activity; GO:0004930|G protein-coupled receptor activity; GO:0005509|calcium ion binding	ko:K08446|CD97	--	3188	NP_510966.1	NP_510966.1 CD97 antigen isoform 1 preproprotein [Homo sapiens]	sp|P48960|CD97_HUMAN	sp|P48960|CD97_HUMAN CD97 antigen OS=Homo sapiens GN=CD97 PE=1 SV=4	9606.ENSP00000242786	CD97 molecule; Receptor potentially involved in both adhesion and signaling processes early [...]	_	KOG4193	_	PF00002.21|7tm_2|7 transmembrane receptor (Secretin family)|ENST00000242786|m.6111:572-807;PF07645.12|EGF_CA|Calcium-binding EGF domain|ENST00000242786|m.6111:90-140;PF07645.12|EGF_CA|Calcium-binding EGF domain|ENST00000242786|m.6111:142-184;PF07645.12|EGF_CA|Calcium-binding EGF domain|ENST00000242786|m.6111:186-233;PF07645.12|EGF_CA|Calcium-binding EGF domain|ENST00000242786|m.6111:235-282;PF126…
ENSG00000028277	POU2F2	3.52815356	1.553925772	1.177824624	0.005377051	up		yes	mRNA	3.084394294	2.384223628	5.115842759	1.295872007	1.36155118	2.004354127	19	42086110	42196585	-	POU2F2	protein_coding	GO:0002335|mature B cell differentiation; GO:0002380|immunoglobulin secretion involved in immune response; GO:0006355|regulation of transcription, DNA-templated; GO:0045893|positive regulation of transcription, DNA-templated; GO:0045944|positive regulation of transcription by RNA polymerase II; GO:0048305|immunoglobulin secretion; GO:0048469|cell maturation	GO:0005634|nucleus; GO:0005654|nucleoplasm; GO:0005737|cytoplasm; GO:0043231|intracellular membrane-bounded organelle	GO:0000978|RNA polymerase II proximal promoter sequence-specific DNA binding; GO:0001228|DNA-binding transcription activator activity, RNA polymerase II-specific; GO:0003677|DNA binding; GO:0003700|DNA-binding transcription factor activity; GO:0019904|protein domain specific binding; GO:0043565|sequence-specific DNA binding	ko:K09364|POU2F,OTF	--	6901	XP_020949171.1	XP_020949171.1 POU domain, class 2, transcription factor 2 isoform X7 [Sus scrofa]	sp|Q00196|PO2F2_MOUSE	sp|Q00196|PO2F2_MOUSE POU domain, class 2, transcription factor 2 OS=Mus musculus GN=Pou2f2 PE=2 SV=4	9598.ENSPTRP00000018974	POU class 2 homeobox 2	_	KOG3802	_	PF00157.14|Pou|Pou domain - N-terminal to homeobox domain|ENST00000389341|m.10686:183-253;PF00046.26|Homeobox|Homeobox domain|ENST00000389341|m.10686:282-338
ENSG00000090339	ICAM1	16.42867187	6.985951118	1.23250163	0.005439308	up		yes	mRNA	7.525314893	22.95919514	18.80150559	6.868099208	7.510295736	6.57945841	19	10270835	10286615	+	ICAM1	protein_coding	GO:0001541|ovarian follicle development; GO:0001910|regulation of leukocyte mediated cytotoxicity; GO:0001975|response to amphetamine; GO:0002291|T cell activation via T cell receptor contact with antigen bound to MHC molecule on antigen presenting cell; GO:0002438|acute inflammatory response to antigenic stimulus; GO:0002457|T cell antigen processing and presentation; GO:0002693|positive regulat…	GO:0001772|immunological synapse; GO:0005615|extracellular space; GO:0005886|plasma membrane; GO:0005887|integral component of plasma membrane; GO:0005925|focal adhesion; GO:0009897|external side of plasma membrane; GO:0009986|cell surface; GO:0016020|membrane; GO:0031012|extracellular matrix; GO:0045121|membrane raft; GO:0070062|extracellular exosome	GO:0001618|virus receptor activity; GO:0004888|transmembrane signaling receptor activity; GO:0005178|integrin binding; GO:0038023|signaling receptor activity	ko:K06490|ICAM1,CD54	ko04064|NF-kappa B signaling pathway; ko04514|Cell adhesion molecules (CAMs); ko04650|Natural killer cell mediated cytotoxicity; ko04668|TNF signaling pathway; ko04670|Leukocyte transendothelial migration; ko04933|AGE-RAGE signaling pathway in diabetic complications; ko05143|African trypanosomiasis; ko05144|Malaria; ko05150|Staphylococcus aureus infection; ko05164|Influenza A; ko05166|HTLV-I infe…	3252	NP_000192.2	NP_000192.2 intercellular adhesion molecule 1 precursor [Homo sapiens]	sp|P05362|ICAM1_HUMAN	sp|P05362|ICAM1_HUMAN Intercellular adhesion molecule 1 OS=Homo sapiens GN=ICAM1 PE=1 SV=2	9606.ENSP00000264832	intercellular adhesion molecule 1; ICAM proteins are ligands for the leukocyte adhesion prot [...]	_	_	NOG149321	PF03921.11|ICAM_N|Intercellular adhesion molecule (ICAM), N-terminal domain|ENST00000264832|m.4571:25-115
ENSG00000146070	PLA2G7	1.626755578	5.021875528	-1.62025734	0.002405584	down		yes	mRNA	2.633989381	0.81837315	1.427904203	5.419447812	5.649644392	3.996534381	6	46704201	46735693	-	PLA2G7	protein_coding	GO:0016042|lipid catabolic process; GO:0034374|low-density lipoprotein particle remodeling; GO:0034440|lipid oxidation; GO:0034441|plasma lipoprotein particle oxidation; GO:0046469|platelet activating factor metabolic process; GO:0050729|positive regulation of inflammatory response; GO:0090026|positive regulation of monocyte chemotaxis	GO:0005576|extracellular region; GO:0005737|cytoplasm; GO:0034362|low-density lipoprotein particle	GO:0003847|1-alkyl-2-acetylglycerophosphocholine esterase activity; GO:0005543|phospholipid binding; GO:0016788|hydrolase activity, acting on ester bonds; GO:0047499|calcium-independent phospholipase A2 activity	ko:K01062|PLA2G7,PAFAH	ko00565|Ether lipid metabolism; ko01100|Metabolic pathways; ko01110|Biosynthesis of secondary metabolites; ko01130|Biosynthesis of antibiotics	1882	NP_005075.3	NP_005075.3 platelet-activating factor acetylhydrolase precursor [Homo sapiens]	sp|Q13093|PAFA_HUMAN	sp|Q13093|PAFA_HUMAN Platelet-activating factor acetylhydrolase OS=Homo sapiens GN=PLA2G7 PE=1 SV=1	9606.ENSP00000274793	phospholipase A2, group VII (platelet-activating factor acetylhydrolase, plasma); Modulates [...]	COG4188	KOG3847	_	PF03403.10|PAF-AH_p_II|Platelet-activating factor acetylhydrolase, isoform II|ENST00000274793|m.6754:49-416;PF12740.4|Chlorophyllase2|Chlorophyllase enzyme|ENST00000274793|m.6754:142-286;PF00561.17|Abhydrolase_1|alpha/beta hydrolase fold|ENST00000274793|m.6754:146-315
ENSG00000153130	SCOC	0.650346328	2.378256133	-1.8546628	0.002496936	down		yes	mRNA	0.516091756	1.185431841	0.249515386	1.541844583	1.733544096	3.859379722	4	140257286	140385726	+	SCOC	protein_coding	GO:0016239|positive regulation of macroautophagy; GO:0061635|regulation of protein complex stability	GO:0000139|Golgi membrane; GO:0005654|nucleoplasm; GO:0005794|Golgi apparatus; GO:0005829|cytosol	--	ko:K20316|SCOC	--	5129	NP_001146956.1	NP_001146956.1 short coiled-coil protein isoform 1 [Homo sapiens]	sp|Q9UIL1|SCOC_HUMAN	sp|Q9UIL1|SCOC_HUMAN Short coiled-coil protein OS=Homo sapiens GN=SCOC PE=1 SV=2	_	_	_	_	_	PF10224.6|DUF2205|Predicted coiled-coil protein (DUF2205)|ENST00000608372|m.4485:81-153
ENSG00000197818	SLC9A8	12.83860648	5.433606026	1.238977335	0.00547385	up		yes	mRNA	6.07274052	19.57356293	12.86951597	6.171262277	5.453418237	4.676137565	20	49812713	49892242	+	SLC9A8	protein_coding	GO:0006811|ion transport; GO:0051453|regulation of intracellular pH; GO:0071805|potassium ion transmembrane transport	GO:0000139|Golgi membrane; GO:0005794|Golgi apparatus; GO:0016021|integral component of membrane	GO:0015385|sodium:proton antiporter activity; GO:0015386|potassium:proton antiporter activity	ko:K14724|SLC9A8,NHE8	--	6309	NP_001247420.1	NP_001247420.1 sodium/hydrogen exchanger 8 isoform 1 [Homo sapiens]	sp|Q9Y2E8|SL9A8_HUMAN	sp|Q9Y2E8|SL9A8_HUMAN Sodium/hydrogen exchanger 8 OS=Homo sapiens GN=SLC9A8 PE=1 SV=4	_	_	_	_	_	PF00999.18|Na_H_Exchanger|Sodium/hydrogen exchanger family|ENST00000417961|m.6018:138-557
ENSG00000151651	ADAM8	53.33659519	20.8139808	1.357150308	0.005550048	up		yes	mRNA	21.55165858	41.45060004	97.00752696	23.44594307	20.44022158	18.55577775	10	133262403	133276868	-	ADAM8	protein_coding	GO:0000902|cell morphogenesis; GO:0001525|angiogenesis; GO:0002523|leukocyte migration involved in inflammatory response; GO:0002675|positive regulation of acute inflammatory response; GO:0006954|inflammatory response; GO:0010954|positive regulation of protein processing; GO:0022407|regulation of cell-cell adhesion; GO:0022617|extracellular matrix disassembly; GO:0033089|positive regulation of T …	GO:0002102|podosome; GO:0005737|cytoplasm; GO:0005886|plasma membrane; GO:0005887|integral component of plasma membrane; GO:0009986|cell surface; GO:0032010|phagolysosome; GO:0032127|dense core granule membrane; GO:0035579|specific granule membrane; GO:0042581|specific granule; GO:0070820|tertiary granule; GO:0070821|tertiary granule membrane; GO:0071133|alpha9-beta1 integrin-ADAM8 complex; GO:01…	GO:0004222|metalloendopeptidase activity; GO:0004252|serine-type endopeptidase activity; GO:0005509|calcium ion binding; GO:0008237|metallopeptidase activity; GO:0008270|zinc ion binding; GO:0043621|protein self-association; GO:0050839|cell adhesion molecule binding	ko:K06540|ADAM8,CD156a	--	3279	NP_001100.3	NP_001100.3 disintegrin and metalloproteinase domain-containing protein 8 isoform 1 precursor [Homo sapiens]	sp|P78325|ADAM8_HUMAN	sp|P78325|ADAM8_HUMAN Disintegrin and metalloproteinase domain-containing protein 8 OS=Homo sapiens GN=ADAM8 PE=1 SV=2	_	_	_	_	_	PF01421.16|Reprolysin|Reprolysin (M12B) family zinc metalloprotease|ENST00000445355|m.9804:217-417;PF01562.16|Pep_M12B_propep|Reprolysin family propeptide|ENST00000445355|m.9804:57-172;PF13688.3|Reprolysin_5|Metallo-peptidase family M12|ENST00000445355|m.9804:216-386;PF00200.20|Disintegrin|Disintegrin|ENST00000445355|m.9804:434-506;PF13582.3|Reprolysin_3|Metallo-peptidase family M12B Reprolysin-l…
ENSG00000128309	MPST	1.42804906	0.481167525	1.549825814	0.005588064	up		yes	mRNA	0.610940521	1.148308716	2.524897943	0.442972079	0.432441545	0.568088951	22	37019635	37029822	+	MPST	protein_coding	GO:0001822|kidney development; GO:0001889|liver development; GO:0009440|cyanate catabolic process; GO:0009636|response to toxic substance; GO:0019346|transsulfuration; GO:0021510|spinal cord development; GO:0070814|hydrogen sulfide biosynthetic process	GO:0005739|mitochondrion; GO:0005829|cytosol; GO:0030054|cell junction; GO:0043005|neuron projection; GO:0045202|synapse; GO:0070062|extracellular exosome	GO:0004792|thiosulfate sulfurtransferase activity; GO:0016784|3-mercaptopyruvate sulfurtransferase activity; GO:0042802|identical protein binding	ko:K01011|TST,MPST,sseA	ko00270|Cysteine and methionine metabolism; ko00920|Sulfur metabolism; ko01100|Metabolic pathways; ko01120|Microbial metabolism in diverse environments; ko04122|Sulfur relay system	5872	BAD92061.1	BAD92061.1 3-mercaptopyruvate sulfurtransferase variant, partial [Homo sapiens]	sp|P25325|THTM_HUMAN	sp|P25325|THTM_HUMAN 3-mercaptopyruvate sulfurtransferase OS=Homo sapiens GN=MPST PE=1 SV=3	9606.ENSP00000380318	mercaptopyruvate sulfurtransferase; Transfer of a sulfur ion to cyanide or to other thiol co [...]	COG2897	KOG1529	_	PF00581.17|Rhodanese|Rhodanese-like domain|ENST00000485587|m.11804:16-136;PF00581.17|Rhodanese|Rhodanese-like domain|ENST00000485587|m.11805:34-114
ENSG00000047644	WWC3	19.23265783	8.781731428	1.13008886	0.005595073	up		yes	mRNA	11.7869085	26.1244613	19.7866037	11.16242224	8.334209035	6.848563014	X	10015562	10144478	+	WWC3	protein_coding	GO:0000122|negative regulation of transcription by RNA polymerase II; GO:0035331|negative regulation of hippo signaling; GO:0046621|negative regulation of organ growth	GO:0005829|cytosol	GO:0019900|kinase binding; GO:0060090|molecular adaptor activity	--	--	6647	AGV22437.1	AGV22437.1 WWC family member 3 [Homo sapiens]	sp|Q9ULE0|WWC3_HUMAN	sp|Q9ULE0|WWC3_HUMAN Protein WWC3 OS=Homo sapiens GN=WWC3 PE=1 SV=3	9606.ENSP00000370242	WWC family member 3	_	KOG3209	_	PF00397.23|WW|WW domain|ENST00000380861|m.8517:67-96
ENSG00000110719	TCIRG1	32.74434437	11.16266519	1.551712895	0.005640001	up		yes	mRNA	12.02439976	15.69525458	70.51337878	10.9288002	11.21371564	11.34547974	11	68039016	68050895	+	TCIRG1	protein_coding	GO:0006968|cellular defense response; GO:0007035|vacuolar acidification; GO:0007039|protein catabolic process in the vacuole; GO:0008284|positive regulation of cell population proliferation; GO:0008286|insulin receptor signaling pathway; GO:0015986|ATP synthesis coupled proton transport; GO:0016236|macroautophagy; GO:0033572|transferrin transport; GO:0034220|ion transmembrane transport; GO:004331…	GO:0000220|vacuolar proton-transporting V-type ATPase, V0 domain; GO:0005739|mitochondrion; GO:0005765|lysosomal membrane; GO:0005886|plasma membrane; GO:0005887|integral component of plasma membrane; GO:0010008|endosome membrane; GO:0016324|apical plasma membrane; GO:0016471|vacuolar proton-transporting V-type ATPase complex; GO:0030670|phagocytic vesicle membrane; GO:0101003|ficolin-1-rich gran…	GO:0005215|transporter activity; GO:0046961|proton-transporting ATPase activity, rotational mechanism; GO:0051117|ATPase binding	ko:K02154|ATPeV0A,ATP6N	ko00190|Oxidative phosphorylation; ko01100|Metabolic pathways; ko04142|Lysosome; ko04145|Phagosome; ko04721|Synaptic vesicle cycle; ko04966|Collecting duct acid secretion; ko05110|Vibrio cholerae infection; ko05120|Epithelial cell signaling in Helicobacter pylori infection; ko05152|Tuberculosis; ko05323|Rheumatoid arthritis	2677	NP_006010.2	NP_006010.2 V-type proton ATPase 116 kDa subunit a isoform 3 isoform a [Homo sapiens]	sp|Q13488|VPP3_HUMAN	sp|Q13488|VPP3_HUMAN V-type proton ATPase 116 kDa subunit a isoform 3 OS=Homo sapiens GN=TCIRG1 PE=1 SV=3	9606.ENSP00000265686	T-cell, immune regulator 1, ATPase, H+ transporting, lysosomal V0 subunit A3; Part of the pr [...]	COG1269	KOG2189	_	PF01496.16|V_ATPase_I|V-type ATPase 116kDa subunit family|ENST00000265686|m.5571:28-825
ENSG00000181827	RFX7	1.662202047	4.403828329	-1.400281345	0.002567751	down		yes	mRNA	2.695360153	1.089044511	1.202201476	5.017424726	5.257490744	2.936569516	15	56087280	56243266	-	RFX7	protein_coding	GO:0006357|regulation of transcription by RNA polymerase II	GO:0005634|nucleus	GO:0000978|RNA polymerase II proximal promoter sequence-specific DNA binding; GO:0003700|DNA-binding transcription factor activity	--	--	10426	XP_005254660.2	XP_005254660.2 DNA-binding protein RFX7 isoform X1 [Homo sapiens]	sp|Q2KHR2|RFX7_HUMAN	sp|Q2KHR2|RFX7_HUMAN DNA-binding protein RFX7 OS=Homo sapiens GN=RFX7 PE=1 SV=1	9606.ENSP00000397644	regulatory factor X, 7	_	KOG3712	_	PF02257.12|RFX_DNA_binding|RFX DNA-binding domain|ENST00000559447|m.7842:99-175
ENSG00000095370	SH2D3C	14.49316974	6.007723686	1.269078474	0.00571244	up		yes	mRNA	7.14137873	12.14829582	24.18983468	5.879813184	6.919660855	5.22369702	9	127738317	127778741	-	SH2D3C	protein_coding	GO:0007254|JNK cascade; GO:0007264|small GTPase mediated signal transduction	GO:0005737|cytoplasm; GO:0016020|membrane	GO:0005070|SH3/SH2 adaptor activity; GO:0005085|guanyl-nucleotide exchange factor activity	--	--	3124	NP_733745.1	NP_733745.1 SH2 domain-containing protein 3C isoform a [Homo sapiens]	sp|Q8N5H7|SH2D3_HUMAN	sp|Q8N5H7|SH2D3_HUMAN SH2 domain-containing protein 3C OS=Homo sapiens GN=SH2D3C PE=1 SV=1	9606.ENSP00000317817	SH2 domain containing 3C; Eph receptor-binding protein which may be a positive regulator of [...]	_	KOG0194	_	PF00017.21|SH2|SH2 domain|ENST00000314830|m.5849:220-300;PF00617.16|RasGEF|RasGEF domain|ENST00000314830|m.5849:619-731
ENSG00000177409	SAMD9L	19.35941654	45.45866237	-1.231092066	0.002644721	down		yes	mRNA	29.27973446	15.27363641	13.52487875	44.11412796	37.75133552	54.51052364	7	93130055	93148369	-	SAMD9L	protein_coding	GO:0034058|endosomal vesicle fusion	GO:0005769|early endosome	--	--	--	7134	NP_689916.2	NP_689916.2 sterile alpha motif domain-containing protein 9-like [Homo sapiens]	sp|Q8IVG5|SAM9L_HUMAN	sp|Q8IVG5|SAM9L_HUMAN Sterile alpha motif domain-containing protein 9-like OS=Homo sapiens GN=SAMD9L PE=1 SV=2	9606.ENSP00000326247	sterile alpha motif domain containing 9-like	_	_	NOG42247	_
ENSG00000159840	ZYX	40.66534066	14.84952492	1.452766437	0.005783999	up		yes	mRNA	13.36681036	36.14563317	72.48357847	17.67760808	17.15751564	9.71345105	7	143381080	143391111	+	ZYX	protein_coding	GO:0007155|cell adhesion; GO:0007160|cell-matrix adhesion; GO:0007165|signal transduction; GO:0007179|transforming growth factor beta receptor signaling pathway; GO:0007229|integrin-mediated signaling pathway; GO:0007267|cell-cell signaling; GO:0016032|viral process; GO:0043149|stress fiber assembly; GO:0050727|regulation of inflammatory response	GO:0001725|stress fiber; GO:0005634|nucleus; GO:0005829|cytosol; GO:0005886|plasma membrane; GO:0005887|integral component of plasma membrane; GO:0005913|cell-cell adherens junction; GO:0005925|focal adhesion	GO:0003723|RNA binding; GO:0046872|metal ion binding	ko:K06273|ZYX	ko04510|Focal adhesion	2493	EAW51849.1	EAW51849.1 zyxin, isoform CRA_b [Homo sapiens]	sp|Q15942|ZYX_HUMAN	sp|Q15942|ZYX_HUMAN Zyxin OS=Homo sapiens GN=ZYX PE=1 SV=1	9606.ENSP00000324422	zyxin; Adhesion plaque protein. Binds alpha-actinin and the CRP protein. Important for targe [...]	_	KOG1701	_	PF00412.19|LIM|LIM domain|ENST00000322764|m.5753:499-554;PF00412.19|LIM|LIM domain|ENST00000322764|m.5753:559-614;PF00412.19|LIM|LIM domain|ENST00000322764|m.5753:619-683
ENSG00000141551	CSNK1D	8.774782321	3.903710565	1.166469471	0.00581998	up		yes	mRNA	4.941792578	8.149016238	13.23353815	4.582563183	3.850660398	3.277908112	17	82239023	82273731	-	CSNK1D	protein_coding	GO:0001934|positive regulation of protein phosphorylation; GO:0006468|protein phosphorylation; GO:0006897|endocytosis; GO:0007020|microtubule nucleation; GO:0007030|Golgi organization; GO:0008360|regulation of cell shape; GO:0016055|Wnt signaling pathway; GO:0018105|peptidyl-serine phosphorylation; GO:0032436|positive regulation of proteasomal ubiquitin-dependent protein catabolic process; GO:003…	GO:0000139|Golgi membrane; GO:0005634|nucleus; GO:0005813|centrosome; GO:0005876|spindle microtubule; GO:0005886|plasma membrane; GO:0048471|perinuclear region of cytoplasm	GO:0004672|protein kinase activity; GO:0004674|protein serine/threonine kinase activity; GO:0005524|ATP binding; GO:0045296|cadherin binding; GO:0050321|tau-protein kinase activity	ko:K08959|CSNK1D	ko04340|Hedgehog signaling pathway; ko04390|Hippo signaling pathway; ko04540|Gap junction; ko04710|Circadian rhythm	6094	BAD92700.1	BAD92700.1 casein kinase 1, delta isoform 1 variant, partial [Homo sapiens]	sp|P35508|KC1D_BOVIN	sp|P35508|KC1D_BOVIN Casein kinase I isoform delta OS=Bos taurus GN=CSNK1D PE=2 SV=2	9796.ENSECAP00000008186	casein kinase 1, delta	COG0515	KOG1164	_	_
ENSG00000175711	B3GNTL1	4.394972339	1.82816397	1.260867494	0.005933772	up		yes	mRNA	2.767675647	6.57295039	3.844290978	1.174897271	2.449725171	1.859869468	17	82942155	83051810	-	B3GNTL1	protein_coding	--	--	GO:0016757|transferase activity, transferring glycosyl groups	--	--	3324	AAI10529.1	AAI10529.1 B3GNTL1 protein [Homo sapiens]	sp|Q67FW5|B3GNL_HUMAN	sp|Q67FW5|B3GNL_HUMAN UDP-GlcNAc:betaGal beta-1,3-N-acetylglucosaminyltransferase-like protein 1 OS=Homo sapiens GN=B3GNTL1 PE=2 SV=2	_	_	_	_	_	_
ENSG00000008323	PLEKHG6	5.053249579	2.071124154	1.282700565	0.005943633	up		yes	mRNA	2.559846263	4.935858904	7.664043569	2.317072871	1.778377609	2.117921982	12	6310436	6328506	+	PLEKHG6	protein_coding	GO:0035023|regulation of Rho protein signal transduction	GO:0000922|spindle pole; GO:0005737|cytoplasm; GO:0005886|plasma membrane; GO:0005902|microvillus; GO:0032154|cleavage furrow	GO:0005089|Rho guanyl-nucleotide exchange factor activity; GO:0005096|GTPase activator activity	--	--	3111	NP_001138329.1	NP_001138329.1 pleckstrin homology domain-containing family G member 6 isoform b [Homo sapiens]	sp|Q3KR16|PKHG6_HUMAN	sp|Q3KR16|PKHG6_HUMAN Pleckstrin homology domain-containing family G member 6 OS=Homo sapiens GN=PLEKHG6 PE=1 SV=3	9606.ENSP00000011684	pleckstrin homology domain containing, family G (with RhoGef domain) member 6; Guanine nucle [...]	COG5422	KOG3521	_	PF00621.17|RhoGEF|RhoGEF domain|ENST00000449001|m.10352:134-319
ENSG00000172216	CEBPB	29.97155478	11.31504477	1.404558447	0.0060548	up		yes	mRNA	10.81811547	24.77480557	54.32174331	9.695864662	12.39830175	11.85096788	20	50190734	50192689	+	CEBPB	protein_coding	GO:0001541|ovarian follicle development; GO:0001892|embryonic placenta development; GO:0002432|granuloma formation; GO:0006355|regulation of transcription, DNA-templated; GO:0006366|transcription by RNA polymerase II; GO:0006953|acute-phase response; GO:0006954|inflammatory response; GO:0006955|immune response; GO:0007613|memory; GO:0030182|neuron differentiation; GO:0032753|positive regulation o…	GO:0000779|condensed chromosome, centromeric region; GO:0000790|nuclear chromatin; GO:0005634|nucleus; GO:0005654|nucleoplasm; GO:0005737|cytoplasm; GO:0016363|nuclear matrix; GO:0036488|CHOP-C/EBP complex	GO:0000977|RNA polymerase II regulatory region sequence-specific DNA binding; GO:0000978|RNA polymerase II proximal promoter sequence-specific DNA binding; GO:0000979|RNA polymerase II core promoter sequence-specific DNA binding; GO:0000981|DNA-binding transcription factor activity, RNA polymerase II-specific; GO:0001228|DNA-binding transcription activator activity, RNA polymerase II-specific; GO…	ko:K10048|CEBPB	ko04657|IL-17 signaling pathway; ko04668|TNF signaling pathway; ko05152|Tuberculosis; ko05202|Transcriptional misregulation in cancer	1956	XP_002830459.1	XP_002830459.1 CCAAT/enhancer-binding protein beta [Pongo abelii]	sp|P17676|CEBPB_HUMAN	sp|P17676|CEBPB_HUMAN CCAAT/enhancer-binding protein beta OS=Homo sapiens GN=CEBPB PE=1 SV=2	_	_	_	_	_	PF07716.12|bZIP_2|Basic region leucine zipper|ENST00000303004|m.6057:270-323
ENSG00000075399	VPS9D1	4.506853891	1.682617868	1.416061945	0.006128803	up		yes	mRNA	2.016977603	3.715472265	7.788111805	1.763254391	1.597447469	1.687151745	16	89707134	89720986	-	VPS9D1	protein_coding	GO:0015986|ATP synthesis coupled proton transport	--	GO:0005096|GTPase activator activity; GO:0005215|transporter activity	--	--	2791	XP_024781614.1	XP_024781614.1 VPS9 domain-containing protein 1 [Pan paniscus]	sp|Q9Y2B5|VP9D1_HUMAN	sp|Q9Y2B5|VP9D1_HUMAN VPS9 domain-containing protein 1 OS=Homo sapiens GN=VPS9D1 PE=1 SV=2	9606.ENSP00000374037	Uncharacterized protein C16orf7 (Protein ATP-BL)	_	_	NOG70432	PF02204.15|VPS9|Vacuolar sorting protein 9 (VPS9) domain|ENST00000561976|m.10438:441-552
ENSG00000130300	PLVAP	0.594769618	2.1505639	-1.836950332	0.002875001	down		yes	mRNA	0.865671553	0.326961941	0.591675359	1.780287241	2.965192658	1.706211802	19	17351448	17377350	-	PLVAP	protein_coding	GO:0000165|MAPK cascade; GO:0002693|positive regulation of cellular extravasation; GO:0033209|tumor necrosis factor-mediated signaling pathway	GO:0005901|caveola; GO:0009986|cell surface; GO:0016021|integral component of membrane; GO:0048471|perinuclear region of cytoplasm; GO:0070062|extracellular exosome	GO:0042803|protein homodimerization activity	ko:K17309|PLVAP	--	2305	NP_112600.1	NP_112600.1 plasmalemma vesicle-associated protein [Homo sapiens]	sp|Q9BX97|PLVAP_HUMAN	sp|Q9BX97|PLVAP_HUMAN Plasmalemma vesicle-associated protein OS=Homo sapiens GN=PLVAP PE=2 SV=1	9606.ENSP00000252590	plasmalemma vesicle associated protein; Involved in the formation of stomatal and fenestral [...]	_	_	NOG68055	PF06637.8|PV-1|PV-1 protein (PLVAP)|ENST00000252590|m.6970:21-460
ENSG00000158517	NCF1	34.69679578	14.83353116	1.225383839	0.006157369	up		yes	mRNA	15.92373706	34.59114725	53.57550305	16.57839853	15.09212232	12.83007264	7	74773962	74789315	+	NCF1	protein_coding	GO:0002479|antigen processing and presentation of exogenous peptide antigen via MHC class I, TAP-dependent; GO:0006612|protein targeting to membrane; GO:0006801|superoxide metabolic process; GO:0006915|apoptotic process; GO:0006968|cellular defense response; GO:0014068|positive regulation of phosphatidylinositol 3-kinase signaling; GO:0034599|cellular response to oxidative stress; GO:0034614|cell…	GO:0002102|podosome; GO:0005791|rough endoplasmic reticulum; GO:0005794|Golgi apparatus; GO:0005829|cytosol; GO:0005886|plasma membrane; GO:0019898|extrinsic component of membrane; GO:0030425|dendrite; GO:0032010|phagolysosome; GO:0043020|NADPH oxidase complex; GO:0043025|neuronal cell body	GO:0009055|electron transfer activity; GO:0016175|superoxide-generating NADPH oxidase activity; GO:0016176|superoxide-generating NADPH oxidase activator activity; GO:0017124|SH3 domain binding; GO:0035091|phosphatidylinositol binding; GO:0043325|phosphatidylinositol-3,4-bisphosphate binding	ko:K08011|NCF1,P47PHOX	ko04062|Chemokine signaling pathway; ko04145|Phagosome; ko04380|Osteoclast differentiation; ko04666|Fc gamma R-mediated phagocytosis; ko04670|Leukocyte transendothelial migration; ko05140|Leishmaniasis; ko05418|Fluid shear stress and atherosclerosis	2354	BAG65630.1	BAG65630.1 unnamed protein product [Homo sapiens]	sp|P14598|NCF1_HUMAN	sp|P14598|NCF1_HUMAN Neutrophil cytosol factor 1 OS=Homo sapiens GN=NCF1 PE=1 SV=3	9606.ENSP00000289473	neutrophil cytosolic factor 1; May be required for activation of the latent NADPH oxidase (n [...]	_	KOG4773	_	PF00787.21|PX|PX domain|ENST00000398421|m.1760:13-64;PF08944.8|p47_phox_C|NADPH oxidase subunit p47Phox, C terminal domain|ENST00000398421|m.1761:142-174;PF16621.2|NECFESHC|SH3 terminal domain of 2nd SH3 on Neutrophil cytosol factor 1|ENST00000398421|m.1761:79-114;PF00018.25|SH3_1|SH3 domain|ENST00000398421|m.1762:95-140;PF14604.3|SH3_9|Variant SH3 domain|ENST00000398421|m.1762:96-144;PF07653.14|…
ENSG00000109674	NEIL3	4.919574002	17.05356137	-1.791383902	0.003113348	down		yes	mRNA	6.16315664	7.589959024	1.005606343	21.3268437	10.36637858	19.46746184	4	177309836	177362943	+	NEIL3	protein_coding	GO:0006284|base-excision repair; GO:0006289|nucleotide-excision repair	GO:0005634|nucleus; GO:0005654|nucleoplasm	GO:0000405|bubble DNA binding; GO:0003684|damaged DNA binding; GO:0003690|double-stranded DNA binding; GO:0003697|single-stranded DNA binding; GO:0003906|DNA-(apurinic or apyrimidinic site) endonuclease activity; GO:0008270|zinc ion binding; GO:0019104|DNA N-glycosylase activity; GO:0140078|class I DNA-(apurinic or apyrimidinic site) endonuclease activity; GO:0140080|class III/IV DNA-(apurinic or…	ko:K10569|NEIL3	ko03410|Base excision repair	2408	Q8TAT5.3	Q8TAT5.3 RecName: Full=Endonuclease 8-like 3; AltName: Full=DNA glycosylase FPG2; AltName: Full=DNA glycosylase/AP lyase Neil3; AltName: Full=Endonuclease VIII-like 3; AltName: Full=Nei-like protein 3	sp|Q8TAT5|NEIL3_HUMAN	sp|Q8TAT5|NEIL3_HUMAN Endonuclease 8-like 3 OS=Homo sapiens GN=NEIL3 PE=1 SV=3	9606.ENSP00000264596	nei endonuclease VIII-like 3 (E. coli); Reports about DNA glycosylase activity are contradic [...]	COG0266	_	_	PF06839.9|zf-GRF|GRF zinc finger|ENST00000264596|m.5388:506-549;PF06839.9|zf-GRF|GRF zinc finger|ENST00000264596|m.5388:552-595;PF06831.11|H2TH|Formamidopyrimidine-DNA glycosylase H2TH domain|ENST00000264596|m.5388:157-227;PF00641.15|zf-RanBP|Zn-finger in Ran binding protein and others|ENST00000264596|m.5388:317-345
ENSG00000205038	PKHD1L1	1.407229785	0.509721194	1.447263892	0.006199274	up		yes	mRNA	0.814639366	2.684539021	0.722510968	0.529167684	0.443884727	0.556111171	8	109362477	109530330	+	PKHD1L1	protein_coding	GO:0006955|immune response	GO:0005615|extracellular space; GO:0005829|cytosol; GO:0005929|cilium; GO:0016021|integral component of membrane	GO:0038023|signaling receptor activity	--	--	13076	NP_803875.2	NP_803875.2 fibrocystin-L precursor [Homo sapiens]	sp|Q86WI1|PKHL1_HUMAN	sp|Q86WI1|PKHL1_HUMAN Fibrocystin-L OS=Homo sapiens GN=PKHD1L1 PE=2 SV=2	9606.ENSP00000367655	polycystic kidney and hepatic disease 1 (autosomal recessive)-like 1	_	_	NOG43991	PF01833.21|TIG|IPT/TIG domain|ENST00000378402|m.10902:65-154;PF01833.21|TIG|IPT/TIG domain|ENST00000378402|m.10902:180-289;PF01833.21|TIG|IPT/TIG domain|ENST00000378402|m.10902:305-376;PF01833.21|TIG|IPT/TIG domain|ENST00000378402|m.10902:1101-1171;PF01833.21|TIG|IPT/TIG domain|ENST00000378402|m.10902:1190-1268;PF01833.21|TIG|IPT/TIG domain|ENST00000378402|m.10902:1274-1348;PF01833.21|TIG|IPT/TIG…
ENSG00000113140	SPARC	24.03330857	8.940681256	1.425566039	0.006264117	up		yes	mRNA	9.480598083	47.67431314	14.94501449	9.240343844	9.306820948	8.274878977	5	151661096	151687165	-	SPARC	protein_coding	GO:0001503|ossification; GO:0001937|negative regulation of endothelial cell proliferation; GO:0002576|platelet degranulation; GO:0006898|receptor-mediated endocytosis; GO:0007165|signal transduction; GO:0007507|heart development; GO:0009629|response to gravity; GO:0010288|response to lead ion; GO:0010595|positive regulation of endothelial cell migration; GO:0016525|negative regulation of angiogen…	GO:0005576|extracellular region; GO:0005604|basement membrane; GO:0005615|extracellular space; GO:0005737|cytoplasm; GO:0009986|cell surface; GO:0016363|nuclear matrix; GO:0031091|platelet alpha granule; GO:0031092|platelet alpha granule membrane; GO:0031093|platelet alpha granule lumen; GO:0071682|endocytic vesicle lumen	GO:0005509|calcium ion binding; GO:0005518|collagen binding; GO:0050840|extracellular matrix binding	--	--	3701	XP_005898279.2	XP_005898279.2 PREDICTED: SPARC isoform X1 [Bos mutus]	sp|P09486|SPRC_HUMAN	sp|P09486|SPRC_HUMAN SPARC OS=Homo sapiens GN=SPARC PE=1 SV=1	_	_	_	_	_	PF10591.6|SPARC_Ca_bdg|Secreted protein acidic and rich in cysteine Ca binding region|ENST00000231061|m.852:153-289;PF00050.18|Kazal_1|Kazal-type serine protease inhibitor domain|ENST00000231061|m.852:95-149;PF07648.12|Kazal_2|Kazal-type serine protease inhibitor domain|ENST00000231061|m.852:101-149;PF09289.7|FOLN|Follistatin/Osteonectin-like EGF domain|ENST00000231061|m.852:72-93
ENSG00000110799	VWF	0.562803087	0.18234561	1.574338368	0.006281852	up		yes	mRNA	0.236686858	0.739794263	0.711928139	0.14409062	0.198120045	0.204826164	12	5948874	6124770	-	VWF	protein_coding	GO:0002576|platelet degranulation; GO:0007155|cell adhesion; GO:0007596|blood coagulation; GO:0007597|blood coagulation, intrinsic pathway; GO:0007599|hemostasis; GO:0009611|response to wounding; GO:0030168|platelet activation; GO:0030198|extracellular matrix organization; GO:0031589|cell-substrate adhesion; GO:0051260|protein homooligomerization	GO:0005576|extracellular region; GO:0005783|endoplasmic reticulum; GO:0031012|extracellular matrix; GO:0031091|platelet alpha granule; GO:0031093|platelet alpha granule lumen; GO:0033093|Weibel-Palade body; GO:0070062|extracellular exosome	GO:0002020|protease binding; GO:0005178|integrin binding; GO:0005518|collagen binding; GO:0019865|immunoglobulin binding; GO:0042802|identical protein binding; GO:0042803|protein homodimerization activity; GO:0047485|protein N-terminus binding; GO:0051087|chaperone binding	ko:K03900|VWF	ko04151|PI3K-Akt signaling pathway; ko04510|Focal adhesion; ko04512|ECM-receptor interaction; ko04610|Complement and coagulation cascades; ko04611|Platelet activation	8838	P04275.4	P04275.4 RecName: Full=von Willebrand factor; Short=vWF; Contains: RecName: Full=von Willebrand antigen 2; AltName: Full=von Willebrand antigen II; Flags: Precursor	sp|P04275|VWF_HUMAN	sp|P04275|VWF_HUMAN von Willebrand factor OS=Homo sapiens GN=VWF PE=1 SV=4	9606.ENSP00000261405	von Willebrand factor; Important in the maintenance of hemostasis, it promotes adhesion of p [...]	_	KOG1216	_	PF00094.22|VWD|von Willebrand factor type D domain|ENST00000261405|m.10327:35-179;PF00094.22|VWD|von Willebrand factor type D domain|ENST00000261405|m.10327:388-540;PF00094.22|VWD|von Willebrand factor type D domain|ENST00000261405|m.10327:867-1011;PF00094.22|VWD|von Willebrand factor type D domain|ENST00000261405|m.10327:1950-2102;PF00092.25|VWA|von Willebrand factor type A domain|ENST0000026140…
ENSG00000001631	KRIT1	4.86959281	10.52510712	-1.110372315	0.003147936	down		yes	mRNA	5.95383643	4.458229358	4.196712642	9.537222606	9.098743527	12.93935523	7	92198969	92246166	-	KRIT1	protein_coding	GO:0001525|angiogenesis; GO:0001937|negative regulation of endothelial cell proliferation; GO:0007264|small GTPase mediated signal transduction; GO:0010596|negative regulation of endothelial cell migration; GO:0016525|negative regulation of angiogenesis; GO:0032092|positive regulation of protein binding; GO:0045454|cell redox homeostasis; GO:2000114|regulation of establishment of cell polarity; G…	GO:0005615|extracellular space; GO:0005737|cytoplasm; GO:0005874|microtubule; GO:0005886|plasma membrane; GO:0005911|cell-cell junction; GO:0032991|protein-containing complex	GO:0005546|phosphatidylinositol-4,5-bisphosphate binding; GO:0008017|microtubule binding; GO:0030695|GTPase regulator activity; GO:0044877|protein-containing complex binding	ko:K17705|KRIT1	ko04015|Rap1 signaling pathway; ko04212|Longevity regulating pathway - worm	4762	XP_003809788.1	XP_003809788.1 krev interaction trapped protein 1 [Pan paniscus]	sp|O00522|KRIT1_HUMAN	sp|O00522|KRIT1_HUMAN Krev interaction trapped protein 1 OS=Homo sapiens GN=KRIT1 PE=1 SV=2	9598.ENSPTRP00000033180	KRIT1, ankyrin repeat containing	_	KOG4335	_	PF16705.2|NUDIX_5|NUDIX, or N-terminal NPxY motif-rich, region of KRIT|ENST00000394507|m.2425:22-198;PF12796.4|Ank_2|Ankyrin repeats (3 copies)|ENST00000394507|m.2425:289-349;PF12796.4|Ank_2|Ankyrin repeats (3 copies)|ENST00000394507|m.2425:354-413;PF00373.15|FERM_M|FERM central domain|ENST00000394507|m.2425:519-640;PF13857.3|Ank_5|Ankyrin repeats (many copies)|ENST00000394507|m.2425:340-395;PF13…
ENSG00000174175	SELP	13.88446636	4.54262047	1.609741327	0.006314579	up		yes	mRNA	4.706883568	29.86516273	7.081352766	6.212703388	3.822393035	3.592764987	1	169588849	169630193	-	SELP	protein_coding	GO:0002576|platelet degranulation; GO:0002687|positive regulation of leukocyte migration; GO:0006954|inflammatory response; GO:0007155|cell adhesion; GO:0007157|heterophilic cell-cell adhesion via plasma membrane cell adhesion molecules; GO:0007159|leukocyte cell-cell adhesion; GO:0010572|positive regulation of platelet activation; GO:0014068|positive regulation of phosphatidylinositol 3-kinase s…	GO:0005615|extracellular space; GO:0005886|plasma membrane; GO:0005887|integral component of plasma membrane; GO:0009897|external side of plasma membrane; GO:0031088|platelet dense granule membrane; GO:0031092|platelet alpha granule membrane	GO:0001530|lipopolysaccharide binding; GO:0008201|heparin binding; GO:0033691|sialic acid binding; GO:0042806|fucose binding; GO:0043208|glycosphingolipid binding; GO:0048306|calcium-dependent protein binding; GO:0070492|oligosaccharide binding	ko:K06496|SELP,CD62P	ko04514|Cell adhesion molecules (CAMs); ko05144|Malaria; ko05150|Staphylococcus aureus infection	3142	NP_002996.2	NP_002996.2 P-selectin precursor [Homo sapiens]	sp|P16109|LYAM3_HUMAN	sp|P16109|LYAM3_HUMAN P-selectin OS=Homo sapiens GN=SELP PE=1 SV=3	9606.ENSP00000263686	selectin P (granule membrane protein 140kDa, antigen CD62); Ca(2+)-dependent receptor for my [...]	_	KOG4297	_	PF00084.17|Sushi|Sushi repeat (SCR repeat)|ENST00000263686|m.335:212-269;PF00084.17|Sushi|Sushi repeat (SCR repeat)|ENST00000263686|m.335:274-331;PF00084.17|Sushi|Sushi repeat (SCR repeat)|ENST00000263686|m.335:336-393;PF00084.17|Sushi|Sushi repeat (SCR repeat)|ENST00000263686|m.335:398-455;PF00084.17|Sushi|Sushi repeat (SCR repeat)|ENST00000263686|m.335:460-517;PF00084.17|Sushi|Sushi repeat (SCR…
ENSG00000181444	ZNF467	9.487043312	3.535982285	1.421293104	0.006394373	up		yes	mRNA	3.80193886	7.608143654	17.05104742	4.239133221	3.373380001	2.995433634	7	149764182	149773479	-	ZNF467	protein_coding	GO:0006351|transcription, DNA-templated; GO:0006355|regulation of transcription, DNA-templated	GO:0005634|nucleus	GO:0003677|DNA binding; GO:0046872|metal ion binding	--	--	2553	EAW80034.1	EAW80034.1 zinc finger protein 467, isoform CRA_c [Homo sapiens]	sp|Q7Z7K2|ZN467_HUMAN	sp|Q7Z7K2|ZN467_HUMAN Zinc finger protein 467 OS=Homo sapiens GN=ZNF467 PE=1 SV=1	9606.ENSP00000304769	zinc finger protein 467; Involved in transcriptional regulation. Binds with STAT3 the consen [...]	COG5048	KOG1721	_	PF00096.23|zf-C2H2|Zinc finger, C2H2 type|ENST00000302017|m.6001:354-376;PF00096.23|zf-C2H2|Zinc finger, C2H2 type|ENST00000302017|m.6001:681-703;PF13894.3|zf-C2H2_4|C2H2-type zinc finger|ENST00000302017|m.6001:354-376;PF13894.3|zf-C2H2_4|C2H2-type zinc finger|ENST00000302017|m.6001:681-703;PF13912.3|zf-C2H2_6|C2H2-type zinc finger|ENST00000302017|m.6001:354-376;PF13912.3|zf-C2H2_6|C2H2-type zinc…
ENSG00000177169	ULK1	5.30552524	2.126068482	1.315254355	0.006427527	up		yes	mRNA	2.275065729	4.645906563	8.995603429	2.295986547	1.953675615	2.128543285	12	131894651	131923167	+	ULK1	protein_coding	GO:0006468|protein phosphorylation; GO:0006914|autophagy; GO:0007165|signal transduction; GO:0008104|protein localization; GO:0016236|macroautophagy; GO:0016241|regulation of macroautophagy; GO:0018105|peptidyl-serine phosphorylation; GO:0018107|peptidyl-threonine phosphorylation; GO:0031102|neuron projection regeneration; GO:0031175|neuron projection development; GO:0031333|negative regulation o…	GO:0005737|cytoplasm; GO:0005741|mitochondrial outer membrane; GO:0005776|autophagosome; GO:0005789|endoplasmic reticulum membrane; GO:0005829|cytosol; GO:0030424|axon; GO:0034045|phagophore assembly site membrane; GO:0055037|recycling endosome; GO:0097629|extrinsic component of omegasome membrane; GO:0097632|extrinsic component of phagophore assembly site membrane; GO:0097635|extrinsic component…	GO:0004674|protein serine/threonine kinase activity; GO:0005524|ATP binding; GO:0016301|kinase activity; GO:0017137|Rab GTPase binding; GO:0042802|identical protein binding; GO:0044877|protein-containing complex binding; GO:0051020|GTPase binding	ko:K21357|ULK1	ko04137|Mitophagy - animal; ko04140|Autophagy - animal; ko04150|mTOR signaling pathway; ko04152|AMPK signaling pathway; ko04211|Longevity regulating pathway	5310	O75385.2	O75385.2 RecName: Full=Serine/threonine-protein kinase ULK1; AltName: Full=Autophagy-related protein 1 homolog; Short=ATG1; Short=hATG1; AltName: Full=Unc-51-like kinase 1	sp|O75385|ULK1_HUMAN	sp|O75385|ULK1_HUMAN Serine/threonine-protein kinase ULK1 OS=Homo sapiens GN=ULK1 PE=1 SV=2	9606.ENSP00000324560	unc-51-like kinase 1 (C. elegans); Involved in autophagy. Required for autophagosome formati [...]	COG0515	KOG0595	_	PF00069.22|Pkinase|Protein kinase domain|ENST00000321867|m.7837:17-278;PF07714.14|Pkinase_Tyr|Protein tyrosine kinase|ENST00000321867|m.7837:19-272;PF12063.5|DUF3543|Domain of unknown function (DUF3543)|ENST00000321867|m.7837:875-1044;PF06293.11|Kdo|Lipopolysaccharide kinase (Kdo/WaaP) family|ENST00000321867|m.7837:89-150;PF01163.19|RIO1|RIO1 family|ENST00000321867|m.7837:30-147
ENSG00000135596	MICAL1	12.58900342	5.60561317	1.165794157	0.006485881	up		yes	mRNA	7.267069712	10.21098063	20.28895991	5.902155592	5.590140131	5.324543787	6	109444062	109465968	-	MICAL1	protein_coding	GO:0001933|negative regulation of protein phosphorylation; GO:0007010|cytoskeleton organization; GO:0007165|signal transduction; GO:0007596|blood coagulation; GO:0019417|sulfur oxidation; GO:0030042|actin filament depolymerization; GO:0043154|negative regulation of cysteine-type endopeptidase activity involved in apoptotic process; GO:0055114|oxidation-reduction process; GO:1903305|regulation of …	GO:0005737|cytoplasm; GO:0005829|cytosol; GO:0005882|intermediate filament; GO:0030496|midbody; GO:1990026|hippocampal mossy fiber expansion	GO:0003779|actin binding; GO:0004497|monooxygenase activity; GO:0016709|oxidoreductase activity, acting on paired donors, with incorporation or reduction of molecular oxygen, NAD(P)H as one donor, and incorporation of one atom of oxygen; GO:0017124|SH3 domain binding; GO:0017137|Rab GTPase binding; GO:0019901|protein kinase binding; GO:0046872|metal ion binding; GO:0071949|FAD binding	ko:K19947|MICAL	--	4381	BAB15790.1	BAB15790.1 FLJ00109 protein, partial [Homo sapiens]	sp|Q8TDZ2|MICA1_HUMAN	sp|Q8TDZ2|MICA1_HUMAN [F-actin]-monooxygenase MICAL1 OS=Homo sapiens GN=MICAL1 PE=1 SV=2	9606.ENSP00000351664	microtubule associated monoxygenase, calponin and LIM domain containing 1; May be a cytoskel [...]	COG5069	KOG1700	_	PF12130.5|DUF3585|Protein of unknown function (DUF3585)|ENST00000465904|m.8034:154-282
ENSG00000089639	GMIP	28.65175022	11.8106423	1.27781828	0.006544671	up		yes	mRNA	14.31824624	20.91673449	50.72026993	13.80407684	11.27311954	10.35473053	19	19629476	19643667	-	GMIP	protein_coding	GO:0034260|negative regulation of GTPase activity; GO:0035556|intracellular signal transduction; GO:0051056|regulation of small GTPase mediated signal transduction	GO:0005622|intracellular; GO:0005654|nucleoplasm; GO:0005829|cytosol; GO:0005886|plasma membrane	GO:0005096|GTPase activator activity; GO:0046872|metal ion binding	ko:K20653|GMIP,ARHGAP46	--	3538	NP_057657.2	NP_057657.2 GEM-interacting protein isoform 1 [Homo sapiens]	sp|Q9P107|GMIP_HUMAN	sp|Q9P107|GMIP_HUMAN GEM-interacting protein OS=Homo sapiens GN=GMIP PE=1 SV=2	9606.ENSP00000203556	GEM interacting protein; Stimulates, in vitro and in vivo, the GTPase activity of RhoA	_	KOG1453	_	PF00620.24|RhoGAP|RhoGAP domain|ENST00000203556|m.7776:611-770
ENSG00000235568	NFAM1	47.03115254	19.25952117	1.287602685	0.00657155	up		yes	mRNA	18.89027389	43.00077877	79.20240497	20.54364492	21.0644256	16.170493	22	42380410	42432395	-	NFAM1	protein_coding	GO:0001819|positive regulation of cytokine production; GO:0006954|inflammatory response; GO:0007165|signal transduction; GO:0030183|B cell differentiation; GO:0035556|intracellular signal transduction; GO:0043312|neutrophil degranulation; GO:0045577|regulation of B cell differentiation; GO:0050853|B cell receptor signaling pathway; GO:0050861|positive regulation of B cell receptor signaling pathw…	GO:0005886|plasma membrane; GO:0009986|cell surface; GO:0016021|integral component of membrane; GO:0035577|azurophil granule membrane; GO:0045121|membrane raft	GO:0004888|transmembrane signaling receptor activity	--	--	5602	NP_666017.1	NP_666017.1 NFAT activation molecule 1 isoform 1 precursor [Homo sapiens]	sp|Q8NET5|NFAM1_HUMAN	sp|Q8NET5|NFAM1_HUMAN NFAT activation molecule 1 OS=Homo sapiens GN=NFAM1 PE=1 SV=1	9606.ENSP00000333680	NFAT activating protein with ITAM motif 1; May function in immune system as a receptor which [...]	_	_	NOG46078	_
ENSG00000255833	TIFAB	0.042413601	0.456022468	-3.152386379	0.003397747	down		yes	mRNA	0	0.127240803	0	0.243422604	0.570017091	0.554627708	5	135444218	135452399	-	TIFAB	protein_coding	GO:0006351|transcription, DNA-templated; GO:0006355|regulation of transcription, DNA-templated; GO:0007356|thorax and anterior abdomen determination; GO:0021559|trigeminal nerve development; GO:0021650|vestibulocochlear nerve formation; GO:0030432|peristalsis; GO:0031223|auditory behavior; GO:0035112|genitalia morphogenesis; GO:0042472|inner ear morphogenesis; GO:0048634|regulation of muscle orga…	GO:0005634|nucleus; GO:0005737|cytoplasm	GO:0003677|DNA binding	--	--	5923	NP_570900.1	NP_570900.1 dendritic cell nuclear protein 1 [Homo sapiens]	sp|Q8TF63|DCNP1_HUMAN	sp|Q8TF63|DCNP1_HUMAN Dendritic cell nuclear protein 1 OS=Homo sapiens GN=DCANP1 PE=1 SV=1	_	_	_	_	_	PF00498.23|FHA|FHA domain|ENST00000537858|m.9538:38-107
ENSG00000186205	1-Mar	8.712294855	2.92098221	1.57332355	0.006574497	up		yes	mRNA	3.679039951	16.24843333	6.209411281	5.312950047	1.44093235	2.009064235	1	220786759	220819657	+	1-Mar	protein_coding	GO:0006805|xenobiotic metabolic process; GO:0042126|nitrate metabolic process; GO:0051410|detoxification of nitrogen compound; GO:0055114|oxidation-reduction process	GO:0005739|mitochondrion; GO:0005741|mitochondrial outer membrane; GO:0005743|mitochondrial inner membrane; GO:0016021|integral component of membrane	GO:0008940|nitrate reductase activity; GO:0030151|molybdenum ion binding; GO:0030170|pyridoxal phosphate binding; GO:0043546|molybdopterin cofactor binding	--	--	7439	NP_073583.3	NP_073583.3 mitochondrial amidoxime-reducing component 1 precursor [Homo sapiens]	sp|Q5VT66|MARC1_HUMAN	sp|Q5VT66|MARC1_HUMAN Mitochondrial amidoxime-reducing component 1 OS=Homo sapiens GN=MARC1 PE=1 SV=1	9606.ENSP00000355877	MOCO sulphurase C-terminal domain containing 1; Probable oxidoreductase (By similarity)	COG3217	KOG2362	_	PF03473.14|MOSC|MOSC domain|ENST00000366910|m.2700:204-333;PF03476.13|MOSC_N|MOSC N-terminal beta barrel domain|ENST00000366910|m.2700:56-175
ENSG00000111796	KLRB1	12.89326961	34.88471484	-1.43527186	0.003585094	down		yes	mRNA	20.60620573	9.368543456	8.705059628	34.12231057	19.27866203	51.25317192	12	9594551	9607886	-	KLRB1	protein_coding	GO:0007166|cell surface receptor signaling pathway; GO:0050776|regulation of immune response	GO:0005886|plasma membrane; GO:0016021|integral component of membrane	GO:0004888|transmembrane signaling receptor activity; GO:0030246|carbohydrate binding	ko:K06543|KLRB,CD161	ko05144|Malaria	1448	NP_002249.1	NP_002249.1 killer cell lectin-like receptor subfamily B member 1 [Homo sapiens]	sp|Q12918|KLRB1_HUMAN	sp|Q12918|KLRB1_HUMAN Killer cell lectin-like receptor subfamily B member 1 OS=Homo sapiens GN=KLRB1 PE=1 SV=1	9606.ENSP00000229402	killer cell lectin-like receptor subfamily B, member 1; Plays an inhibitory role on natural [...]	_	KOG4297	_	PF00059.18|Lectin_C|Lectin C-type domain|ENST00000229402|m.11250:114-212
ENSG00000156860	FBRS	4.773548846	2.223993929	1.098456065	0.006606206	up		yes	mRNA	3.208036407	4.802961289	6.309648842	2.711983962	1.876699672	2.083298154	16	30658431	30670814	+	FBRS	protein_coding	--	--	--	--	--	5200	XP_003807518.2	XP_003807518.2 LOW QUALITY PROTEIN: probable fibrosin-1 [Pan paniscus]	sp|Q9HAH7|FBRS_HUMAN	sp|Q9HAH7|FBRS_HUMAN Probable fibrosin-1 OS=Homo sapiens GN=FBRS PE=1 SV=3	_	_	_	_	_	PF15336.3|Auts2|Autism susceptibility gene 2 protein|ENST00000356166|m.5745:602-802
ENSG00000121350	PYROXD1	2.522872552	7.516749547	-1.571252481	0.003848465	down		yes	mRNA	3.185463842	2.000949966	2.382203847	2.334376168	7.745616137	12.47025634	12	21437615	21471252	+	PYROXD1	protein_coding	GO:0034599|cellular response to oxidative stress	GO:0005634|nucleus; GO:0030017|sarcomere	GO:0016491|oxidoreductase activity	--	--	4055	NP_079130.2	NP_079130.2 pyridine nucleotide-disulfide oxidoreductase domain-containing protein 1 isoform 1 [Homo sapiens]	sp|Q8WU10|PYRD1_HUMAN	sp|Q8WU10|PYRD1_HUMAN Pyridine nucleotide-disulfide oxidoreductase domain-containing protein 1 OS=Homo sapiens GN=PYROXD1 PE=1 SV=1	9606.ENSP00000240651	pyridine nucleotide-disulphide oxidoreductase domain 1	COG0446	KOG2755	_	PF07992.11|Pyr_redox_2|Pyridine nucleotide-disulphide oxidoreductase|ENST00000240651|m.226:30-236;PF07992.11|Pyr_redox_2|Pyridine nucleotide-disulphide oxidoreductase|ENST00000240651|m.226:306-401
ENSG00000146094	DOK3	22.74624691	9.485230972	1.26098764	0.006611735	up		yes	mRNA	9.611780551	23.75168683	34.87527334	11.47473246	9.373479545	7.607480909	5	177501907	177511274	-	DOK3	protein_coding	GO:0043312|neutrophil degranulation	GO:0005886|plasma membrane; GO:0030667|secretory granule membrane; GO:0101003|ficolin-1-rich granule membrane	GO:0005158|insulin receptor binding	--	--	2292	XP_016809861.1	XP_016809861.1 docking protein 3 isoform X4 [Pan troglodytes]	sp|Q7L591|DOK3_HUMAN	sp|Q7L591|DOK3_HUMAN Docking protein 3 OS=Homo sapiens GN=DOK3 PE=1 SV=2	_	_	_	_	_	PF02174.14|IRS|PTB domain (IRS-1 type)|ENST00000312943|m.1959:160-216
ENSG00000167703	SLC43A2	12.13018852	4.998355546	1.277381936	0.006636403	up		yes	mRNA	5.022800002	10.95723266	20.41053291	5.233735177	5.267978365	4.493353097	17	1569267	1628886	-	SLC43A2	protein_coding	GO:0006865|amino acid transport	GO:0005886|plasma membrane; GO:0005887|integral component of plasma membrane	GO:0015171|amino acid transmembrane transporter activity; GO:0015175|neutral amino acid transmembrane transporter activity; GO:0015179|L-amino acid transmembrane transporter activity	ko:K08229|SLC43A2	--	8136	NP_689559.1	NP_689559.1 large neutral amino acids transporter small subunit 4 isoform 2 [Homo sapiens]	sp|Q8N370|LAT4_HUMAN	sp|Q8N370|LAT4_HUMAN Large neutral amino acids transporter small subunit 4 OS=Homo sapiens GN=SLC43A2 PE=1 SV=1	9606.ENSP00000301335	solute carrier family 43, member 2; Sodium-, chloride, pH-independent high affinity transpor [...]	_	_	NOG71084	PF07690.13|MFS_1|Major Facilitator Superfamily|ENST00000301335|m.10922:116-416
ENSG00000123219	CENPK	1.401798508	3.838092211	-1.446609169	0.00452208	down		yes	mRNA	1.237584065	1.520577755	1.447233704	2.340571567	2.69268849	6.481016576	5	65517766	65563171	-	CENPK	protein_coding	GO:0007062|sister chromatid cohesion; GO:0034080|CENP-A containing nucleosome assembly	GO:0000777|condensed chromosome kinetochore; GO:0005654|nucleoplasm; GO:0005829|cytosol	--	ko:K11503|CENPK	--	1734	NP_071428.2	NP_071428.2 centromere protein K isoform 1 [Homo sapiens]	sp|Q9BS16|CENPK_HUMAN	sp|Q9BS16|CENPK_HUMAN Centromere protein K OS=Homo sapiens GN=CENPK PE=1 SV=1	9606.ENSP00000242872	centromere protein K; Component of the CENPA-CAD (nucleosome distal) complex, a complex recr [...]	_	_	NOG46525	PF11802.5|CENP-K|Centromere-associated protein K|ENST00000396679|m.7261:11-269
ENSG00000111886	GABRR2	2.605211983	0.687139464	1.90740869	0.00665135	up		yes	mRNA	0.520224458	3.514767554	3.780643937	0.497341182	0.941631701	0.622445508	6	89257208	89315299	-	GABRR2	protein_coding	GO:0006810|transport; GO:0007165|signal transduction; GO:0007214|gamma-aminobutyric acid signaling pathway; GO:0007268|chemical synaptic transmission; GO:0007601|visual perception; GO:0034220|ion transmembrane transport	GO:0005886|plasma membrane; GO:0005887|integral component of plasma membrane; GO:0030054|cell junction; GO:0034707|chloride channel complex; GO:0045211|postsynaptic membrane; GO:1902711|GABA-A receptor complex	GO:0004890|GABA-A receptor activity; GO:0005230|extracellular ligand-gated ion channel activity; GO:0005254|chloride channel activity; GO:0019904|protein domain specific binding	ko:K05190|GABRR	ko04080|Neuroactive ligand-receptor interaction; ko04723|Retrograde endocannabinoid signaling; ko04727|GABAergic synapse; ko05032|Morphine addiction; ko05033|Nicotine addiction	1691	XP_003822922.1	XP_003822922.1 gamma-aminobutyric acid receptor subunit rho-2 [Pan paniscus]	sp|P28476|GBRR2_HUMAN	sp|P28476|GBRR2_HUMAN Gamma-aminobutyric acid receptor subunit rho-2 OS=Homo sapiens GN=GABRR2 PE=2 SV=5	9598.ENSPTRP00000031462	gamma-aminobutyric acid (GABA) receptor, rho 2	_	KOG3643	_	PF02931.20|Neur_chan_LBD|Neurotransmitter-gated ion-channel ligand binding domain|ENST00000602432|m.7633:1-161;PF02932.13|Neur_chan_memb|Neurotransmitter-gated ion-channel transmembrane region|ENST00000602432|m.7633:169-274
ENSG00000147883	CDKN2B	1.51448314	0.43171376	1.787136514	0.006703413	up		yes	mRNA	1.040602752	2.00576406	1.497082607	0.888240565	0.213070345	0.19383037	9	22002903	22009363	-	CDKN2B	protein_coding	GO:0000079|regulation of cyclin-dependent protein serine/threonine kinase activity; GO:0000086|G2/M transition of mitotic cell cycle; GO:0007050|cell cycle arrest; GO:0007093|mitotic cell cycle checkpoint; GO:0008285|negative regulation of cell population proliferation; GO:0030219|megakaryocyte differentiation; GO:0030511|positive regulation of transforming growth factor beta receptor signaling p…	GO:0005634|nucleus; GO:0005737|cytoplasm; GO:0005829|cytosol	GO:0004861|cyclin-dependent protein serine/threonine kinase inhibitor activity; GO:0019901|protein kinase binding	ko:K04685|CDKN2B,P15,INK4B	ko04068|FoxO signaling pathway; ko04110|Cell cycle; ko04350|TGF-beta signaling pathway; ko05166|HTLV-I infection; ko05200|Pathways in cancer; ko05203|Viral carcinogenesis; ko05222|Small cell lung cancer	3911	XP_017401502.1	XP_017401502.1 PREDICTED: cyclin-dependent kinase 4 inhibitor B, partial [Cebus capucinus imitator]	sp|P42772|CDN2B_HUMAN	sp|P42772|CDN2B_HUMAN Cyclin-dependent kinase 4 inhibitor B OS=Homo sapiens GN=CDKN2B PE=1 SV=1	9606.ENSP00000276925	cyclin-dependent kinase inhibitor 2B (p15, inhibits CDK4); Acts as a negative regulator of t [...]	_	KOG0504	_	_
ENSG00000220008	LINGO3	10.6311935	3.236600129	1.712658362	0.006715073	up		yes	mRNA	3.354507587	4.472783908	24.06628902	2.647714845	2.994756427	4.067329114	19	2289784	2292024	-	LINGO3	protein_coding	--	GO:0005615|extracellular space; GO:0016021|integral component of membrane; GO:0031012|extracellular matrix	--	--	--	2241	XP_012291259.1	XP_012291259.1 leucine-rich repeat and immunoglobulin-like domain-containing nogo receptor-interacting protein 3 isoform X1 [Aotus nancymaae]	sp|P0C6S8|LIGO3_HUMAN	sp|P0C6S8|LIGO3_HUMAN Leucine-rich repeat and immunoglobulin-like domain-containing nogo receptor-interacting protein 3 OS=Homo sapiens GN=LINGO3 PE=3 SV=1	_	_	_	_	_	PF13855.3|LRR_8|Leucine rich repeat|ENST00000585527|m.2473:112-145;PF13855.3|LRR_8|Leucine rich repeat|ENST00000585527|m.2473:112-169;PF13855.3|LRR_8|Leucine rich repeat|ENST00000585527|m.2473:157-217;PF13855.3|LRR_8|Leucine rich repeat|ENST00000585527|m.2473:206-262;PF13855.3|LRR_8|Leucine rich repeat|ENST00000585527|m.2473:302-358;PF13855.3|LRR_8|Leucine rich repeat|ENST00000585527|m.2473:350-4…
ENSG00000169220	RGS14	22.37045439	8.895819447	1.329419059	0.006735861	up		yes	mRNA	9.471455559	16.91091591	40.72899171	9.040227112	9.629153866	8.018077363	5	177357837	177372601	+	RGS14	protein_coding	GO:0000278|mitotic cell cycle; GO:0006913|nucleocytoplasmic transport; GO:0006979|response to oxidative stress; GO:0007051|spindle organization; GO:0007059|chromosome segregation; GO:0007612|learning; GO:0007616|long-term memory; GO:0008277|regulation of G protein-coupled receptor signaling pathway; GO:0008542|visual learning; GO:0010070|zygote asymmetric cell division; GO:0031914|negative regula…	GO:0000922|spindle pole; GO:0005634|nucleus; GO:0005737|cytoplasm; GO:0005813|centrosome; GO:0005819|spindle; GO:0005874|microtubule; GO:0005886|plasma membrane; GO:0014069|postsynaptic density; GO:0016604|nuclear body; GO:0016605|PML body; GO:0030054|cell junction; GO:0030425|dendrite; GO:0043197|dendritic spine; GO:0045211|postsynaptic membrane	GO:0001965|G-protein alpha-subunit binding; GO:0005092|GDP-dissociation inhibitor activity; GO:0005096|GTPase activator activity; GO:0008017|microtubule binding; GO:0019901|protein kinase binding; GO:0030159|receptor signaling complex adaptor activity; GO:0032794|GTPase activating protein binding	ko:K17706|RGS14	ko04015|Rap1 signaling pathway	2415	XP_008013613.1	XP_008013613.1 PREDICTED: regulator of G-protein signaling 14 isoform X1 [Chlorocebus sabaeus]	sp|O43566|RGS14_HUMAN	sp|O43566|RGS14_HUMAN Regulator of G-protein signaling 14 OS=Homo sapiens GN=RGS14 PE=1 SV=4	9606.ENSP00000386229	regulator of G-protein signaling 14; Inhibits signal transduction by increasing the GTPase a [...]	_	KOG3589	_	PF02196.12|RBD|Raf-like Ras-binding domain|ENST00000408923|m.1845:303-370;PF02196.12|RBD|Raf-like Ras-binding domain|ENST00000408923|m.1845:388-441;PF00615.16|RGS|Regulator of G protein signaling domain|ENST00000408923|m.1845:67-182;PF02188.14|GoLoco|GoLoco motif|ENST00000408923|m.1845:499-520
ENSG00000170382	LRRN2	2.303328782	0.900094909	1.345881415	0.00673946	up		yes	mRNA	1.159896333	2.149108578	3.600981436	1.015167812	0.927685862	0.757431051	1	204617170	204685733	-	LRRN2	protein_coding	GO:0007155|cell adhesion; GO:0007165|signal transduction; GO:0007409|axonogenesis	GO:0005615|extracellular space; GO:0016021|integral component of membrane; GO:0031012|extracellular matrix	GO:0038023|signaling receptor activity	--	--	5036	NP_006329.2	NP_006329.2 leucine-rich repeat neuronal protein 2 precursor [Homo sapiens]	sp|O75325|LRRN2_HUMAN	sp|O75325|LRRN2_HUMAN Leucine-rich repeat neuronal protein 2 OS=Homo sapiens GN=LRRN2 PE=2 SV=2	9606.ENSP00000356143	leucine rich repeat neuronal 2	COG4886	KOG0619	_	PF13855.3|LRR_8|Leucine rich repeat|ENST00000367175|m.1825:72-129;PF13855.3|LRR_8|Leucine rich repeat|ENST00000367175|m.1825:113-153;PF13855.3|LRR_8|Leucine rich repeat|ENST00000367175|m.1825:145-200;PF13855.3|LRR_8|Leucine rich repeat|ENST00000367175|m.1825:165-222;PF13855.3|LRR_8|Leucine rich repeat|ENST00000367175|m.1825:214-273;PF13855.3|LRR_8|Leucine rich repeat|ENST00000367175|m.1825:238-29…
ENSG00000099308	MAST3	16.69790412	7.00390138	1.252241719	0.006745834	up		yes	mRNA	8.380407331	14.24495733	27.46834771	9.302307063	5.751616816	5.957780262	19	18097793	18151692	+	MAST3	protein_coding	GO:0007010|cytoskeleton organization; GO:0018105|peptidyl-serine phosphorylation; GO:0035556|intracellular signal transduction	GO:0005622|intracellular	GO:0000287|magnesium ion binding; GO:0004674|protein serine/threonine kinase activity; GO:0005524|ATP binding	ko:K08789|MAST	--	5896	NP_055831.1	NP_055831.1 microtubule-associated serine/threonine-protein kinase 3 [Homo sapiens]	sp|O60307|MAST3_HUMAN	sp|O60307|MAST3_HUMAN Microtubule-associated serine/threonine-protein kinase 3 OS=Homo sapiens GN=MAST3 PE=1 SV=2	9606.ENSP00000262811	microtubule associated serine/threonine kinase 3	COG0515	KOG0606	_	PF08926.8|DUF1908|Domain of unknown function (DUF1908)|ENST00000262811|m.7170:58-331;PF00069.22|Pkinase|Protein kinase domain|ENST00000262811|m.7170:367-640;PF07714.14|Pkinase_Tyr|Protein tyrosine kinase|ENST00000262811|m.7170:369-625;PF00595.21|PDZ|PDZ domain (Also known as DHR or GLGF)|ENST00000262811|m.7170:971-1032
ENSG00000157557	ETS2	21.18071641	8.576087124	1.303359646	0.006824595	up		yes	mRNA	9.068729361	36.85408974	17.61933014	9.775270689	8.924616857	7.028373825	21	38805307	38824955	+	ETS2	protein_coding	GO:0000122|negative regulation of transcription by RNA polymerase II; GO:0001501|skeletal system development; GO:0001712|ectodermal cell fate commitment; GO:0006351|transcription, DNA-templated; GO:0007498|mesoderm development; GO:0030154|cell differentiation; GO:0045893|positive regulation of transcription, DNA-templated; GO:0045944|positive regulation of transcription by RNA polymerase II; GO:0…	GO:0005634|nucleus; GO:0005654|nucleoplasm; GO:0005829|cytosol; GO:0005886|plasma membrane	GO:0000978|RNA polymerase II proximal promoter sequence-specific DNA binding; GO:0001227|DNA-binding transcription repressor activity, RNA polymerase II-specific; GO:0003677|DNA binding; GO:0003700|DNA-binding transcription factor activity; GO:0019904|protein domain specific binding; GO:0035259|glucocorticoid receptor binding	ko:K02678|ETS,pnt	ko04013|MAPK signaling pathway - fly; ko04014|Ras signaling pathway; ko04320|Dorso-ventral axis formation; ko05166|HTLV-I infection	3936	NP_001243224.1	NP_001243224.1 protein C-ets-2 isoform 2 [Homo sapiens]	sp|P15036|ETS2_HUMAN	sp|P15036|ETS2_HUMAN Protein C-ets-2 OS=Homo sapiens GN=ETS2 PE=1 SV=1	9544.ENSMMUP00000011893	v-ets erythroblastosis virus E26 oncogene homolog 2 (avian)	_	KOG3806	_	PF00178.19|Ets|Ets-domain|ENST00000360214|m.8069:504-583;PF02198.13|SAM_PNT|Sterile alpha motif (SAM)/Pointed domain|ENST00000360214|m.8069:228-309
ENSG00000155100	OTUD6B	1.483446983	3.720318146	-1.320652655	0.004704236	down		yes	mRNA	1.901899805	1.155958856	1.392482289	2.663220134	3.250796735	5.246937568	8	91070196	91087095	+	OTUD6B	protein_coding	GO:0016579|protein deubiquitination	--	GO:0036459|thiol-dependent ubiquitinyl hydrolase activity	ko:K18342|OTUD6	--	3434	NP_001273674.1	NP_001273674.1 deubiquitinase OTUD6B isoform 2 [Homo sapiens]	sp|Q8N6M0|OTU6B_HUMAN	sp|Q8N6M0|OTU6B_HUMAN OTU domain-containing protein 6B OS=Homo sapiens GN=OTUD6B PE=1 SV=1	9606.ENSP00000285420	OTU domain containing 6B	COG5539	KOG2606	_	PF02338.16|OTU|OTU-like cysteine protease|ENST00000615618|m.10197:52-177;PF10275.6|Peptidase_C65|Peptidase C65 Otubain|ENST00000615618|m.10197:29-147
ENSG00000186350	RXRA	14.83895421	6.075991538	1.286797095	0.006842201	up		yes	mRNA	6.485593205	13.02885659	25.00241283	5.083533197	8.009532742	5.134908675	9	134317098	134440585	+	RXRA	protein_coding	GO:0000122|negative regulation of transcription by RNA polymerase II; GO:0001701|in utero embryonic development; GO:0001893|maternal placenta development; GO:0006367|transcription initiation from RNA polymerase II promoter; GO:0006766|vitamin metabolic process; GO:0007566|embryo implantation; GO:0008203|cholesterol metabolic process; GO:0015721|bile acid and bile salt transport; GO:0019048|modula…	GO:0000790|nuclear chromatin; GO:0005634|nucleus; GO:0005654|nucleoplasm; GO:0032991|protein-containing complex; GO:0043235|receptor complex; GO:0090575|RNA polymerase II transcription factor complex	GO:0000977|RNA polymerase II regulatory region sequence-specific DNA binding; GO:0001972|retinoic acid binding; GO:0003677|DNA binding; GO:0003690|double-stranded DNA binding; GO:0003700|DNA-binding transcription factor activity; GO:0003707|steroid hormone receptor activity; GO:0003713|transcription coactivator activity; GO:0004879|nuclear receptor activity; GO:0008270|zinc ion binding; GO:001692…	ko:K08524|RXRA,NR2B1	ko03320|PPAR signaling pathway; ko04151|PI3K-Akt signaling pathway; ko04659|Th17 cell differentiation; ko04919|Thyroid hormone signaling pathway; ko04920|Adipocytokine signaling pathway; ko04932|Non-alcoholic fatty liver disease (NAFLD); ko04976|Bile secretion; ko05160|Hepatitis C; ko05200|Pathways in cancer; ko05202|Transcriptional misregulation in cancer; ko05216|Thyroid cancer; ko05222|Small c…	5770	AAH63827.1	AAH63827.1 RXRA protein, partial [Homo sapiens]	sp|P19793|RXRA_HUMAN	sp|P19793|RXRA_HUMAN Retinoic acid receptor RXR-alpha OS=Homo sapiens GN=RXRA PE=1 SV=1	9606.ENSP00000419692	retinoid X receptor, alpha; Nuclear hormone receptor. Involved in the retinoic acid response [...]	_	KOG3575	_	PF00104.27|Hormone_recep|Ligand-binding domain of nuclear hormone receptor|ENST00000356384|m.7143:238-415;PF11825.5|Nuc_recep-AF1|Nuclear/hormone receptor activator site AF-1|ENST00000356384|m.7143:1-100;PF00105.15|zf-C4|Zinc finger, C4 type (two domains)|ENST00000356384|m.7143:107-175
ENSG00000134899	ERCC5	2.91505219	7.941743309	-1.44280882	0.005319035	down		yes	mRNA	2.595517346	2.258564384	3.891074839	10.75833696	2.782520309	10.28437265	13	102807146	102876001	+	ERCC5	protein_coding	GO:0006283|transcription-coupled nucleotide-excision repair; GO:0006293|nucleotide-excision repair, preincision complex stabilization; GO:0006294|nucleotide-excision repair, preincision complex assembly; GO:0006295|nucleotide-excision repair, DNA incision, 3'-to lesion; GO:0006296|nucleotide-excision repair, DNA incision, 5'-to lesion; GO:0009411|response to UV; GO:0009650|UV protection; GO:00102…	GO:0005634|nucleus; GO:0005654|nucleoplasm	GO:0000405|bubble DNA binding; GO:0003690|double-stranded DNA binding; GO:0003697|single-stranded DNA binding; GO:0004520|endodeoxyribonuclease activity; GO:0042803|protein homodimerization activity; GO:0046872|metal ion binding; GO:0047485|protein N-terminus binding	ko:K10846|ERCC5,XPG,RAD2	ko03420|Nucleotide excision repair	5143	CDY80175.1	CDY80175.1 ERCC5-202 [Homo sapiens]	sp|P28715|ERCC5_HUMAN	sp|P28715|ERCC5_HUMAN DNA repair protein complementing XP-G cells OS=Homo sapiens GN=ERCC5 PE=1 SV=3	9598.ENSPTRP00000053370	excision repair cross-complementing rodent repair deficiency, complementation group 5	COG0258	KOG2520	_	PF00867.15|XPG_I|XPG I-region|ENST00000602836|m.9790:1231-1315;PF00752.14|XPG_N|XPG N-terminal domain|ENST00000602836|m.9790:485-550
ENSG00000128016	ZFP36	78.34325839	38.95011829	1.007995214	0.006876789	up		yes	mRNA	54.20728496	85.56333722	95.25915299	47.28724903	33.86043662	35.70266921	19	39406813	39409412	+	ZFP36	protein_coding	GO:0000122|negative regulation of transcription by RNA polymerase II; GO:0000165|MAPK cascade; GO:0000288|nuclear-transcribed mRNA catabolic process, deadenylation-dependent decay; GO:0000289|nuclear-transcribed mRNA poly(A) tail shortening; GO:0006402|mRNA catabolic process; GO:0009611|response to wounding; GO:0010837|regulation of keratinocyte proliferation; GO:0031086|nuclear-transcribed mRNA …	GO:0000932|P-body; GO:0005634|nucleus; GO:0005737|cytoplasm; GO:0005829|cytosol; GO:0010494|cytoplasmic stress granule; GO:1990904|ribonucleoprotein complex	GO:0003677|DNA binding; GO:0003723|RNA binding; GO:0003727|single-stranded RNA binding; GO:0003729|mRNA binding; GO:0017091|AU-rich element binding; GO:0019899|enzyme binding; GO:0019901|protein kinase binding; GO:0019957|C-C chemokine binding; GO:0031072|heat shock protein binding; GO:0035925|mRNA 3'-UTR AU-rich region binding; GO:0046872|metal ion binding; GO:0070063|RNA polymerase binding; GO:…	ko:K15308|TTP	ko05166|HTLV-I infection	1786	XP_024092308.1	XP_024092308.1 mRNA decay activator protein ZFP36 [Pongo abelii]	sp|P26651|TTP_HUMAN	sp|P26651|TTP_HUMAN mRNA decay activator protein ZFP36 OS=Homo sapiens GN=ZFP36 PE=1 SV=1	_	_	_	_	_	PF00642.21|zf-CCCH|Zinc finger C-x8-C-x5-C-x3-H type (and similar)|ENST00000597629|m.9816:110-135;PF00642.21|zf-CCCH|Zinc finger C-x8-C-x5-C-x3-H type (and similar)|ENST00000597629|m.9816:148-174
ENSG00000255374	TAS2R43	1.125588553	5.643327961	-2.315660182	0.005359024	down		yes	mRNA	1.807362088	0	1.56940357	5.507557214	3.808631188	7.613795481	12	11091287	11092313	-	TAS2R43	protein_coding	GO:0001580|detection of chemical stimulus involved in sensory perception of bitter taste; GO:0007186|G protein-coupled receptor signaling pathway	GO:0005886|plasma membrane; GO:0016021|integral component of membrane; GO:0031514|motile cilium; GO:0060170|ciliary membrane	GO:0004930|G protein-coupled receptor activity; GO:0008527|taste receptor activity; GO:0033038|bitter taste receptor activity	ko:K08474|TAS2R	ko04742|Taste transduction	1027	NP_795365.2	NP_795365.2 taste receptor type 2 member 43 [Homo sapiens]	sp|P59537|T2R43_HUMAN	sp|P59537|T2R43_HUMAN Taste receptor type 2 member 43 OS=Homo sapiens GN=TAS2R43 PE=2 SV=2	_	_	_	_	_	PF05296.10|TAS2R|Taste receptor protein (TAS2R)|ENST00000531678|m.11432:29-325
ENSG00000188596	CFAP54	0.378797988	0.10231991	1.791407061	0.006880457	up		yes	mRNA	0.104206027	0.676963634	0.355224302	0.085881279	0.124342497	0.096735956	12	96489571	96875555	+	CFAP54	protein_coding	GO:0007283|spermatogenesis; GO:0030154|cell differentiation; GO:0060271|cilium assembly; GO:0060294|cilium movement involved in cell motility	GO:0005737|cytoplasm; GO:0005930|axoneme	--	--	--	9766	NP_001293013.1	NP_001293013.1 cilia- and flagella-associated protein 54 [Homo sapiens]	sp|Q96N23|CFA54_HUMAN	sp|Q96N23|CFA54_HUMAN Cilia- and flagella-associated protein 54 OS=Homo sapiens GN=CFAP54 PE=2 SV=3	_	_	_	_	_	PF14858.3|DUF4486|Domain of unknown function (DUF4486)|ENST00000524981|m.5134:106-645
ENSG00000131759	RARA	15.10374598	5.828456515	1.372202355	0.006919112	up		yes	mRNA	5.512377965	13.3652518	26.43360819	6.470165937	6.692511861	4.322691749	17	40309192	40357643	+	RARA	protein_coding	GO:0000122|negative regulation of transcription by RNA polymerase II; GO:0001657|ureteric bud development; GO:0001843|neural tube closure; GO:0001889|liver development; GO:0002068|glandular epithelial cell development; GO:0003148|outflow tract septum morphogenesis; GO:0003417|growth plate cartilage development; GO:0006367|transcription initiation from RNA polymerase II promoter; GO:0006468|protei…	GO:0000790|nuclear chromatin; GO:0005634|nucleus; GO:0005654|nucleoplasm; GO:0005737|cytoplasm; GO:0005829|cytosol; GO:0009986|cell surface; GO:0015629|actin cytoskeleton; GO:0030425|dendrite; GO:0043025|neuronal cell body; GO:0048471|perinuclear region of cytoplasm	GO:0000900|translation repressor activity, mRNA regulatory element binding; GO:0000977|RNA polymerase II regulatory region sequence-specific DNA binding; GO:0001972|retinoic acid binding; GO:0003700|DNA-binding transcription factor activity; GO:0003707|steroid hormone receptor activity; GO:0003713|transcription coactivator activity; GO:0003714|transcription corepressor activity; GO:0004879|nuclea…	ko:K08527|RARA,NR1B1	ko04659|Th17 cell differentiation; ko05200|Pathways in cancer; ko05202|Transcriptional misregulation in cancer; ko05221|Acute myeloid leukemia	3041	XP_011785230.1	XP_011785230.1 PREDICTED: retinoic acid receptor alpha isoform X3 [Colobus angolensis palliatus]	sp|P10276|RARA_HUMAN	sp|P10276|RARA_HUMAN Retinoic acid receptor alpha OS=Homo sapiens GN=RARA PE=1 SV=2	9606.ENSP00000254066	retinoic acid receptor, alpha; This is a receptor for retinoic acid. Retinoic acid has profo [...]	_	KOG3575	_	PF00104.27|Hormone_recep|Ligand-binding domain of nuclear hormone receptor|ENST00000425707|m.3416:130-302
ENSG00000166913	YWHAB	16.59016642	37.32202368	-1.169216011	0.005379203	down		yes	mRNA	14.48334269	23.56038369	11.72677287	43.23460932	41.22001887	27.51144285	20	44885676	44908532	+	YWHAB	protein_coding	GO:0000165|MAPK cascade; GO:0006605|protein targeting; GO:0016032|viral process; GO:0035308|negative regulation of protein dephosphorylation; GO:0035329|hippo signaling; GO:0043085|positive regulation of catalytic activity; GO:0043488|regulation of mRNA stability; GO:0045744|negative regulation of G protein-coupled receptor signaling pathway; GO:0045892|negative regulation of transcription, DNA-t…	GO:0005634|nucleus; GO:0005737|cytoplasm; GO:0005739|mitochondrion; GO:0005829|cytosol; GO:0005925|focal adhesion; GO:0016020|membrane; GO:0017053|transcriptional repressor complex; GO:0030659|cytoplasmic vesicle membrane; GO:0032991|protein-containing complex; GO:0042470|melanosome; GO:0048471|perinuclear region of cytoplasm; GO:0070062|extracellular exosome	GO:0003714|transcription corepressor activity; GO:0008022|protein C-terminus binding; GO:0019899|enzyme binding; GO:0019904|protein domain specific binding; GO:0042802|identical protein binding; GO:0042826|histone deacetylase binding; GO:0044877|protein-containing complex binding; GO:0045296|cadherin binding; GO:0050815|phosphoserine residue binding; GO:0051219|phosphoprotein binding	ko:K16197|YWHAB_Q_Z	ko04013|MAPK signaling pathway - fly; ko04110|Cell cycle; ko04114|Oocyte meiosis; ko04151|PI3K-Akt signaling pathway; ko04212|Longevity regulating pathway - worm; ko04390|Hippo signaling pathway; ko04391|Hippo signaling pathway - fly; ko05161|Hepatitis B; ko05169|Epstein-Barr virus infection; ko05203|Viral carcinogenesis	5867	BAD92996.1	BAD92996.1 tyrosine 3-monooxygenase/tryptophan 5-monooxygenase activation protein, beta polypeptide variant, partial [Homo sapiens]	sp|P31946|1433B_HUMAN	sp|P31946|1433B_HUMAN 14-3-3 protein beta/alpha OS=Homo sapiens GN=YWHAB PE=1 SV=3	_	_	_	_	_	PF00244.17|14-3-3|14-3-3 protein|ENST00000631616|m.5369:11-100
ENSG00000011105	TSPAN9	0.614328563	0.166120578	1.825741985	0.00698171	up		yes	mRNA	0.201610521	0.851332184	0.790042985	0.112432959	0.238513006	0.147415769	12	3077355	3286564	+	TSPAN9	protein_coding	GO:0007166|cell surface receptor signaling pathway	GO:0005886|plasma membrane; GO:0005887|integral component of plasma membrane; GO:0005925|focal adhesion; GO:0097197|tetraspanin-enriched microdomain	--	ko:K17350|TSPAN9	--	4323	XP_026358442.1	XP_026358442.1 tetraspanin-9 isoform X1 [Ursus arctos horribilis]	sp|O75954|TSN9_HUMAN	sp|O75954|TSN9_HUMAN Tetraspanin-9 OS=Homo sapiens GN=TSPAN9 PE=1 SV=1	_	_	_	_	_	PF00335.17|Tetraspannin|Tetraspanin family|ENST00000011898|m.10199:62-282
ENSG00000204577	LILRB3	31.82153576	11.5227353	1.464722036	0.007022284	up		yes	mRNA	10.84333803	25.76037388	58.86089538	11.74083285	16.09021125	6.737161806	19	54216278	54223506	-	LILRB3	protein_coding	GO:0002250|adaptive immune response; GO:0006952|defense response; GO:0007166|cell surface receptor signaling pathway; GO:0043312|neutrophil degranulation; GO:0045671|negative regulation of osteoclast differentiation	GO:0005886|plasma membrane; GO:0005887|integral component of plasma membrane; GO:0030667|secretory granule membrane	GO:0004888|transmembrane signaling receptor activity; GO:0038023|signaling receptor activity	ko:K06512|LILR,CD85	ko04380|Osteoclast differentiation	2848	AAC51894.1	AAC51894.1 immunoglobulin-like transcript 5 protein [Homo sapiens]	sp|O75022|LIRB3_HUMAN	sp|O75022|LIRB3_HUMAN Leukocyte immunoglobulin-like receptor subfamily B member 3 OS=Homo sapiens GN=LILRB3 PE=1 SV=3	_	_	_	_	_	PF13895.3|Ig_2|Immunoglobulin domain|ENST00000391750|m.1200:28-116;PF13895.3|Ig_2|Immunoglobulin domain|ENST00000391750|m.1200:123-216;PF13895.3|Ig_2|Immunoglobulin domain|ENST00000391750|m.1200:327-418;PF00047.22|ig|Immunoglobulin domain|ENST00000391750|m.1200:329-409
ENSG00000107331	ABCA2	4.606895987	1.545266396	1.569761515	0.007084205	up		yes	mRNA	2.099747721	1.911281951	9.809658289	1.820517525	0.922591053	1.892690611	9	137007227	137028922	-	ABCA2	protein_coding	GO:0006357|regulation of transcription by RNA polymerase II; GO:0006629|lipid metabolic process; GO:0006810|transport; GO:0032383|regulation of intracellular cholesterol transport; GO:0042493|response to drug; GO:0042632|cholesterol homeostasis; GO:0048545|response to steroid hormone	GO:0005764|lysosome; GO:0005765|lysosomal membrane; GO:0005768|endosome; GO:0005815|microtubule organizing center; GO:0010008|endosome membrane; GO:0016020|membrane; GO:0016021|integral component of membrane; GO:0031410|cytoplasmic vesicle; GO:0043190|ATP-binding cassette (ABC) transporter complex	GO:0000166|nucleotide binding; GO:0005524|ATP binding; GO:0016887|ATPase activity; GO:0042626|ATPase-coupled transmembrane transporter activity	ko:K05642|ABCA2	ko02010|ABC transporters; ko04142|Lysosome	8154	NP_001597.2	NP_001597.2 ATP-binding cassette sub-family A member 2 isoform a [Homo sapiens]	sp|Q9BZC7|ABCA2_HUMAN	sp|Q9BZC7|ABCA2_HUMAN ATP-binding cassette sub-family A member 2 OS=Homo sapiens GN=ABCA2 PE=1 SV=3	9606.ENSP00000344155	ATP-binding cassette, sub-family A (ABC1), member 2; Probable transporter, its natural subst [...]	COG1131	KOG0059	_	PF12698.4|ABC2_membrane_3|ABC-2 family transporter protein|ENST00000265662|m.7727:755-962;PF12698.4|ABC2_membrane_3|ABC-2 family transporter protein|ENST00000265662|m.7727:1776-2057;PF00005.24|ABC_tran|ABC transporter|ENST00000265662|m.7727:1057-1201;PF00005.24|ABC_tran|ABC transporter|ENST00000265662|m.7727:2122-2263;PF13304.3|AAA_21|AAA domain, putative AbiEii toxin, Type IV TA system|ENST00000…
ENSG00000067606	PRKCZ	1.292189507	0.496384153	1.362635255	0.007143554	up		yes	mRNA	0.644162689	1.273186201	1.959219631	0.50834834	0.496063948	0.484740172	1	2050470	2185395	+	PRKCZ	protein_coding	GO:0000226|microtubule cytoskeleton organization; GO:0001954|positive regulation of cell-matrix adhesion; GO:0006468|protein phosphorylation; GO:0006954|inflammatory response; GO:0007165|signal transduction; GO:0007179|transforming growth factor beta receptor signaling pathway; GO:0007616|long-term memory; GO:0008284|positive regulation of cell population proliferation; GO:0008286|insulin recepto…	GO:0005635|nuclear envelope; GO:0005737|cytoplasm; GO:0005768|endosome; GO:0005815|microtubule organizing center; GO:0005829|cytosol; GO:0005886|plasma membrane; GO:0005911|cell-cell junction; GO:0005923|bicellular tight junction; GO:0016020|membrane; GO:0016324|apical plasma membrane; GO:0016363|nuclear matrix; GO:0030054|cell junction; GO:0031252|cell leading edge; GO:0031941|filamentous actin;…	GO:0004672|protein kinase activity; GO:0004674|protein serine/threonine kinase activity; GO:0004697|protein kinase C activity; GO:0005524|ATP binding; GO:0015459|potassium channel regulator activity; GO:0019901|protein kinase binding; GO:0019904|protein domain specific binding; GO:0043274|phospholipase binding; GO:0043560|insulin receptor substrate binding; GO:0046872|metal ion binding; GO:007188…	ko:K18952|PRKCZ	ko04015|Rap1 signaling pathway; ko04062|Chemokine signaling pathway; ko04071|Sphingolipid signaling pathway; ko04144|Endocytosis; ko04360|Axon guidance; ko04390|Hippo signaling pathway; ko04530|Tight junction; ko04611|Platelet activation; ko04910|Insulin signaling pathway; ko04930|Type II diabetes mellitus; ko04931|Insulin resistance; ko04933|AGE-RAGE signaling pathway in diabetic complications; …	2326	NP_002735.3	NP_002735.3 protein kinase C zeta type isoform 1 [Homo sapiens]	sp|Q05513|KPCZ_HUMAN	sp|Q05513|KPCZ_HUMAN Protein kinase C zeta type OS=Homo sapiens GN=PRKCZ PE=1 SV=4	_	_	_	_	_	PF00069.22|Pkinase|Protein kinase domain|ENST00000378567|m.707:254-518;PF07714.14|Pkinase_Tyr|Protein tyrosine kinase|ENST00000378567|m.707:254-501;PF00564.21|PB1|PB1 domain|ENST00000378567|m.707:16-97;PF00130.19|C1_1|Phorbol esters/diacylglycerol binding domain (C1 domain)|ENST00000378567|m.707:131-182;PF00433.21|Pkinase_C|Protein kinase C terminal domain|ENST00000378567|m.707:546-580
ENSG00000066557	LRRC40	2.775652729	6.772149077	-1.283727079	0.005412165	down		yes	mRNA	3.539835214	2.064429078	2.722693896	4.633947143	5.896177558	9.786322529	1	70144805	70205620	-	LRRC40	protein_coding	GO:0007165|signal transduction	GO:0005886|plasma membrane; GO:0016020|membrane	--	--	--	2884	XP_011937649.1	XP_011937649.1 PREDICTED: leucine-rich repeat-containing protein 40 isoform X1 [Cercocebus atys]	sp|Q9H9A6|LRC40_HUMAN	sp|Q9H9A6|LRC40_HUMAN Leucine-rich repeat-containing protein 40 OS=Homo sapiens GN=LRRC40 PE=1 SV=1	9606.ENSP00000359990	leucine rich repeat containing 40	COG4886	KOG0472	_	PF13855.3|LRR_8|Leucine rich repeat|ENST00000370952|m.7184:110-166;PF13855.3|LRR_8|Leucine rich repeat|ENST00000370952|m.7184:173-212;PF13855.3|LRR_8|Leucine rich repeat|ENST00000370952|m.7184:177-235;PF13855.3|LRR_8|Leucine rich repeat|ENST00000370952|m.7184:225-281;PF13855.3|LRR_8|Leucine rich repeat|ENST00000370952|m.7184:293-350;PF13855.3|LRR_8|Leucine rich repeat|ENST00000370952|m.7184:320-3…
ENSG00000102858	MGRN1	4.353881847	1.756541424	1.304684461	0.007150581	up		yes	mRNA	2.574721622	2.588611342	7.898312576	1.920985789	1.954110405	1.394528079	16	4616493	4690974	+	MGRN1	protein_coding	GO:0000209|protein polyubiquitination; GO:0006513|protein monoubiquitination; GO:0008333|endosome to lysosome transport; GO:0043951|negative regulation of cAMP-mediated signaling; GO:0045744|negative regulation of G protein-coupled receptor signaling pathway	GO:0005634|nucleus; GO:0005737|cytoplasm; GO:0005769|early endosome; GO:0005829|cytosol; GO:0005886|plasma membrane; GO:0016020|membrane; GO:0070062|extracellular exosome	GO:0004842|ubiquitin-protein transferase activity; GO:0046872|metal ion binding; GO:0061630|ubiquitin protein ligase activity	ko:K10604|MGRN1	ko04120|Ubiquitin mediated proteolysis	6425	NP_001135762.1	NP_001135762.1 E3 ubiquitin-protein ligase MGRN1 isoform 3 [Homo sapiens]	sp|O60291|MGRN1_HUMAN	sp|O60291|MGRN1_HUMAN E3 ubiquitin-protein ligase MGRN1 OS=Homo sapiens GN=MGRN1 PE=1 SV=2	9606.ENSP00000262370	mahogunin, ring finger 1; Probable E3 ubiquitin-protein ligase (By similarity)	_	KOG4265	_	PF13920.3|zf-C3HC4_3|Zinc finger, C3HC4 type (RING finger)|ENST00000399577|m.3136:306-351;PF14447.3|Prok-RING_4|Prokaryotic RING finger family 4|ENST00000399577|m.3136:309-348
ENSG00000120885	CLU	6.914566139	2.697959483	1.354517528	0.007184177	up		yes	mRNA	2.489937678	11.86971673	6.384044007	2.749208237	2.924947795	2.419722418	8	27596917	27615031	-	CLU	protein_coding	GO:0000902|cell morphogenesis; GO:0001774|microglial cell activation; GO:0001836|release of cytochrome c from mitochondria; GO:0002576|platelet degranulation; GO:0006629|lipid metabolic process; GO:0006956|complement activation; GO:0006958|complement activation, classical pathway; GO:0009615|response to virus; GO:0010628|positive regulation of gene expression; GO:0017038|protein import; GO:001973…	GO:0005576|extracellular region; GO:0005615|extracellular space; GO:0005622|intracellular; GO:0005634|nucleus; GO:0005737|cytoplasm; GO:0005739|mitochondrion; GO:0005783|endoplasmic reticulum; GO:0005794|Golgi apparatus; GO:0005829|cytosol; GO:0009986|cell surface; GO:0031012|extracellular matrix; GO:0031093|platelet alpha granule lumen; GO:0031966|mitochondrial membrane; GO:0032991|protein-conta…	GO:0001540|amyloid-beta binding; GO:0031625|ubiquitin protein ligase binding; GO:0044877|protein-containing complex binding; GO:0050750|low-density lipoprotein particle receptor binding; GO:0051087|chaperone binding; GO:0051787|misfolded protein binding	ko:K17252|CLU	ko04610|Complement and coagulation cascades	3080	XP_006716347.1	XP_006716347.1 clusterin isoform X1 [Homo sapiens]	sp|P10909|CLUS_HUMAN	sp|P10909|CLUS_HUMAN Clusterin OS=Homo sapiens GN=CLU PE=1 SV=1	_	_	_	_	_	PF01093.14|Clusterin|Clusterin|ENST00000316403|m.8220:82-499
ENSG00000118900	UBN1	19.48558407	8.708236754	1.16103909	0.007229097	up		yes	mRNA	9.545629053	28.2738914	20.63723176	10.31769207	7.593299758	8.213718429	16	4846665	4882360	+	UBN1	protein_coding	GO:0006336|DNA replication-independent nucleosome assembly; GO:0006357|regulation of transcription by RNA polymerase II; GO:0010923|negative regulation of phosphatase activity; GO:0016032|viral process; GO:0016569|covalent chromatin modification	GO:0005634|nucleus; GO:0005654|nucleoplasm; GO:0005923|bicellular tight junction; GO:0016604|nuclear body; GO:0016605|PML body	GO:0003677|DNA binding; GO:0003700|DNA-binding transcription factor activity	ko:K17492|UBN	--	6336	NP_001072982.1	NP_001072982.1 ubinuclein-1 isoform a [Homo sapiens]	sp|Q9NPG3|UBN1_HUMAN	sp|Q9NPG3|UBN1_HUMAN Ubinuclein-1 OS=Homo sapiens GN=UBN1 PE=1 SV=2	9606.ENSP00000262376	ubinuclein 1; Acts as a novel regulator of senescence. Involved in the formation of senescen [...]	_	KOG4786	_	PF14075.3|UBN_AB|Ubinuclein conserved middle domain|ENST00000396658|m.3296:353-573;PF08729.7|HUN|HPC2 and ubinuclein domain|ENST00000396658|m.3296:118-167
ENSG00000095303	PTGS1	16.25087704	5.629270802	1.527824543	0.00724066	up		yes	mRNA	8.886558449	29.56806433	10.29800833	10.61957828	3.06435773	3.2038764	9	122370530	122395703	+	PTGS1	protein_coding	GO:0001516|prostaglandin biosynthetic process; GO:0006629|lipid metabolic process; GO:0006805|xenobiotic metabolic process; GO:0006954|inflammatory response; GO:0006979|response to oxidative stress; GO:0008217|regulation of blood pressure; GO:0019371|cyclooxygenase pathway; GO:0042127|regulation of cell population proliferation	GO:0001750|photoreceptor outer segment; GO:0005634|nucleus; GO:0005737|cytoplasm; GO:0005789|endoplasmic reticulum membrane; GO:0005794|Golgi apparatus; GO:0031090|organelle membrane; GO:0043231|intracellular membrane-bounded organelle; GO:0070062|extracellular exosome	GO:0004601|peroxidase activity; GO:0004666|prostaglandin-endoperoxide synthase activity; GO:0020037|heme binding; GO:0046872|metal ion binding; GO:0051213|dioxygenase activity	ko:K00509|PTGS1,COX1	ko00590|Arachidonic acid metabolism; ko01100|Metabolic pathways; ko04611|Platelet activation; ko04726|Serotonergic synapse; ko04923|Regulation of lipolysis in adipocytes	5039	XP_007966350.1	XP_007966350.1 PREDICTED: prostaglandin G/H synthase 1 isoform X1 [Chlorocebus sabaeus]	sp|P23219|PGH1_HUMAN	sp|P23219|PGH1_HUMAN Prostaglandin G/H synthase 1 OS=Homo sapiens GN=PTGS1 PE=1 SV=2	9606.ENSP00000354612	prostaglandin-endoperoxide synthase 1 (prostaglandin G/H synthase and cyclooxygenase); May p [...]	_	KOG2408	_	PF03098.12|An_peroxidase|Animal haem peroxidase|ENST00000614910|m.5358:249-550;PF00008.24|EGF|EGF-like domain|ENST00000614910|m.5358:62-93
ENSG00000140678	ITGAX	86.22868222	38.94698575	1.146453078	0.007274341	up		yes	mRNA	45.49876929	101.7008322	111.4864451	52.34143317	34.75925834	29.74026572	16	31355134	31382997	+	ITGAX	protein_coding	GO:0007155|cell adhesion; GO:0007229|integrin-mediated signaling pathway; GO:0009887|animal organ morphogenesis; GO:0030198|extracellular matrix organization; GO:0034113|heterotypic cell-cell adhesion; GO:0043312|neutrophil degranulation; GO:0050900|leukocyte migration; GO:1903955|positive regulation of protein targeting to mitochondrion	GO:0005886|plasma membrane; GO:0008305|integrin complex; GO:0009986|cell surface; GO:0016020|membrane; GO:0030667|secretory granule membrane; GO:0070821|tertiary granule membrane; GO:0101003|ficolin-1-rich granule membrane	GO:0038023|signaling receptor activity; GO:0046872|metal ion binding	ko:K06462|ITGAX,CD11c	ko04610|Complement and coagulation cascades; ko04810|Regulation of actin cytoskeleton; ko05152|Tuberculosis	4703	NP_000878.2	NP_000878.2 integrin alpha-X isoform 2 precursor [Homo sapiens]	sp|P20702|ITAX_HUMAN	sp|P20702|ITAX_HUMAN Integrin alpha-X OS=Homo sapiens GN=ITGAX PE=1 SV=3	9606.ENSP00000268296	integrin, alpha X (complement component 3 receptor 4 subunit); Integrin alpha-X/beta-2 is a [...]	_	KOG3637	_	PF00092.25|VWA|von Willebrand factor type A domain|ENST00000268296|m.6038:151-328;PF08441.9|Integrin_alpha2|Integrin alpha|ENST00000268296|m.6038:615-982;PF01839.20|FG-GAP|FG-GAP repeat|ENST00000268296|m.6038:458-494;PF01839.20|FG-GAP|FG-GAP repeat|ENST00000268296|m.6038:521-556;PF13519.3|VWA_2|von Willebrand factor type A domain|ENST00000268296|m.6038:152-261;PF00357.17|Integrin_alpha|Integrin a…
ENSG00000187475	HIST1H1T	6.61555184	2.137248184	1.62555167	0.007311478	up		yes	mRNA	6.269066988	10.18158573	3.396002804	2.471467042	2.007055389	1.933222122	6	26107419	26108136	-	HIST1H1T	protein_coding	GO:0006334|nucleosome assembly; GO:0007275|multicellular organism development; GO:0007283|spermatogenesis; GO:0030154|cell differentiation	GO:0000786|nucleosome; GO:0005634|nucleus	GO:0003677|DNA binding	ko:K11275|H1_5	--	718	EAW55529.1	EAW55529.1 histone 1, H1t [Homo sapiens]	sp|P22492|H1T_HUMAN	sp|P22492|H1T_HUMAN Histone H1t OS=Homo sapiens GN=HIST1H1T PE=2 SV=4	9606.ENSP00000341214	histone cluster 1, H1t; Histones H1 are necessary for the condensation of nucleosome chains [...]	_	KOG4012	_	PF00538.16|Linker_histone|linker histone H1 and H5 family|ENST00000338379|m.3438:57-126
ENSG00000122025	FLT3	4.144796199	1.448125778	1.51066254	0.007485976	up		yes	mRNA	1.796356692	7.955064994	2.682966911	1.506672329	1.880963804	0.956741201	13	28003274	28100592	-	FLT3	protein_coding	GO:0001776|leukocyte homeostasis; GO:0002318|myeloid progenitor cell differentiation; GO:0002328|pro-B cell differentiation; GO:0007169|transmembrane receptor protein tyrosine kinase signaling pathway; GO:0008284|positive regulation of cell population proliferation; GO:0010243|response to organonitrogen compound; GO:0014068|positive regulation of phosphatidylinositol 3-kinase signaling; GO:001810…	GO:0005634|nucleus; GO:0005783|endoplasmic reticulum; GO:0005788|endoplasmic reticulum lumen; GO:0005829|cytosol; GO:0005886|plasma membrane; GO:0005887|integral component of plasma membrane; GO:0032991|protein-containing complex	GO:0004714|transmembrane receptor protein tyrosine kinase activity; GO:0004896|cytokine receptor activity; GO:0005021|vascular endothelial growth factor-activated receptor activity; GO:0005524|ATP binding; GO:0035259|glucocorticoid receptor binding; GO:0042803|protein homodimerization activity; GO:0043621|protein self-association; GO:0044877|protein-containing complex binding	ko:K05092|FLT3,FLK2,CD135	ko04060|Cytokine-cytokine receptor interaction; ko04640|Hematopoietic cell lineage; ko05200|Pathways in cancer; ko05202|Transcriptional misregulation in cancer; ko05221|Acute myeloid leukemia; ko05230|Central carbon metabolism in cancer	3842	NP_004110.2	NP_004110.2 receptor-type tyrosine-protein kinase FLT3 precursor [Homo sapiens]	sp|P36888|FLT3_HUMAN	sp|P36888|FLT3_HUMAN Receptor-type tyrosine-protein kinase FLT3 OS=Homo sapiens GN=FLT3 PE=1 SV=2	9606.ENSP00000241453	fms-related tyrosine kinase 3; Receptor for the FL cytokine. Has a tyrosine-protein kinase a [...]	COG0515	KOG0200	_	PF07714.14|Pkinase_Tyr|Protein tyrosine kinase|ENST00000241453|m.8480:637-970;PF00069.22|Pkinase|Protein kinase domain|ENST00000241453|m.8480:639-735;PF00069.22|Pkinase|Protein kinase domain|ENST00000241453|m.8480:808-966;PF00047.22|ig|Immunoglobulin domain|ENST00000241453|m.8480:284-371
ENSG00000139178	C1RL	17.54962875	8.002415421	1.131953215	0.007506946	up		yes	mRNA	10.03230144	20.75761637	21.85896843	9.798930593	8.745427341	5.462888329	12	7089587	7109273	-	C1RL	protein_coding	GO:0006958|complement activation, classical pathway; GO:0045087|innate immune response	GO:0005615|extracellular space; GO:0070062|extracellular exosome	GO:0004252|serine-type endopeptidase activity	--	--	3394	NP_057630.2	NP_057630.2 complement C1r subcomponent-like protein isoform 1 precursor [Homo sapiens]	sp|Q9NZP8|C1RL_HUMAN	sp|Q9NZP8|C1RL_HUMAN Complement C1r subcomponent-like protein OS=Homo sapiens GN=C1RL PE=1 SV=2	9606.ENSP00000266542	complement component 1, r subcomponent-like; Mediates the proteolytic cleavage of HP/haptogl [...]	COG5640	KOG3627	_	PF00089.23|Trypsin|Trypsin|ENST00000266542|m.10993:278-510;PF00431.17|CUB|CUB domain|ENST00000266542|m.10993:78-179
ENSG00000243566	UPK3B	0.885157165	0.124364684	2.735987006	0.007510545	up		yes	mRNA	0.505908506	0.424989064	1.724573923	0	0.077393436	0.295700617	7	76510428	76516521	+	UPK3B	protein_coding	GO:0010629|negative regulation of gene expression	GO:0005886|plasma membrane; GO:0016021|integral component of membrane; GO:0070062|extracellular exosome	--	--	--	2373	NP_001334613.1	NP_001334613.1 uroplakin-3b isoform d precursor [Homo sapiens]	sp|Q864V4|UPK3B_BOVIN	sp|Q864V4|UPK3B_BOVIN Uroplakin-3b OS=Bos taurus GN=UPK3B PE=1 SV=1	_	_	_	_	_	_
ENSG00000248751	AC004997.1	0.355419093	0.007497723	4.384312906	0.007547238	up		yes	mRNA	0.563976928	0	0.502280352	0	0	0.022493169	22	30285238	30299482	-	AC004997.1	protein_coding	GO:1903577|cellular response to L-arginine; GO:1904262|negative regulation of TORC1 signaling	GO:0005829|cytosol	GO:0034618|arginine binding; GO:0042802|identical protein binding	--	--	1974	XP_009436429.2	XP_009436429.2 cytosolic arginine sensor for mTORC1 subunit 1 isoform X1 [Pan troglodytes]	sp|Q8WTX7|CAST1_HUMAN	sp|Q8WTX7|CAST1_HUMAN Cytosolic arginine sensor for mTORC1 subunit 1 OS=Homo sapiens GN=CASTOR1 PE=1 SV=1	_	_	_	_	_	PF13840.3|ACT_7|ACT domain|ENST00000330168|m.10973:19-85;PF13840.3|ACT_7|ACT domain|ENST00000330168|m.10973:208-269;PF00566.15|RabGAP-TBC|Rab-GTPase-TBC domain|ENST00000330168|m.10974:8-174
ENSG00000215397	SCRT2	3.327109127	1.138345369	1.539042262	0.007550294	up		yes	mRNA	1.219451505	2.465102908	6.296772968	1.286733007	1.093504118	1.034798982	20	661596	676179	-	SCRT2	protein_coding	GO:0000122|negative regulation of transcription by RNA polymerase II; GO:0006351|transcription, DNA-templated; GO:1902042|negative regulation of extrinsic apoptotic signaling pathway via death domain receptors; GO:2001222|regulation of neuron migration	GO:0000790|nuclear chromatin	GO:0001227|DNA-binding transcription repressor activity, RNA polymerase II-specific; GO:0003677|DNA binding; GO:0046872|metal ion binding	ko:K09219|SCRT	--	3577	NP_149120.1	NP_149120.1 transcriptional repressor scratch 2 [Homo sapiens]	sp|Q9NQ03|SCRT2_HUMAN	sp|Q9NQ03|SCRT2_HUMAN Transcriptional repressor scratch 2 OS=Homo sapiens GN=SCRT2 PE=2 SV=3	9606.ENSP00000246104	scratch homolog 2, zinc finger protein (Drosophila); May be involved in transcriptional regulation	COG5048	KOG2462	_	PF00096.23|zf-C2H2|Zinc finger, C2H2 type|ENST00000246104|m.2911:212-234;PF00096.23|zf-C2H2|Zinc finger, C2H2 type|ENST00000246104|m.2911:242-262;PF13894.3|zf-C2H2_4|C2H2-type zinc finger|ENST00000246104|m.2911:212-234;PF13894.3|zf-C2H2_4|C2H2-type zinc finger|ENST00000246104|m.2911:241-262;PF13912.3|zf-C2H2_6|C2H2-type zinc finger|ENST00000246104|m.2911:155-179;PF13912.3|zf-C2H2_6|C2H2-type zinc…
ENSG00000169231	THBS3	3.284054068	1.277335496	1.355476148	0.00759579	up		yes	mRNA	2.188206081	3.390842157	4.273113968	1.667324747	1.594207674	0.570474069	1	155195588	155209051	-	THBS3	protein_coding	GO:0003417|growth plate cartilage development; GO:0007160|cell-matrix adhesion; GO:0043931|ossification involved in bone maturation; GO:0060346|bone trabecula formation	GO:0005576|extracellular region; GO:0048471|perinuclear region of cytoplasm	GO:0005509|calcium ion binding; GO:0008201|heparin binding	ko:K04659|THBS2S	ko04145|Phagosome; ko04151|PI3K-Akt signaling pathway; ko04510|Focal adhesion; ko04512|ECM-receptor interaction; ko05144|Malaria	3200	NP_001239536.1	NP_001239536.1 thrombospondin-3 isoform 2 precursor [Homo sapiens]	sp|P49746|TSP3_HUMAN	sp|P49746|TSP3_HUMAN Thrombospondin-3 OS=Homo sapiens GN=THBS3 PE=1 SV=1	_	_	_	_	_	PF05735.9|TSP_C|Thrombospondin C-terminal region|ENST00000541576|m.10811:732-929;PF02412.15|TSP_3|Thrombospondin type 3 repeat|ENST00000541576|m.10811:483-518;PF02412.15|TSP_3|Thrombospondin type 3 repeat|ENST00000541576|m.10811:542-577;PF02412.15|TSP_3|Thrombospondin type 3 repeat|ENST00000541576|m.10811:578-600;PF02412.15|TSP_3|Thrombospondin type 3 repeat|ENST00000541576|m.10811:601-638;PF0241…
ENSG00000161944	ASGR2	2.666636027	0.879730327	1.588980939	0.007646419	up		yes	mRNA	1.453619954	1.816017527	4.7302706	1.068983937	0.975592431	0.594614612	17	7101322	7115700	-	ASGR2	protein_coding	GO:0007166|cell surface receptor signaling pathway; GO:0018279|protein N-linked glycosylation via asparagine; GO:0030282|bone mineralization; GO:0031647|regulation of protein stability; GO:0055088|lipid homeostasis	GO:0005886|plasma membrane; GO:0016021|integral component of membrane	GO:0004873|asialoglycoprotein receptor activity; GO:0030246|carbohydrate binding	ko:K10064|ASGR2	ko04918|Thyroid hormone synthesis	1396	XP_024306523.1	XP_024306523.1 asialoglycoprotein receptor 2 isoform X4 [Homo sapiens]	sp|P07307|ASGR2_HUMAN	sp|P07307|ASGR2_HUMAN Asialoglycoprotein receptor 2 OS=Homo sapiens GN=ASGR2 PE=1 SV=2	9606.ENSP00000347140	asialoglycoprotein receptor 2; Mediates the endocytosis of plasma glycoproteins to which the [...]	_	KOG4297	_	PF03954.11|Lectin_N|Hepatic lectin, N-terminal domain|ENST00000254850|m.12042:110-236;PF00059.18|Lectin_C|Lectin C-type domain|ENST00000254850|m.12042:264-371
ENSG00000128011	LRFN1	2.615471264	0.805115301	1.687500352	0.007677966	up		yes	mRNA	1.001920609	1.649508969	5.194984213	0.475644103	0.91333868	1.02636312	19	39306568	39315336	-	LRFN1	protein_coding	GO:0007409|axonogenesis	GO:0005615|extracellular space; GO:0005886|plasma membrane; GO:0009986|cell surface; GO:0014069|postsynaptic density; GO:0016021|integral component of membrane; GO:0030054|cell junction; GO:0031012|extracellular matrix; GO:0045211|postsynaptic membrane	--	ko:K16354|LRFN1,SALM2	--	3381	NP_065913.1	NP_065913.1 leucine-rich repeat and fibronectin type III domain-containing protein 1 precursor [Homo sapiens]	sp|Q9P244|LRFN1_HUMAN	sp|Q9P244|LRFN1_HUMAN Leucine-rich repeat and fibronectin type III domain-containing protein 1 OS=Homo sapiens GN=LRFN1 PE=1 SV=2	9606.ENSP00000248668	leucine rich repeat and fibronectin type III domain containing 1; Involved in the regulation [...]	_	KOG0619	_	PF13855.3|LRR_8|Leucine rich repeat|ENST00000248668|m.9771:66-125;PF13855.3|LRR_8|Leucine rich repeat|ENST00000248668|m.9771:114-158;PF13855.3|LRR_8|Leucine rich repeat|ENST00000248668|m.9771:163-222;PF13927.3|Ig_3|Immunoglobulin domain|ENST00000248668|m.9771:298-374;PF07679.13|I-set|Immunoglobulin I-set domain|ENST00000248668|m.9771:309-387;PF00047.22|ig|Immunoglobulin domain|ENST00000248668|m.9…
ENSG00000171206	TRIM8	6.903472833	2.88632519	1.255187006	0.007702154	up		yes	mRNA	3.092953024	6.373856107	11.24360937	3.568274432	2.787461409	2.303239729	10	102642310	102660680	+	TRIM8	protein_coding	GO:0010508|positive regulation of autophagy; GO:0016567|protein ubiquitination; GO:0019827|stem cell population maintenance; GO:0032897|negative regulation of viral transcription; GO:0043123|positive regulation of I-kappaB kinase/NF-kappaB signaling; GO:0045087|innate immune response; GO:0046597|negative regulation of viral entry into host cell; GO:0051091|positive regulation of DNA-binding trans…	GO:0005829|cytosol; GO:0016605|PML body	GO:0008270|zinc ion binding; GO:0016740|transferase activity; GO:0042802|identical protein binding; GO:0042803|protein homodimerization activity	ko:K12001|TRIM8	--	7290	EDL42005.1	EDL42005.1 tripartite motif protein 8, isoform CRA_b, partial [Mus musculus]	sp|Q9BZR9|TRIM8_HUMAN	sp|Q9BZR9|TRIM8_HUMAN Probable E3 ubiquitin-protein ligase TRIM8 OS=Homo sapiens GN=TRIM8 PE=1 SV=2	9606.ENSP00000302120	tripartite motif-containing 8	_	KOG2177	_	PF15227.3|zf-C3HC4_4|zinc finger of C3HC4-type, RING|ENST00000643721|m.8476:15-55;PF00097.22|zf-C3HC4|Zinc finger, C3HC4 type (RING finger)|ENST00000643721|m.8476:15-55;PF13445.3|zf-RING_UBOX|RING-type zinc-finger|ENST00000643721|m.8476:15-53;PF13923.3|zf-C3HC4_2|Zinc finger, C3HC4 type (RING finger)|ENST00000643721|m.8476:15-55
ENSG00000119669	IRF2BPL	8.299068951	2.965296472	1.481653397	0.007722959	up		yes	mRNA	2.154432565	7.850114733	14.89265955	2.66795967	3.278413482	2.949516264	14	77024543	77028699	-	IRF2BPL	protein_coding	GO:0000122|negative regulation of transcription by RNA polymerase II; GO:0045944|positive regulation of transcription by RNA polymerase II; GO:0046543|development of secondary female sexual characteristics	GO:0005615|extracellular space; GO:0005634|nucleus; GO:0005654|nucleoplasm	GO:0046872|metal ion binding	--	--	4157	NP_078772.1	NP_078772.1 interferon regulatory factor 2-binding protein-like [Homo sapiens]	sp|Q9H1B7|I2BPL_HUMAN	sp|Q9H1B7|I2BPL_HUMAN Interferon regulatory factor 2-binding protein-like OS=Homo sapiens GN=IRF2BPL PE=1 SV=1	9606.ENSP00000238647	Enhanced at puberty protein 1 ; May contribute to the control of female reproductive functio [...]	_	KOG3579	_	PF11261.5|IRF-2BP1_2|Interferon regulatory factor 2-binding protein zinc finger|ENST00000238647|m.3455:10-61
ENSG00000038210	PI4K2B	3.757014365	9.307423315	-1.306509505	0.005893923	down		yes	mRNA	5.715297578	2.065078687	3.49066683	6.641893136	8.432386462	12.84799035	4	25233975	25279092	+	PI4K2B	protein_coding	GO:0006661|phosphatidylinositol biosynthetic process; GO:0007030|Golgi organization; GO:0007032|endosome organization; GO:0046854|phosphatidylinositol phosphorylation	GO:0005768|endosome; GO:0005802|trans-Golgi network; GO:0005829|cytosol; GO:0005886|plasma membrane; GO:0016020|membrane	GO:0004430|1-phosphatidylinositol 4-kinase activity; GO:0005524|ATP binding	ko:K13711|PI4K2	ko00562|Inositol phosphate metabolism; ko01100|Metabolic pathways; ko04070|Phosphatidylinositol signaling system	3540	XP_002808453.2	XP_002808453.2 PREDICTED: phosphatidylinositol 4-kinase type 2-beta isoform X1 [Macaca mulatta]	sp|Q8TCG2|P4K2B_HUMAN	sp|Q8TCG2|P4K2B_HUMAN Phosphatidylinositol 4-kinase type 2-beta OS=Homo sapiens GN=PI4K2B PE=1 SV=1	9606.ENSP00000264864	phosphatidylinositol 4-kinase type 2 beta; Together with PI4K2A and the type III PI4Ks (PIK4 [...]	_	KOG2381	_	PF00454.24|PI3_PI4_kinase|Phosphatidylinositol 3- and 4-kinase|ENST00000264864|m.1241:192-490
ENSG00000113504	SLC12A7	4.66277595	1.482522516	1.646527169	0.007738006	up		yes	mRNA	3.272476124	0.957172339	9.758679386	1.306642611	1.548127378	1.592797558	5	1050376	1112035	-	SLC12A7	protein_coding	GO:0006810|transport; GO:0006811|ion transport; GO:0006884|cell volume homeostasis; GO:0007268|chemical synaptic transmission	GO:0005886|plasma membrane; GO:0005887|integral component of plasma membrane	GO:0015379|potassium:chloride symporter activity; GO:0019901|protein kinase binding	ko:K13627|SLC12A7,KCC4	ko04966|Collecting duct acid secretion	5280	NP_006589.2	NP_006589.2 solute carrier family 12 member 7 [Homo sapiens]	sp|Q9Y666|S12A7_HUMAN	sp|Q9Y666|S12A7_HUMAN Solute carrier family 12 member 7 OS=Homo sapiens GN=SLC12A7 PE=1 SV=3	9606.ENSP00000264930	solute carrier family 12 (potassium/chloride transporters), member 7; Mediates electroneutra [...]	COG0531	KOG2082	_	PF00324.18|AA_permease|Amino acid permease|ENST00000264930|m.5887:137-309;PF00324.18|AA_permease|Amino acid permease|ENST00000264930|m.5887:433-709;PF03522.12|SLC12|Solute carrier family 12|ENST00000264930|m.5887:723-841;PF03522.12|SLC12|Solute carrier family 12|ENST00000264930|m.5887:843-1097
ENSG00000077454	LRCH4	9.879464097	3.820691642	1.368287446	0.007764288	up		yes	mRNA	4.234587524	6.293252313	19.11055245	4.362972428	3.763281267	3.335821232	7	100574011	100586153	-	LRCH4	protein_coding	GO:0007165|signal transduction; GO:0007399|nervous system development; GO:0045199|maintenance of epithelial cell apical/basal polarity	GO:0005737|cytoplasm; GO:0016323|basolateral plasma membrane; GO:0016605|PML body	--	--	--	4754	XP_016801659.1	XP_016801659.1 leucine-rich repeat and calponin homology domain-containing protein 4 isoform X1 [Pan troglodytes]	sp|O75427|LRCH4_HUMAN	sp|O75427|LRCH4_HUMAN Leucine-rich repeat and calponin homology domain-containing protein 4 OS=Homo sapiens GN=LRCH4 PE=1 SV=2	9598.ENSPTRP00000033370	leucine-rich repeats and calponin homology (CH) domain containing 4	COG4886	KOG0532	_	PF00307.28|CH|Calponin homology (CH) domain|ENST00000467201|m.3392:64-158
ENSG00000159720	ATP6V0D1	12.49320615	5.100276043	1.290824958	0.00778424	up		yes	mRNA	5.000920499	12.71068526	19.76801269	5.841124405	6.011543585	3.44816014	16	67438014	67481237	-	ATP6V0D1	protein_coding	GO:0006879|cellular iron ion homeostasis; GO:0007034|vacuolar transport; GO:0007035|vacuolar acidification; GO:0036295|cellular response to increased oxygen levels; GO:0060271|cilium assembly; GO:1902600|proton transmembrane transport	GO:0005765|lysosomal membrane; GO:0005769|early endosome; GO:0005813|centrosome; GO:0016471|vacuolar proton-transporting V-type ATPase complex; GO:0033179|proton-transporting V-type ATPase, V0 domain; GO:0070062|extracellular exosome	GO:0008553|proton-exporting ATPase activity, phosphorylative mechanism; GO:0046961|proton-transporting ATPase activity, rotational mechanism	ko:K02146|ATPeV0D,ATP6D	ko00190|Oxidative phosphorylation; ko01100|Metabolic pathways; ko04142|Lysosome; ko04145|Phagosome; ko04721|Synaptic vesicle cycle; ko04966|Collecting duct acid secretion; ko05110|Vibrio cholerae infection; ko05120|Epithelial cell signaling in Helicobacter pylori infection; ko05152|Tuberculosis; ko05203|Viral carcinogenesis; ko05323|Rheumatoid arthritis	3390	EPY84202.1	EPY84202.1 V-type proton ATPase subunit d 1 isoform X2 [Camelus ferus]	sp|P61420|VA0D1_BOVIN	sp|P61420|VA0D1_BOVIN V-type proton ATPase subunit d 1 OS=Bos taurus GN=ATP6V0D1 PE=1 SV=1	_	_	_	_	_	PF01992.13|vATP-synt_AC39|ATP synthase (C/AC39) subunit|ENST00000568620|m.7828:1-140
ENSG00000239732	TLR9	3.708325856	1.301431166	1.50351112	0.00780856	up		yes	mRNA	1.199070326	3.369017528	6.556889714	1.074681042	1.287330809	1.542281649	3	52221080	52226163	-	TLR9	protein_coding	GO:0002224|toll-like receptor signaling pathway; GO:0002237|response to molecule of bacterial origin; GO:0002639|positive regulation of immunoglobulin production; GO:0002755|MyD88-dependent toll-like receptor signaling pathway; GO:0006954|inflammatory response; GO:0007252|I-kappaB phosphorylation; GO:0007409|axonogenesis; GO:0010628|positive regulation of gene expression; GO:0030277|maintenance o…	GO:0000139|Golgi membrane; GO:0005576|extracellular region; GO:0005615|extracellular space; GO:0005737|cytoplasm; GO:0005764|lysosome; GO:0005768|endosome; GO:0005783|endoplasmic reticulum; GO:0005789|endoplasmic reticulum membrane; GO:0005886|plasma membrane; GO:0010008|endosome membrane; GO:0016021|integral component of membrane; GO:0016323|basolateral plasma membrane; GO:0016324|apical plasma …	GO:0004888|transmembrane signaling receptor activity; GO:0005149|interleukin-1 receptor binding; GO:0016303|1-phosphatidylinositol-3-kinase activity; GO:0035197|siRNA binding; GO:0042803|protein homodimerization activity; GO:0045322|unmethylated CpG binding	ko:K10161|TLR9,CD289	ko04620|Toll-like receptor signaling pathway; ko05142|Chagas disease (American trypanosomiasis); ko05143|African trypanosomiasis; ko05144|Malaria; ko05152|Tuberculosis; ko05162|Measles; ko05168|Herpes simplex infection	3870	NP_059138.1	NP_059138.1 toll-like receptor 9 precursor [Homo sapiens]	sp|Q9NR96|TLR9_HUMAN	sp|Q9NR96|TLR9_HUMAN Toll-like receptor 9 OS=Homo sapiens GN=TLR9 PE=1 SV=2	9606.ENSP00000353874	toll-like receptor 9; Participates in the innate immune response to microbial agents. Detect [...]	COG4886	KOG4641	_	PF13855.3|LRR_8|Leucine rich repeat|ENST00000360658|m.5232:64-97;PF13855.3|LRR_8|Leucine rich repeat|ENST00000360658|m.5232:200-254;PF13855.3|LRR_8|Leucine rich repeat|ENST00000360658|m.5232:274-318;PF13855.3|LRR_8|Leucine rich repeat|ENST00000360658|m.5232:289-344;PF13855.3|LRR_8|Leucine rich repeat|ENST00000360658|m.5232:476-510;PF13855.3|LRR_8|Leucine rich repeat|ENST00000360658|m.5232:511-555…
ENSG00000137462	TLR2	66.13190841	28.56245818	1.210939511	0.00786774	up		yes	mRNA	55.85026869	112.0864327	30.4590238	25.98886517	30.79514024	28.90336914	4	153684070	153705702	+	TLR2	protein_coding	GO:0001666|response to hypoxia; GO:0001774|microglial cell activation; GO:0001775|cell activation; GO:0002224|toll-like receptor signaling pathway; GO:0002374|cytokine secretion involved in immune response; GO:0002755|MyD88-dependent toll-like receptor signaling pathway; GO:0006691|leukotriene metabolic process; GO:0006915|apoptotic process; GO:0006954|inflammatory response; GO:0006955|immune res…	GO:0005737|cytoplasm; GO:0005794|Golgi apparatus; GO:0005886|plasma membrane; GO:0005887|integral component of plasma membrane; GO:0009986|cell surface; GO:0030667|secretory granule membrane; GO:0030670|phagocytic vesicle membrane; GO:0031226|intrinsic component of plasma membrane; GO:0035354|Toll-like receptor 1-Toll-like receptor 2 protein complex; GO:0042995|cell projection; GO:0044297|cell bo…	GO:0001530|lipopolysaccharide binding; GO:0001875|lipopolysaccharide receptor activity; GO:0008329|signaling pattern recognition receptor activity; GO:0035325|Toll-like receptor binding; GO:0038023|signaling receptor activity; GO:0042497|triacyl lipopeptide binding; GO:0042834|peptidoglycan binding; GO:0044877|protein-containing complex binding; GO:0046982|protein heterodimerization activity	ko:K10159|TLR2,CD282	ko04145|Phagosome; ko04151|PI3K-Akt signaling pathway; ko04620|Toll-like receptor signaling pathway; ko05134|Legionellosis; ko05140|Leishmaniasis; ko05142|Chagas disease (American trypanosomiasis); ko05144|Malaria; ko05145|Toxoplasmosis; ko05146|Amoebiasis; ko05152|Tuberculosis; ko05161|Hepatitis B; ko05162|Measles; ko05168|Herpes simplex infection; ko05205|Proteoglycans in cancer; ko05321|Inflam…	4200	NP_003255.2	NP_003255.2 toll-like receptor 2 precursor [Homo sapiens]	sp|O60603|TLR2_HUMAN	sp|O60603|TLR2_HUMAN Toll-like receptor 2 OS=Homo sapiens GN=TLR2 PE=1 SV=1	9606.ENSP00000260010	toll-like receptor 2; Cooperates with LY96 to mediate the innate immune response to bacteria [...]	_	KOG4641	_	PF13855.3|LRR_8|Leucine rich repeat|ENST00000260010|m.4869:77-134;PF13855.3|LRR_8|Leucine rich repeat|ENST00000260010|m.4869:477-535;PF01582.17|TIR|TIR domain|ENST00000260010|m.4869:643-782;PF13676.3|TIR_2|TIR domain|ENST00000260010|m.4869:644-747;PF13306.3|LRR_5|Leucine rich repeats (6 copies)|ENST00000260010|m.4869:54-171;PF00560.30|LRR_1|Leucine Rich Repeat|ENST00000260010|m.4869:101-122;PF014…
ENSG00000142185	TRPM2	1.29281829	0.412798613	1.623593331	0.007869602	up		yes	mRNA	0.470614984	1.090287629	2.317552257	0.487958085	0.515817725	0.234620027	21	44350163	44443081	+	TRPM2	protein_coding	GO:0001659|temperature homeostasis; GO:0002407|dendritic cell chemotaxis; GO:0006816|calcium ion transport; GO:0014074|response to purine-containing compound; GO:0035584|calcium-mediated signaling using intracellular calcium source; GO:0043312|neutrophil degranulation; GO:0051209|release of sequestered calcium ion into cytosol; GO:0051489|regulation of filopodium assembly; GO:0070301|cellular res…	GO:0005764|lysosome; GO:0005765|lysosomal membrane; GO:0005886|plasma membrane; GO:0005887|integral component of plasma membrane; GO:0030659|cytoplasmic vesicle membrane; GO:0035579|specific granule membrane; GO:0042995|cell projection; GO:0043204|perikaryon; GO:0070821|tertiary granule membrane; GO:0101003|ficolin-1-rich granule membrane	GO:0005261|cation channel activity; GO:0005262|calcium channel activity; GO:0005272|sodium channel activity; GO:0005509|calcium ion binding; GO:0015278|calcium-release channel activity; GO:0099604|ligand-gated calcium channel activity	ko:K04977|TRPM2	ko04621|NOD-like receptor signaling pathway; ko04921|Oxytocin signaling pathway	6221	XP_005261228.1	XP_005261228.1 transient receptor potential cation channel subfamily M member 2 isoform X2 [Homo sapiens]	sp|O94759|TRPM2_HUMAN	sp|O94759|TRPM2_HUMAN Transient receptor potential cation channel subfamily M member 2 OS=Homo sapiens GN=TRPM2 PE=1 SV=2	9606.ENSP00000300482	transient receptor potential cation channel, subfamily M, member 2; Nonselective, voltage-in [...]	_	KOG3614;KOG4195	_	PF00520.28|Ion_trans|Ion transport protein|ENST00000397928|m.8689:805-1059
ENSG00000006607	FARP2	0.398315378	1.084100988	-1.4219901	0.006211639	down		yes	mRNA	0.344496657	0.486291518	0.36415796	1.431257721	0.459925244	1.361120001	2	241356243	241494841	+	FARP2	protein_coding	GO:0007155|cell adhesion; GO:0016322|neuron remodeling; GO:0016601|Rac protein signal transduction; GO:0022405|hair cycle process; GO:0030316|osteoclast differentiation; GO:0031532|actin cytoskeleton reorganization; GO:0033623|regulation of integrin activation; GO:0035023|regulation of Rho protein signal transduction; GO:0071526|semaphorin-plexin signaling pathway; GO:0071800|podosome assembly	GO:0005737|cytoplasm; GO:0005829|cytosol; GO:0005856|cytoskeleton	GO:0005089|Rho guanyl-nucleotide exchange factor activity; GO:0008092|cytoskeletal protein binding; GO:0030676|Rac guanyl-nucleotide exchange factor activity	ko:K06082|FARP2,FRG	ko04015|Rap1 signaling pathway; ko04520|Adherens junction	6065	PNI14366.1	PNI14366.1 FARP2 isoform 14, partial [Pan troglodytes]	sp|O94887|FARP2_HUMAN	sp|O94887|FARP2_HUMAN FERM, ARHGEF and pleckstrin domain-containing protein 2 OS=Homo sapiens GN=FARP2 PE=1 SV=3	_	_	_	_	_	PF08736.8|FA|FERM adjacent (FA)|ENST00000413432|m.2558:21-62
ENSG00000129682	FGF13	0.143260274	0.031010246	1.901927494	0.007911118	up		yes	mRNA	0.053851193	0.204072566	0.171857065	0.010725505	0.021899637	0.060405596	X	138614731	139222777	-	FGF13	protein_coding	GO:0000165|MAPK cascade; GO:0001764|neuron migration; GO:0006814|sodium ion transport; GO:0007026|negative regulation of microtubule depolymerization; GO:0007165|signal transduction; GO:0007267|cell-cell signaling; GO:0007399|nervous system development; GO:0007612|learning; GO:0007613|memory; GO:0021766|hippocampus development; GO:0021795|cerebral cortex cell migration; GO:0045200|establishment o…	GO:0005576|extracellular region; GO:0005634|nucleus; GO:0005730|nucleolus; GO:0005737|cytoplasm; GO:0005829|cytosol; GO:0005874|microtubule; GO:0005886|plasma membrane; GO:0014704|intercalated disc; GO:0016328|lateral plasma membrane; GO:0030175|filopodium; GO:0030424|axon; GO:0030425|dendrite; GO:0030426|growth cone; GO:0043005|neuron projection	GO:0008017|microtubule binding; GO:0008083|growth factor activity; GO:0017080|sodium channel regulator activity; GO:0030295|protein kinase activator activity; GO:0044325|ion channel binding; GO:0048487|beta-tubulin binding	ko:K04358|FGF	ko04010|MAPK signaling pathway; ko04014|Ras signaling pathway; ko04015|Rap1 signaling pathway; ko04151|PI3K-Akt signaling pathway; ko04810|Regulation of actin cytoskeleton; ko05200|Pathways in cancer; ko05218|Melanoma; ko05224|Breast cancer	19519	NP_004105.1	NP_004105.1 fibroblast growth factor 13 isoform 1 [Homo sapiens]	sp|Q92913|FGF13_HUMAN	sp|Q92913|FGF13_HUMAN Fibroblast growth factor 13 OS=Homo sapiens GN=FGF13 PE=1 SV=1	9544.ENSMMUP00000016391	fibroblast growth factor 13	_	KOG3885	_	PF00167.15|FGF|Fibroblast growth factor|ENST00000315930|m.74:71-195
ENSG00000134686	PHC2	34.16906366	13.56674251	1.331975502	0.007927554	up		yes	mRNA	14.60677344	56.64094785	31.25946969	17.86774421	15.32722932	7.505254013	1	33323623	33431052	-	PHC2	protein_coding	GO:0007275|multicellular organism development; GO:0007283|spermatogenesis	GO:0000792|heterochromatin; GO:0005634|nucleus; GO:0005654|nucleoplasm; GO:0031519|PcG protein complex; GO:0035102|PRC1 complex	GO:0003677|DNA binding; GO:0008270|zinc ion binding; GO:0042802|identical protein binding	ko:K11457|PHC2,EDR2	--	3870	NP_932157.1	NP_932157.1 polyhomeotic-like protein 2 isoform a [Homo sapiens]	sp|Q8IXK0|PHC2_HUMAN	sp|Q8IXK0|PHC2_HUMAN Polyhomeotic-like protein 2 OS=Homo sapiens GN=PHC2 PE=1 SV=1	9606.ENSP00000257118	polyhomeotic homolog 2 (Drosophila); Component of the Polycomb group (PcG) multiprotein PRC1 [...]	_	KOG3766	_	PF16616.2|PHC2_SAM_assoc|Unstructured region on Polyhomeotic-like protein 1 and 2|ENST00000257118|m.4221:688-807;PF00536.27|SAM_1|SAM domain (Sterile alpha motif)|ENST00000257118|m.4221:811-874;PF07647.14|SAM_2|SAM domain (Sterile alpha motif)|ENST00000257118|m.4221:812-867
ENSG00000100365	NCF4	84.58400385	34.05361363	1.312323916	0.007956126	up		yes	mRNA	28.86071612	90.61762271	134.2736727	36.09681939	39.8390959	26.22492559	22	36860988	36878015	+	NCF4	protein_coding	GO:0002479|antigen processing and presentation of exogenous peptide antigen via MHC class I, TAP-dependent; GO:0006909|phagocytosis; GO:0006955|immune response; GO:0016192|vesicle-mediated transport; GO:0034599|cellular response to oxidative stress; GO:0045454|cell redox homeostasis; GO:0045730|respiratory burst; GO:0048010|vascular endothelial growth factor receptor signaling pathway; GO:0055114…	GO:0005802|trans-Golgi network; GO:0005829|cytosol; GO:0010008|endosome membrane; GO:0016020|membrane; GO:0032010|phagolysosome; GO:0043020|NADPH oxidase complex	GO:0005086|ARF guanyl-nucleotide exchange factor activity; GO:0016176|superoxide-generating NADPH oxidase activator activity; GO:0032266|phosphatidylinositol-3-phosphate binding; GO:0046983|protein dimerization activity	ko:K08012|NCF4,P40PHOX	ko04145|Phagosome; ko04380|Osteoclast differentiation; ko04670|Leukocyte transendothelial migration; ko05140|Leishmaniasis	1641	NP_038202.2	NP_038202.2 neutrophil cytosol factor 4 isoform 2 [Homo sapiens]	sp|Q15080|NCF4_HUMAN	sp|Q15080|NCF4_HUMAN Neutrophil cytosol factor 4 OS=Homo sapiens GN=NCF4 PE=1 SV=2	_	_	_	_	_	PF00787.21|PX|PX domain|ENST00000397147|m.11766:26-135;PF00018.25|SH3_1|SH3 domain|ENST00000397147|m.11766:177-220;PF07653.14|SH3_2|Variant SH3 domain|ENST00000397147|m.11766:177-226;PF14604.3|SH3_9|Variant SH3 domain|ENST00000397147|m.11766:177-225
ENSG00000142405	NLRP12	26.37758514	11.75573189	1.165268261	0.007967349	up		yes	mRNA	12.03877919	31.63896573	35.45501049	11.50922565	13.91864961	9.839320424	19	53793603	53824394	-	NLRP12	protein_coding	GO:0006919|activation of cysteine-type endopeptidase activity involved in apoptotic process; GO:0007165|signal transduction; GO:0009968|negative regulation of signal transduction; GO:0031953|negative regulation of protein autophosphorylation; GO:0032088|negative regulation of NF-kappaB transcription factor activity; GO:0036336|dendritic cell migration; GO:0043122|regulation of I-kappaB kinase/NF-…	GO:0005737|cytoplasm	GO:0005524|ATP binding; GO:0008656|cysteine-type endopeptidase activator activity involved in apoptotic process	ko:K20865|NLRP12	ko04621|NOD-like receptor signaling pathway	3801	NP_653288.1	NP_653288.1 NACHT, LRR and PYD domains-containing protein 12 isoform 2 [Homo sapiens]	sp|P59046|NAL12_HUMAN	sp|P59046|NAL12_HUMAN NACHT, LRR and PYD domains-containing protein 12 OS=Homo sapiens GN=NLRP12 PE=1 SV=2	9606.ENSP00000319377	NLR family, pyrin domain containing 12; May mediate activation of CASP1 via ASC and promote [...]	_	KOG4308	_	PF05729.9|NACHT|NACHT domain|ENST00000324134|m.998:211-381;PF02758.13|PYRIN|PAAD/DAPIN/Pyrin domain|ENST00000324134|m.998:13-87;PF13516.3|LRR_6|Leucine Rich repeat|ENST00000324134|m.998:769-791;PF13516.3|LRR_6|Leucine Rich repeat|ENST00000324134|m.998:825-848;PF13516.3|LRR_6|Leucine Rich repeat|ENST00000324134|m.998:883-905;PF13516.3|LRR_6|Leucine Rich repeat|ENST00000324134|m.998:940-958;PF13516…
ENSG00000149781	FERMT3	26.11733085	10.35752044	1.333488856	0.007976847	up		yes	mRNA	11.15452183	18.36185627	48.83561444	8.898611396	12.51582608	9.658123828	11	64206678	64223886	+	FERMT3	protein_coding	GO:0002576|platelet degranulation; GO:0007159|leukocyte cell-cell adhesion; GO:0007229|integrin-mediated signaling pathway; GO:0030335|positive regulation of cell migration; GO:0033622|integrin activation; GO:0033632|regulation of cell-cell adhesion mediated by integrin; GO:0034446|substrate adhesion-dependent cell spreading; GO:0070527|platelet aggregation	GO:0002102|podosome; GO:0005576|extracellular region; GO:0016020|membrane; GO:0030054|cell junction; GO:0031093|platelet alpha granule lumen; GO:0042995|cell projection; GO:0070062|extracellular exosome	GO:0005178|integrin binding	ko:K17084|FERMT3,KIND3	ko04611|Platelet activation	2489	NP_848537.1	NP_848537.1 fermitin family homolog 3 long isoform [Homo sapiens]	sp|Q86UX7|URP2_HUMAN	sp|Q86UX7|URP2_HUMAN Fermitin family homolog 3 OS=Homo sapiens GN=FERMT3 PE=1 SV=1	9598.ENSPTRP00000041266	fermitin family homolog 3 (Drosophila)	_	KOG3727	_	PF00373.15|FERM_M|FERM central domain|ENST00000279227|m.3632:258-558;PF00169.26|PH|PH domain|ENST00000279227|m.3632:371-453
ENSG00000167536	DHRS13	12.9644998	5.250773701	1.302332023	0.008009648	up		yes	mRNA	4.728670681	19.48116763	14.68366108	5.632000334	5.468329928	4.651990843	17	28897781	28903071	-	DHRS13	protein_coding	--	GO:0005576|extracellular region; GO:0016020|membrane	GO:0016491|oxidoreductase activity	ko:K11169|DHRS13	--	2037	NP_653284.2	NP_653284.2 dehydrogenase/reductase SDR family member 13 precursor [Homo sapiens]	sp|Q6UX07|DHR13_HUMAN	sp|Q6UX07|DHR13_HUMAN Dehydrogenase/reductase SDR family member 13 OS=Homo sapiens GN=DHRS13 PE=2 SV=1	9606.ENSP00000368173	dehydrogenase/reductase (SDR family) member 13; Putative oxidoreductase (Potential)	COG1028	KOG1208	_	PF00106.22|adh_short|short chain dehydrogenase|ENST00000394901|m.1880:2-122;PF13561.3|adh_short_C2|Enoyl-(Acyl carrier protein) reductase|ENST00000394901|m.1880:2-184
ENSG00000189129	PLAC9	3.365537482	1.164033549	1.523643604	0.00808452	up		yes	mRNA	3.368033827	2.795788273	3.932790344	1.073294356	1.560601179	0.858205111	10	80131682	80145359	+	PLAC9	protein_coding	--	GO:0005576|extracellular region	--	--	--	785	XP_007960989.1	XP_007960989.1 PREDICTED: placenta-specific protein 9 [Chlorocebus sabaeus]	sp|Q5JTB6|PLAC9_HUMAN	sp|Q5JTB6|PLAC9_HUMAN Placenta-specific protein 9 OS=Homo sapiens GN=PLAC9 PE=1 SV=1	9606.ENSP00000361337	placenta-specific 9	_	_	NOG78104	PF15205.3|PLAC9|Placenta-specific protein 9|ENST00000372263|m.7273:37-110
ENSG00000105205	CLC	38.09814343	117.9531011	-1.630164426	0.006754756	down		yes	mRNA	78.04644896	18.87085299	17.37712835	95.97392501	200.6145102	57.27086815	19	39731250	39738028	-	CLC	protein_coding	GO:0002667|regulation of T cell anergy; GO:0002724|regulation of T cell cytokine production; GO:0007275|multicellular organism development; GO:0046006|regulation of activated T cell proliferation; GO:0070231|T cell apoptotic process	GO:0005829|cytosol	GO:0030246|carbohydrate binding; GO:0042802|identical protein binding; GO:0097153|cysteine-type endopeptidase activity involved in apoptotic process	ko:K13334|CLC	--	635	NP_001819.2	NP_001819.2 galectin-10 [Homo sapiens]	sp|Q05315|LEG10_HUMAN	sp|Q05315|LEG10_HUMAN Galectin-10 OS=Homo sapiens GN=CLC PE=1 SV=3	9606.ENSP00000221804	Charcot-Leyden crystal protein; May have both lysophospholipase and carbohydrate-binding act [...]	_	KOG3587	_	PF00337.19|Gal-bind_lectin|Galactoside-binding lectin|ENST00000221804|m.9923:37-161
ENSG00000167470	MIDN	9.166075864	3.875117603	1.239919049	0.008181304	up		yes	mRNA	4.566023499	7.365341787	15.56686231	4.382459332	3.730528992	3.512364485	19	1248553	1259140	+	MIDN	protein_coding	GO:0033132|negative regulation of glucokinase activity; GO:0046676|negative regulation of insulin secretion	GO:0005634|nucleus; GO:0005730|nucleolus; GO:0005737|cytoplasm; GO:0005829|cytosol	GO:0019900|kinase binding	--	--	3790	NP_796375.3	NP_796375.3 midnolin [Homo sapiens]	sp|Q504T8|MIDN_HUMAN	sp|Q504T8|MIDN_HUMAN Midnolin OS=Homo sapiens GN=MIDN PE=1 SV=2	9606.ENSP00000300952	midnolin; May be involved in regulation of genes related to neurogenesis in the nucleolus (B [...]	_	_	NOG86840	PF00240.20|ubiquitin|Ubiquitin family|ENST00000300952|m.1882:37-99
ENSG00000092847	AGO1	8.96878412	3.24396866	1.464319737	0.008192981	up		yes	mRNA	8.204081311	8.862926672	9.839344377	2.088592995	6.680358795	0.962954191	1	35869808	35930528	+	AGO1	protein_coding	GO:0000956|nuclear-transcribed mRNA catabolic process; GO:0006351|transcription, DNA-templated; GO:0007223|Wnt signaling pathway, calcium modulating pathway; GO:0010501|RNA secondary structure unwinding; GO:0010586|miRNA metabolic process; GO:0031054|pre-miRNA processing; GO:0035194|posttranscriptional gene silencing by RNA; GO:0035196|production of miRNAs involved in gene silencing by miRNA; GO:…	GO:0000932|P-body; GO:0005634|nucleus; GO:0005654|nucleoplasm; GO:0005737|cytoplasm; GO:0005829|cytosol; GO:0005844|polysome; GO:0016442|RISC complex; GO:0070578|RISC-loading complex; GO:1990904|ribonucleoprotein complex	GO:0000978|RNA polymerase II proximal promoter sequence-specific DNA binding; GO:0000993|RNA polymerase II complex binding; GO:0001047|core promoter binding; GO:0003723|RNA binding; GO:0003725|double-stranded RNA binding; GO:0003727|single-stranded RNA binding; GO:0035198|miRNA binding	ko:K11593|ELF2C,AGO	--	13708	NP_001304051.1	NP_001304051.1 protein argonaute-1 isoform 1x [Homo sapiens]	sp|Q9UL18|AGO1_HUMAN	sp|Q9UL18|AGO1_HUMAN Protein argonaute-1 OS=Homo sapiens GN=AGO1 PE=1 SV=3	_	_	_	_	_	PF02171.14|Piwi|Piwi domain|ENST00000373204|m.4397:515-815;PF16487.2|ArgoMid|Mid domain of argonaute|ENST00000373204|m.4397:427-508;PF02170.19|PAZ|PAZ domain|ENST00000373204|m.4397:237-363;PF16486.2|ArgoN|N-terminal domain of argonaute|ENST00000373204|m.4397:34-164;PF08699.7|ArgoL1|Argonaute linker 1 domain|ENST00000373204|m.4397:174-224;PF16488.2|ArgoL2|Argonaute linker 2 domain|ENST00000373204|…
ENSG00000182095	TNRC18	4.991689058	1.819147712	1.451243788	0.008204473	up		yes	mRNA	1.816002119	2.955361962	10.20370309	2.187794838	1.771775331	1.497872966	7	5306790	5425414	-	TNRC18	protein_coding	GO:0006342|chromatin silencing; GO:0031507|heterochromatin assembly	GO:0000785|chromatin; GO:0005634|nucleus; GO:0005677|chromatin silencing complex; GO:0005739|mitochondrion; GO:0005829|cytosol; GO:0031965|nuclear membrane	GO:0000976|transcription regulatory region sequence-specific DNA binding; GO:0003682|chromatin binding	--	--	10572	NP_001073964.2	NP_001073964.2 trinucleotide repeat-containing gene 18 protein [Homo sapiens]	sp|O15417|TNC18_HUMAN	sp|O15417|TNC18_HUMAN Trinucleotide repeat-containing gene 18 protein OS=Homo sapiens GN=TNRC18 PE=1 SV=3	9606.ENSP00000395538	trinucleotide repeat containing 18	_	KOG1886	NOG139886	PF01426.15|BAH|BAH domain|ENST00000399537|m.10983:2818-2956
ENSG00000183386	FHL3	8.267543195	3.374223667	1.290377713	0.008240718	up		yes	mRNA	4.885852576	6.65646544	13.26031157	4.344414199	3.307835598	2.470421204	1	37996770	38005606	-	FHL3	protein_coding	GO:0007517|muscle organ development; GO:0030036|actin cytoskeleton organization	GO:0001725|stress fiber; GO:0005634|nucleus; GO:0005925|focal adhesion; GO:0030018|Z disc	GO:0003779|actin binding; GO:0046872|metal ion binding	--	--	1647	XP_011824904.1	XP_011824904.1 PREDICTED: four and a half LIM domains protein 3 [Mandrillus leucophaeus]	sp|Q13643|FHL3_HUMAN	sp|Q13643|FHL3_HUMAN Four and a half LIM domains protein 3 OS=Homo sapiens GN=FHL3 PE=1 SV=4	9606.ENSP00000362107	four and a half LIM domains 3	_	KOG1704	_	PF00412.19|LIM|LIM domain|ENST00000373016|m.4670:96-152;PF00412.19|LIM|LIM domain|ENST00000373016|m.4670:157-214;PF00412.19|LIM|LIM domain|ENST00000373016|m.4670:218-271;PF00412.19|LIM|LIM domain|ENST00000373016|m.4670:277-333
ENSG00000135835	KIAA1614	0.933032468	0.364532852	1.332215172	0.008353601	up		yes	mRNA	0.53709412	0.879686371	1.382316913	0.484096637	0.319047701	0.290454219	1	180913154	180951614	+	KIAA1614	protein_coding	--	--	--	--	--	9654	NP_066001.1	NP_066001.1 uncharacterized protein KIAA1614 [Homo sapiens]	sp|Q5VZ46|K1614_HUMAN	sp|Q5VZ46|K1614_HUMAN Uncharacterized protein KIAA1614 OS=Homo sapiens GN=KIAA1614 PE=2 SV=3	9606.ENSP00000356560	KIAA1614	_	_	NOG41876	PF15737.2|DUF4685|Domain of unknown function (DUF4685)|ENST00000367588|m.788:372-496
ENSG00000077150	NFKB2	11.76610086	5.157856971	1.188223886	0.0083793	up		yes	mRNA	5.308934677	12.68964522	17.29972269	5.552774363	5.215530501	4.705266047	10	102394110	102402529	+	NFKB2	protein_coding	GO:0000122|negative regulation of transcription by RNA polymerase II; GO:0002268|follicular dendritic cell differentiation; GO:0002467|germinal center formation; GO:0006355|regulation of transcription, DNA-templated; GO:0006954|inflammatory response; GO:0007249|I-kappaB kinase/NF-kappaB signaling; GO:0007568|aging; GO:0030198|extracellular matrix organization; GO:0032481|positive regulation of ty…	GO:0005634|nucleus; GO:0005654|nucleoplasm; GO:0005737|cytoplasm; GO:0005829|cytosol; GO:0033257|Bcl3/NF-kappaB2 complex	GO:0000978|RNA polymerase II proximal promoter sequence-specific DNA binding; GO:0001228|DNA-binding transcription activator activity, RNA polymerase II-specific; GO:0003682|chromatin binding; GO:0003700|DNA-binding transcription factor activity; GO:0003713|transcription coactivator activity	ko:K04469|NFKB2	ko04010|MAPK signaling pathway; ko04064|NF-kappa B signaling pathway; ko04380|Osteoclast differentiation; ko05134|Legionellosis; ko05166|HTLV-I infection; ko05169|Epstein-Barr virus infection; ko05200|Pathways in cancer; ko05203|Viral carcinogenesis; ko05224|Breast cancer	3416	XP_017799765.1	XP_017799765.1 nuclear factor NF-kappa-B p100 subunit isoform X2 [Papio anubis]	sp|Q00653|NFKB2_HUMAN	sp|Q00653|NFKB2_HUMAN Nuclear factor NF-kappa-B p100 subunit OS=Homo sapiens GN=NFKB2 PE=1 SV=4	_	_	_	_	_	PF00554.19|RHD_DNA_bind|Rel homology DNA-binding domain|ENST00000428099|m.8421:40-220;PF16179.2|RHD_dimer|Rel homology dimerisation domain|ENST00000428099|m.8421:229-327;PF12796.4|Ank_2|Ankyrin repeats (3 copies)|ENST00000428099|m.8421:480-553;PF12796.4|Ank_2|Ankyrin repeats (3 copies)|ENST00000428099|m.8421:526-586;PF12796.4|Ank_2|Ankyrin repeats (3 copies)|ENST00000428099|m.8421:576-664;PF12796…
ENSG00000142303	ADAMTS10	1.646609875	0.496181835	1.710506252	0.008471749	up		yes	mRNA	1.326294148	0.475737364	3.137798114	0.777885909	0.288783501	0.421876095	19	8580242	8610735	-	ADAMTS10	protein_coding	--	GO:0001527|microfibril; GO:0031012|extracellular matrix	GO:0004222|metalloendopeptidase activity; GO:0008270|zinc ion binding	ko:K08625|ADAMTS10	--	4194	XP_024207757.1	XP_024207757.1 A disintegrin and metalloproteinase with thrombospondin motifs 10 isoform X1 [Pan troglodytes]	sp|Q9H324|ATS10_HUMAN	sp|Q9H324|ATS10_HUMAN A disintegrin and metalloproteinase with thrombospondin motifs 10 OS=Homo sapiens GN=ADAMTS10 PE=1 SV=2	9606.ENSP00000270328	ADAM metallopeptidase with thrombospondin type 1 motif, 10	_	KOG3538	_	PF01562.16|Pep_M12B_propep|Reprolysin family propeptide|ENST00000270328|m.4260:117-257;PF05986.11|ADAM_spacer1|ADAM-TS Spacer 1|ENST00000270328|m.4260:784-895;PF01421.16|Reprolysin|Reprolysin (M12B) family zinc metalloprotease|ENST00000270328|m.4260:316-534;PF00090.16|TSP_1|Thrombospondin type 1 domain|ENST00000270328|m.4260:628-678;PF00090.16|TSP_1|Thrombospondin type 1 domain|ENST00000270328|m.…
ENSG00000180758	GPR157	1.21601703	0.49197848	1.288281596	0.008487465	up		yes	mRNA	1.002022805	1.03815894	1.607869344	0.547103074	0.498187826	0.430644541	1	9100305	9129170	-	GPR157	protein_coding	GO:0007166|cell surface receptor signaling pathway; GO:0007186|G protein-coupled receptor signaling pathway; GO:0048512|circadian behavior; GO:0051482|positive regulation of cytosolic calcium ion concentration involved in phospholipase C-activating G protein-coupled signaling pathway; GO:0060019|radial glial cell differentiation	GO:0016021|integral component of membrane; GO:0060170|ciliary membrane	GO:0004930|G protein-coupled receptor activity	ko:K08467|GPR157	--	5265	NP_079256.4	NP_079256.4 G-protein coupled receptor 157 [Homo sapiens]	sp|Q5UAW9|GP157_HUMAN	sp|Q5UAW9|GP157_HUMAN G-protein coupled receptor 157 OS=Homo sapiens GN=GPR157 PE=2 SV=2	9606.ENSP00000366628	G protein-coupled receptor 157; Orphan receptor	_	_	NOG81075	PF00002.21|7tm_2|7 transmembrane receptor (Secretin family)|ENST00000377411|m.1510:19-235;PF05462.8|Dicty_CAR|Slime mold cyclic AMP receptor|ENST00000377411|m.1510:15-162;PF01534.14|Frizzled|Frizzled/Smoothened family membrane region|ENST00000377411|m.1510:76-190;PF00001.18|7tm_1|7 transmembrane receptor (rhodopsin family)|ENST00000377411|m.1510:38-192
ENSG00000148926	ADM	11.67058686	4.146269509	1.490751648	0.008530554	up		yes	mRNA	2.526782634	14.39083646	18.09414148	4.121271315	4.180953982	4.13658323	11	10304680	10307397	+	ADM	protein_coding	GO:0001570|vasculogenesis; GO:0001666|response to hypoxia; GO:0001843|neural tube closure; GO:0002026|regulation of the force of heart contraction; GO:0002031|G protein-coupled receptor internalization; GO:0003073|regulation of systemic arterial blood pressure; GO:0006171|cAMP biosynthetic process; GO:0006701|progesterone biosynthetic process; GO:0007165|signal transduction; GO:0007204|positive r…	GO:0005576|extracellular region; GO:0005615|extracellular space; GO:0005737|cytoplasm	GO:0005102|signaling receptor binding; GO:0005179|hormone activity; GO:0031700|adrenomedullin receptor binding	ko:K12333|ADM	--	1889	NP_001115.1	NP_001115.1 ADM precursor [Homo sapiens]	sp|P35318|ADML_HUMAN	sp|P35318|ADML_HUMAN ADM OS=Homo sapiens GN=ADM PE=1 SV=1	9598.ENSPTRP00000005860	adrenomedullin	_	_	NOG46109	PF00214.16|Calc_CGRP_IAPP|Calcitonin / CGRP / IAPP family|ENST00000528655|m.12059:1-151
ENSG00000089169	RPH3A	0.325569765	0.096794662	1.651773194	0.008605832	up		yes	mRNA	0.196911655	0.261657844	0.518139797	0.112308263	0.075445351	0.102630373	12	112570380	112898881	+	RPH3A	protein_coding	GO:0006886|intracellular protein transport; GO:0006906|vesicle fusion; GO:0017158|regulation of calcium ion-dependent exocytosis; GO:0048791|calcium ion-regulated exocytosis of neurotransmitter	GO:0005829|cytosol; GO:0005886|plasma membrane; GO:0008021|synaptic vesicle; GO:0019898|extrinsic component of membrane; GO:0030054|cell junction; GO:0030141|secretory granule; GO:0030672|synaptic vesicle membrane; GO:0032991|protein-containing complex; GO:0043005|neuron projection; GO:0045202|synapse	GO:0005509|calcium ion binding; GO:0005544|calcium-dependent phospholipid binding; GO:0005546|phosphatidylinositol-4,5-bisphosphate binding; GO:0008270|zinc ion binding; GO:0008430|selenium binding; GO:0017137|Rab GTPase binding; GO:0019905|syntaxin binding; GO:0030276|clathrin binding; GO:0042301|phosphate ion binding; GO:0044877|protein-containing complex binding; GO:0070679|inositol 1,4,5 tris…	ko:K19938|RPH3A	--	5188	NP_055769.2	NP_055769.2 rabphilin-3A isoform 2 [Homo sapiens]	sp|Q9Y2J0|RP3A_HUMAN	sp|Q9Y2J0|RP3A_HUMAN Rabphilin-3A OS=Homo sapiens GN=RPH3A PE=1 SV=1	_	_	_	_	_	PF00168.27|C2|C2 domain|ENST00000549913|m.6327:168-271;PF00168.27|C2|C2 domain|ENST00000549913|m.6327:327-430
ENSG00000221995	TIAF1	2.859465088	1.409325532	1.015576303	0.008670215	up		yes	mRNA	2.808412776	2.471206162	3.298776326	1.381922626	1.38092975	1.465124219	17	29073521	29078857	-	TIAF1	protein_coding	GO:0006915|apoptotic process; GO:0007249|I-kappaB kinase/NF-kappaB signaling; GO:0043066|negative regulation of apoptotic process	GO:0005634|nucleus	--	--	--	5337	NP_004731.2	NP_004731.2 TGFB1-induced anti-apoptotic factor 1 [Homo sapiens]	sp|O95411|TIAF1_HUMAN	sp|O95411|TIAF1_HUMAN TGFB1-induced anti-apoptotic factor 1 OS=Homo sapiens GN=TIAF1 PE=2 SV=2	_	_	_	_	_	_
ENSG00000128590	DNAJB9	2.972930702	7.166607301	-1.266571518	0.007342391	down		yes	mRNA	3.353128104	2.098630053	3.467033947	4.124320518	7.459668718	9.915832666	7	108569568	108574850	+	DNAJB9	protein_coding	GO:0030433|ubiquitin-dependent ERAD pathway; GO:0036498|IRE1-mediated unfolded protein response	GO:0005730|nucleolus; GO:0005737|cytoplasm; GO:0005783|endoplasmic reticulum; GO:0005788|endoplasmic reticulum lumen; GO:0005789|endoplasmic reticulum membrane; GO:0070062|extracellular exosome	GO:0051787|misfolded protein binding	ko:K09515|DNAJB9	--	2715	NP_036460.1	NP_036460.1 dnaJ homolog subfamily B member 9 precursor [Homo sapiens]	sp|Q9UBS3|DNJB9_HUMAN	sp|Q9UBS3|DNJB9_HUMAN DnaJ homolog subfamily B member 9 OS=Homo sapiens GN=DNAJB9 PE=1 SV=1	9606.ENSP00000249356	DnaJ (Hsp40) homolog, subfamily B, member 9; Acts as a co-chaperone with an Hsp70 protein (B [...]	COG0484	KOG0714	_	PF00226.28|DnaJ|DnaJ domain|ENST00000249356|m.4293:27-87
ENSG00000161036	LRWD1	2.736876689	0.976434906	1.477496391	0.008696076	up		yes	mRNA	0.92400853	2.17471623	5.111905307	1.160350857	0.847644877	0.921308984	7	102464929	102473168	+	LRWD1	protein_coding	GO:0006270|DNA replication initiation; GO:0006325|chromatin organization; GO:0016569|covalent chromatin modification; GO:0071169|establishment of protein localization to chromatin	GO:0000776|kinetochore; GO:0000777|condensed chromosome kinetochore; GO:0005634|nucleus; GO:0005654|nucleoplasm; GO:0005664|nuclear origin of replication recognition complex; GO:0005721|pericentric heterochromatin; GO:0005730|nucleolus; GO:0005815|microtubule organizing center; GO:0005829|cytosol; GO:0031933|telomeric heterochromatin	GO:0003682|chromatin binding; GO:0008327|methyl-CpG binding; GO:0035064|methylated histone binding	--	--	5491	BAD92616.1	BAD92616.1 hypothetical protein DKFZp434K1815 variant, partial [Homo sapiens]	sp|Q9UFC0|LRWD1_HUMAN	sp|Q9UFC0|LRWD1_HUMAN Leucine-rich repeat and WD repeat-containing protein 1 OS=Homo sapiens GN=LRWD1 PE=1 SV=2	9606.ENSP00000292616	leucine-rich repeats and WD repeat domain containing 1	_	KOG0619	_	_
ENSG00000184922	FMNL1	26.28352828	11.26640392	1.221400687	0.008785883	up		yes	mRNA	12.84440778	22.33286865	43.67330842	14.8881341	10.68462552	8.226452142	17	45221444	45247320	+	FMNL1	protein_coding	GO:0006929|substrate-dependent cell migration; GO:0008360|regulation of cell shape; GO:0030866|cortical actin cytoskeleton organization; GO:0051014|actin filament severing	GO:0005829|cytosol; GO:0005886|plasma membrane; GO:0005938|cell cortex; GO:0016020|membrane; GO:0032059|bleb; GO:0045335|phagocytic vesicle; GO:0070062|extracellular exosome	GO:0005522|profilin binding; GO:0032794|GTPase activating protein binding; GO:0048365|Rac GTPase binding; GO:0051015|actin filament binding	--	--	4919	XP_006722125.1	XP_006722125.1 formin-like protein 1 isoform X1 [Homo sapiens]	sp|O95466|FMNL1_HUMAN	sp|O95466|FMNL1_HUMAN Formin-like protein 1 OS=Homo sapiens GN=FMNL1 PE=1 SV=3	_	_	_	_	_	PF06367.13|Drf_FH3|Diaphanous FH3 Domain|ENST00000587856|m.4851:185-309;PF06371.10|Drf_GBD|Diaphanous GTPase-binding Domain|ENST00000587856|m.4851:124-182;PF02181.20|FH2|Formin Homology 2 Domain|ENST00000587856|m.4852:2-173;PF02181.20|FH2|Formin Homology 2 Domain|ENST00000587856|m.4853:1-173
ENSG00000274276	CBSL	0.536042739	0.068970058	2.78963622	0.008826675	up		yes	mRNA	0.081125912	0.432914268	1.094088037	0.124645823	0.082264351	0	21	6444869	6468040	-	CBSL	protein_coding	GO:0006535|cysteine biosynthetic process from serine; GO:0019343|cysteine biosynthetic process via cystathionine	GO:0005634|nucleus; GO:0005737|cytoplasm	GO:0004122|cystathionine beta-synthase activity; GO:0046872|metal ion binding	ko:K01697|CBS	ko00260|Glycine, serine and threonine metabolism; ko00270|Cysteine and methionine metabolism; ko01100|Metabolic pathways; ko01130|Biosynthesis of antibiotics; ko01230|Biosynthesis of amino acids	2656	XP_024307905.1	XP_024307905.1 cystathionine beta-synthase isoform X4 [Homo sapiens]	sp|P0DN79|CBSL_HUMAN	sp|P0DN79|CBSL_HUMAN Cystathionine beta-synthase-like protein OS=Homo sapiens GN=CBSL PE=1 SV=1	9606.ENSP00000344460	cystathionine-beta-synthase	COG0031	KOG1252	_	PF00291.22|PALP|Pyridoxal-phosphate dependent enzyme|ENST00000624691|m.7250:2-271;PF00571.25|CBS|CBS domain|ENST00000624691|m.7250:316-363
ENSG00000196923	PDLIM7	7.460549496	2.696221582	1.464934394	0.008883186	up		yes	mRNA	2.053275293	6.618141476	13.71023172	2.667608543	3.279289993	2.141766211	5	177483394	177497606	-	PDLIM7	protein_coding	GO:0001503|ossification; GO:0006898|receptor-mediated endocytosis; GO:0007411|axon guidance; GO:0030036|actin cytoskeleton organization; GO:0045669|positive regulation of osteoblast differentiation	GO:0001725|stress fiber; GO:0001726|ruffle; GO:0005634|nucleus; GO:0005829|cytosol; GO:0005913|cell-cell adherens junction; GO:0005925|focal adhesion; GO:0015629|actin cytoskeleton	GO:0046872|metal ion binding	--	--	1904	XP_023040836.1	XP_023040836.1 PDZ and LIM domain protein 7 isoform X12 [Piliocolobus tephrosceles]	sp|Q9NR12|PDLI7_HUMAN	sp|Q9NR12|PDLI7_HUMAN PDZ and LIM domain protein 7 OS=Homo sapiens GN=PDLIM7 PE=1 SV=1	_	_	_	_	_	PF00595.21|PDZ|PDZ domain (Also known as DHR or GLGF)|ENST00000486828|m.1933:35-108;PF00412.19|LIM|LIM domain|ENST00000486828|m.1935:2-44;PF00412.19|LIM|LIM domain|ENST00000486828|m.1935:48-102
ENSG00000127084	FGD3	35.08704709	15.88669979	1.142622365	0.008884687	up		yes	mRNA	17.66346629	32.1035825	55.49409248	18.13302571	15.94504496	13.58202871	9	92947451	93036236	+	FGD3	protein_coding	GO:0007010|cytoskeleton organization; GO:0008360|regulation of cell shape; GO:0030036|actin cytoskeleton organization; GO:0035023|regulation of Rho protein signal transduction; GO:0043065|positive regulation of apoptotic process; GO:0043087|regulation of GTPase activity; GO:0046847|filopodium assembly; GO:0051056|regulation of small GTPase mediated signal transduction	GO:0001726|ruffle; GO:0005737|cytoplasm; GO:0005794|Golgi apparatus; GO:0005829|cytosol; GO:0005856|cytoskeleton; GO:0030027|lamellipodium	GO:0005085|guanyl-nucleotide exchange factor activity; GO:0005089|Rho guanyl-nucleotide exchange factor activity; GO:0031267|small GTPase binding; GO:0046872|metal ion binding	ko:K05722|FGD3	ko04810|Regulation of actin cytoskeleton	4697	BAA92229.1	BAA92229.1 FLJ00004 protein, partial [Homo sapiens]	sp|Q5JSP0|FGD3_HUMAN	sp|Q5JSP0|FGD3_HUMAN FYVE, RhoGEF and PH domain-containing protein 3 OS=Homo sapiens GN=FGD3 PE=1 SV=1	9606.ENSP00000336914	FYVE, RhoGEF and PH domain containing 3; Promotes the formation of filopodia. May activate C [...]	COG5422	KOG4424	_	PF00621.17|RhoGEF|RhoGEF domain|ENST00000467786|m.4180:161-339;PF00169.26|PH|PH domain|ENST00000467786|m.4180:372-468;PF01363.18|FYVE|FYVE zinc finger|ENST00000467786|m.4180:530-584
ENSG00000165029	ABCA1	34.99281459	13.98141911	1.322928636	0.008932005	up		yes	mRNA	18.70061629	62.67556489	23.6022626	20.88668643	13.124672	7.932898912	9	104781002	104928237	-	ABCA1	protein_coding	GO:0006497|protein lipidation; GO:0006911|phagocytosis, engulfment; GO:0007040|lysosome organization; GO:0007186|G protein-coupled receptor signaling pathway; GO:0007584|response to nutrient; GO:0008203|cholesterol metabolic process; GO:0010745|negative regulation of macrophage derived foam cell differentiation; GO:0010875|positive regulation of cholesterol efflux; GO:0010887|negative regulation …	GO:0005789|endoplasmic reticulum membrane; GO:0005794|Golgi apparatus; GO:0005886|plasma membrane; GO:0005887|integral component of plasma membrane; GO:0009897|external side of plasma membrane; GO:0030139|endocytic vesicle; GO:0034364|high-density lipoprotein particle; GO:0043231|intracellular membrane-bounded organelle; GO:0045121|membrane raft; GO:0045335|phagocytic vesicle; GO:0048471|perinucl…	GO:0005102|signaling receptor binding; GO:0005524|ATP binding; GO:0005543|phospholipid binding; GO:0005548|phospholipid transporter activity; GO:0008509|anion transmembrane transporter activity; GO:0015485|cholesterol binding; GO:0016887|ATPase activity; GO:0019905|syntaxin binding; GO:0031267|small GTPase binding; GO:0034185|apolipoprotein binding; GO:0034186|apolipoprotein A-I binding; GO:00341…	ko:K05641|ABCA1	ko02010|ABC transporters; ko04975|Fat digestion and absorption	10494	NP_005493.2	NP_005493.2 ATP-binding cassette sub-family A member 1 [Homo sapiens]	sp|O95477|ABCA1_HUMAN	sp|O95477|ABCA1_HUMAN ATP-binding cassette sub-family A member 1 OS=Homo sapiens GN=ABCA1 PE=1 SV=3	9606.ENSP00000363868	ATP-binding cassette, sub-family A (ABC1), member 1; cAMP-dependent and sulfonylurea-sensiti [...]	COG1131	KOG0059	_	PF12698.4|ABC2_membrane_3|ABC-2 family transporter protein|ENST00000374736|m.4702:639-841;PF12698.4|ABC2_membrane_3|ABC-2 family transporter protein|ENST00000374736|m.4702:1347-1868;PF00005.24|ABC_tran|ABC transporter|ENST00000374736|m.4702:917-1061;PF00005.24|ABC_tran|ABC transporter|ENST00000374736|m.4702:1930-2072;PF13304.3|AAA_21|AAA domain, putative AbiEii toxin, Type IV TA system|ENST000003…
ENSG00000154928	EPHB1	12.52871323	6.157659864	1.02359419	0.008949354	up		yes	mRNA	7.638384813	14.51821947	15.4295354	5.979033397	5.356791757	7.137154438	3	134597801	135260467	+	EPHB1	protein_coding	GO:0001525|angiogenesis; GO:0001771|immunological synapse formation; GO:0007411|axon guidance; GO:0014719|skeletal muscle satellite cell activation; GO:0021631|optic nerve morphogenesis; GO:0021952|central nervous system projection neuron axonogenesis; GO:0022008|neurogenesis; GO:0030010|establishment of cell polarity; GO:0031290|retinal ganglion cell axon guidance; GO:0031589|cell-substrate adhe…	GO:0005576|extracellular region; GO:0005783|endoplasmic reticulum; GO:0005829|cytosol; GO:0005886|plasma membrane; GO:0005887|integral component of plasma membrane; GO:0030424|axon; GO:0030425|dendrite; GO:0031901|early endosome membrane; GO:0032433|filopodium tip; GO:0045121|membrane raft; GO:0070062|extracellular exosome	GO:0005005|transmembrane-ephrin receptor activity; GO:0005524|ATP binding; GO:0008046|axon guidance receptor activity; GO:0044877|protein-containing complex binding	ko:K05110|EPHB1,ELK,NET	ko04360|Axon guidance	4672	XP_012306595.1	XP_012306595.1 ephrin type-B receptor 1 isoform X1 [Aotus nancymaae]	sp|P54762|EPHB1_HUMAN	sp|P54762|EPHB1_HUMAN Ephrin type-B receptor 1 OS=Homo sapiens GN=EPHB1 PE=1 SV=1	_	_	_	_	_	PF07714.14|Pkinase_Tyr|Protein tyrosine kinase|ENST00000398015|m.8417:620-878;PF01404.16|Ephrin_lbd|Ephrin receptor ligand binding domain|ENST00000398015|m.8417:20-196;PF00069.22|Pkinase|Protein kinase domain|ENST00000398015|m.8417:621-876;PF00041.18|fn3|Fibronectin type III domain|ENST00000398015|m.8417:326-413;PF00041.18|fn3|Fibronectin type III domain|ENST00000398015|m.8417:442-518;PF14575.3|E…
ENSG00000198216	CACNA1E	1.579835262	0.499501394	1.641719282	0.009039913	up		yes	mRNA	0.259055892	3.184367003	1.296082889	0.5614857	0.55210226	0.384916223	1	181317690	181808084	+	CACNA1E	protein_coding	GO:0006810|transport; GO:0007268|chemical synaptic transmission; GO:0050796|regulation of insulin secretion; GO:0051899|membrane depolarization; GO:0086010|membrane depolarization during action potential	GO:0005886|plasma membrane; GO:0005891|voltage-gated calcium channel complex	GO:0005245|voltage-gated calcium channel activity; GO:0005262|calcium channel activity; GO:0005509|calcium ion binding; GO:0008331|high voltage-gated calcium channel activity	ko:K04852|CACNA1E	ko04010|MAPK signaling pathway; ko04020|Calcium signaling pathway; ko04930|Type II diabetes mellitus	16171	XP_016789203.1	XP_016789203.1 voltage-dependent R-type calcium channel subunit alpha-1E isoform X7 [Pan troglodytes]	sp|Q15878|CAC1E_HUMAN	sp|Q15878|CAC1E_HUMAN Voltage-dependent R-type calcium channel subunit alpha-1E OS=Homo sapiens GN=CACNA1E PE=1 SV=3	9606.ENSP00000356545	calcium channel, voltage-dependent, R type, alpha 1E subunit; Voltage-sensitive calcium chan [...]	COG1226	KOG2301	_	PF00520.28|Ion_trans|Ion transport protein|ENST00000621791|m.819:89-361;PF00520.28|Ion_trans|Ion transport protein|ENST00000621791|m.819:476-712;PF00520.28|Ion_trans|Ion transport protein|ENST00000621791|m.819:1134-1411;PF00520.28|Ion_trans|Ion transport protein|ENST00000621791|m.819:1459-1714;PF16905.2|GPHH|Voltage-dependent L-type calcium channel, IQ-associated|ENST00000621791|m.819:1716-1786;P…
ENSG00000133800	LYVE1	3.646335212	1.231932498	1.55781158	0.009090101	up		yes	mRNA	2.891175174	4.802759297	3.245071166	0.299748874	1.276782514	2.119266106	11	10556966	10611689	-	LYVE1	protein_coding	GO:0006810|transport; GO:0006928|movement of cell or subcellular component; GO:0007160|cell-matrix adhesion; GO:0009611|response to wounding; GO:0009653|anatomical structure morphogenesis; GO:0030214|hyaluronan catabolic process	GO:0005886|plasma membrane; GO:0005887|integral component of plasma membrane; GO:0016020|membrane; GO:0070062|extracellular exosome	GO:0004888|transmembrane signaling receptor activity; GO:0005540|hyaluronic acid binding; GO:0038023|signaling receptor activity	ko:K19012|LYVE1	--	3273	NP_006682.2	NP_006682.2 lymphatic vessel endothelial hyaluronic acid receptor 1 precursor [Homo sapiens]	sp|Q9Y5Y7|LYVE1_HUMAN	sp|Q9Y5Y7|LYVE1_HUMAN Lymphatic vessel endothelial hyaluronic acid receptor 1 OS=Homo sapiens GN=LYVE1 PE=1 SV=2	9606.ENSP00000256178	lymphatic vessel endothelial hyaluronan receptor 1; Ligand-specific transporter trafficking [...]	_	KOG1218	_	PF00193.14|Xlink|Extracellular link domain|ENST00000256178|m.12082:45-129
ENSG00000117226	GBP3	6.567585273	13.20527918	-1.006576951	0.007998379	down		yes	mRNA	5.917943646	7.629428997	6.155383175	15.91208215	12.40852536	11.29523004	1	89006666	89022894	-	GBP3	protein_coding	GO:0051607|defense response to virus	GO:0000139|Golgi membrane; GO:0048471|perinuclear region of cytoplasm	GO:0003924|GTPase activity; GO:0005525|GTP binding	ko:K20899|GBP1_3_4_7	ko04621|NOD-like receptor signaling pathway	3678	NP_060754.2	NP_060754.2 guanylate-binding protein 3 isoform 1 [Homo sapiens]	sp|Q9H0R5|GBP3_HUMAN	sp|Q9H0R5|GBP3_HUMAN Guanylate-binding protein 3 OS=Homo sapiens GN=GBP3 PE=1 SV=3	9606.ENSP00000359512	guanylate binding protein 3; Binds GTP, GDP and GMP (By similarity)	_	KOG2037	_	PF02841.11|GBP_C|Guanylate-binding protein, C-terminal domain|ENST00000370482|m.7656:1-269;PF02263.16|GBP|Guanylate-binding protein, N-terminal domain|ENST00000370482|m.7657:19-211
ENSG00000133246	PRAM1	7.812016135	2.983701902	1.38560994	0.009098346	up		yes	mRNA	3.551516935	4.706540241	15.17799123	3.551502408	2.866703857	2.532899439	19	8490056	8503112	-	PRAM1	protein_coding	GO:0007165|signal transduction; GO:0007229|integrin-mediated signaling pathway; GO:0043313|regulation of neutrophil degranulation	GO:0032991|protein-containing complex	GO:0008289|lipid binding; GO:0019901|protein kinase binding	ko:K19994|PRAM1	--	2667	XP_024092678.1	XP_024092678.1 LOW QUALITY PROTEIN: PML-RARA-regulated adapter molecule 1 [Pongo abelii]	sp|Q96QH2|PRAM_HUMAN	sp|Q96QH2|PRAM_HUMAN PML-RARA-regulated adapter molecule 1 OS=Homo sapiens GN=PRAM1 PE=1 SV=2	_	_	_	_	_	PF14603.3|hSH3|Helically-extended SH3 domain|ENST00000423345|m.4198:576-655
ENSG00000196782	MAML3	7.933108609	3.306260955	1.260146193	0.009199751	up		yes	mRNA	3.434638794	12.23118365	8.133503386	4.484049939	3.112072601	2.322660327	4	139716753	140154184	-	MAML3	protein_coding	GO:0006367|transcription initiation from RNA polymerase II promoter; GO:0007219|Notch signaling pathway; GO:0007221|positive regulation of transcription of Notch receptor target; GO:0045944|positive regulation of transcription by RNA polymerase II	GO:0005634|nucleus; GO:0005654|nucleoplasm; GO:0016607|nuclear speck	GO:0003713|transcription coactivator activity	ko:K06061|MAML	ko04330|Notch signaling pathway; ko04658|Th1 and Th2 cell differentiation	6844	NP_061187.3	NP_061187.3 mastermind-like protein 3 [Homo sapiens]	sp|Q96JK9|MAML3_HUMAN	sp|Q96JK9|MAML3_HUMAN Mastermind-like protein 3 OS=Homo sapiens GN=MAML3 PE=1 SV=4	_	_	_	_	_	PF09596.7|MamL-1|MamL-1 domain|ENST00000509479|m.4478:68-125
ENSG00000128383	APOBEC3A	70.19522687	32.37709943	1.116159178	0.009231214	up		yes	mRNA	35.18676449	99.71923212	75.67968401	39.32074716	29.45689995	28.35365118	22	38952741	38992778	+	APOBEC3A	protein_coding	GO:0010529|negative regulation of transposition; GO:0044356|clearance of foreign intracellular DNA by conversion of DNA cytidine to uridine; GO:0045071|negative regulation of viral genome replication; GO:0045087|innate immune response; GO:0051607|defense response to virus; GO:0070383|DNA cytosine deamination; GO:0071466|cellular response to xenobiotic stimulus; GO:0080111|DNA demethylation	GO:0005634|nucleus; GO:0005737|cytoplasm	GO:0004126|cytidine deaminase activity; GO:0008270|zinc ion binding; GO:0047844|deoxycytidine deaminase activity	ko:K18750|APOBEC3	--	1478	NP_663745.1	NP_663745.1 DNA dC->dU-editing enzyme APOBEC-3A isoform a [Homo sapiens]	sp|P31941|ABC3A_HUMAN	sp|P31941|ABC3A_HUMAN DNA dC->dU-editing enzyme APOBEC-3A OS=Homo sapiens GN=APOBEC3A PE=1 SV=3	9606.ENSP00000249116	apolipoprotein B mRNA editing enzyme, catalytic polypeptide-like 3A; Lacks cytidine deaminas [...]	_	_	NOG294266	PF08210.8|APOBEC_N|APOBEC-like N-terminal domain|ENST00000402255|m.12345:20-191;PF05240.11|APOBEC_C|APOBEC-like C-terminal domain|ENST00000402255|m.12345:119-194
ENSG00000005007	UPF1	8.924647313	3.858397447	1.207674754	0.009286402	up		yes	mRNA	4.295069908	7.615342799	14.86352923	4.449179513	4.150843926	2.975168902	19	18831938	18868236	+	UPF1	protein_coding	GO:0000184|nuclear-transcribed mRNA catabolic process, nonsense-mediated decay; GO:0000294|nuclear-transcribed mRNA catabolic process, endonucleolytic cleavage-dependent decay; GO:0000956|nuclear-transcribed mRNA catabolic process; GO:0006260|DNA replication; GO:0006281|DNA repair; GO:0006406|mRNA export from nucleus; GO:0006449|regulation of translational termination; GO:0009048|dosage compensat…	GO:0000784|nuclear chromosome, telomeric region; GO:0000785|chromatin; GO:0000932|P-body; GO:0005634|nucleus; GO:0005654|nucleoplasm; GO:0005737|cytoplasm; GO:0005829|cytosol; GO:0035145|exon-exon junction complex; GO:0044530|supraspliceosomal complex	GO:0003682|chromatin binding; GO:0003723|RNA binding; GO:0003724|RNA helicase activity; GO:0004386|helicase activity; GO:0005524|ATP binding; GO:0008270|zinc ion binding; GO:0042162|telomeric DNA binding	ko:K14326|UPF1,RENT1	ko03013|RNA transport; ko03015|mRNA surveillance pathway	5348	XP_007994030.1	XP_007994030.1 PREDICTED: regulator of nonsense transcripts 1 isoform X4 [Chlorocebus sabaeus]	sp|Q92900|RENT1_HUMAN	sp|Q92900|RENT1_HUMAN Regulator of nonsense transcripts 1 OS=Homo sapiens GN=UPF1 PE=1 SV=2	9606.ENSP00000262803	UPF1 regulator of nonsense transcripts homolog (yeast); Plays a role in replication-dependen [...]	COG1112	KOG1802	_	PF09416.7|UPF1_Zn_bind|RNA helicase (UPF2 interacting domain)|ENST00000262803|m.7440:121-272;PF13087.3|AAA_12|AAA domain|ENST00000262803|m.7440:680-876;PF13086.3|AAA_11|AAA domain|ENST00000262803|m.7440:471-592;PF13086.3|AAA_11|AAA domain|ENST00000262803|m.7440:575-671;PF13245.3|AAA_19|Part of AAA domain|ENST00000262803|m.7440:478-534;PF13604.3|AAA_30|AAA domain|ENST00000262803|m.7440:471-669;PF0…
ENSG00000157514	TSC22D3	50.36950517	22.37357559	1.170396438	0.009294529	up		yes	mRNA	23.15332845	68.83396101	59.12122603	23.06104065	28.43947313	15.62021301	X	107713221	107777342	-	TSC22D3	protein_coding	GO:0000122|negative regulation of transcription by RNA polymerase II; GO:0006355|regulation of transcription, DNA-templated; GO:0006970|response to osmotic stress; GO:0034220|ion transmembrane transport; GO:0048642|negative regulation of skeletal muscle tissue development; GO:0070236|negative regulation of activation-induced cell death of T cells	GO:0005634|nucleus; GO:0005737|cytoplasm; GO:0005829|cytosol	GO:0003700|DNA-binding transcription factor activity; GO:0043426|MRF binding	--	--	2266	XP_007990698.1	XP_007990698.1 PREDICTED: TSC22 domain family protein 3 isoform X1 [Chlorocebus sabaeus]	sp|Q99576|T22D3_HUMAN	sp|Q99576|T22D3_HUMAN TSC22 domain family protein 3 OS=Homo sapiens GN=TSC22D3 PE=1 SV=2	_	_	_	_	_	PF01166.15|TSC22|TSC-22/dip/bun family|ENST00000372383|m.11799:124-178
ENSG00000117984	CTSD	39.62344979	15.38622009	1.364142349	0.009443865	up		yes	mRNA	13.41946115	28.25574551	77.1951427	15.43332736	16.04257478	14.68275812	11	1752752	1764573	-	CTSD	protein_coding	GO:0006508|proteolysis; GO:0006914|autophagy; GO:0019886|antigen processing and presentation of exogenous peptide antigen via MHC class II; GO:0030163|protein catabolic process; GO:0030574|collagen catabolic process; GO:0043312|neutrophil degranulation	GO:0005576|extracellular region; GO:0005615|extracellular space; GO:0005764|lysosome; GO:0035580|specific granule lumen; GO:0042470|melanosome; GO:0043202|lysosomal lumen; GO:0045121|membrane raft; GO:0070062|extracellular exosome; GO:1904724|tertiary granule lumen; GO:1904813|ficolin-1-rich granule lumen	GO:0004190|aspartic-type endopeptidase activity; GO:0004197|cysteine-type endopeptidase activity; GO:0004252|serine-type endopeptidase activity	ko:K01379|CTSD	ko04071|Sphingolipid signaling pathway; ko04140|Autophagy - animal; ko04142|Lysosome; ko04210|Apoptosis; ko05152|Tuberculosis	2123	NP_001900.1	NP_001900.1 cathepsin D preproprotein [Homo sapiens]	sp|P07339|CATD_HUMAN	sp|P07339|CATD_HUMAN Cathepsin D OS=Homo sapiens GN=CTSD PE=1 SV=1	9606.ENSP00000236671	cathepsin D; Acid protease active in intracellular protein breakdown. Involved in the pathog [...]	_	KOG1339	_	PF00026.20|Asp|Eukaryotic aspartyl protease|ENST00000236671|m.10769:78-409;PF14543.3|TAXi_N|Xylanase inhibitor N-terminal|ENST00000236671|m.10769:79-249;PF07966.9|A1_Propeptide|A1 Propeptide|ENST00000236671|m.10769:21-48;PF14541.3|TAXi_C|Xylanase inhibitor C-terminal|ENST00000236671|m.10769:333-407
ENSG00000173402	DAG1	0.191283659	0.719991037	-1.858648699	0.008266261	down		yes	mRNA	0.241303594	0.141519783	0.1910276	0.969215449	1.016992	0.173765663	3	49468703	49535618	+	DAG1	protein_coding	GO:0001954|positive regulation of cell-matrix adhesion; GO:0002011|morphogenesis of an epithelial sheet; GO:0006493|protein O-linked glycosylation; GO:0006509|membrane protein ectodomain proteolysis; GO:0006607|NLS-bearing protein import into nucleus; GO:0007016|cytoskeletal anchoring at plasma membrane; GO:0007568|aging; GO:0010470|regulation of gastrulation; GO:0010717|regulation of epithelial …	GO:0005576|extracellular region; GO:0005604|basement membrane; GO:0005615|extracellular space; GO:0005654|nucleoplasm; GO:0005737|cytoplasm; GO:0005788|endoplasmic reticulum lumen; GO:0005796|Golgi lumen; GO:0005829|cytosol; GO:0005856|cytoskeleton; GO:0005886|plasma membrane; GO:0005913|cell-cell adherens junction; GO:0005925|focal adhesion; GO:0009897|external side of plasma membrane; GO:001601…	GO:0001618|virus receptor activity; GO:0002162|dystroglycan binding; GO:0003779|actin binding; GO:0005509|calcium ion binding; GO:0008307|structural constituent of muscle; GO:0015631|tubulin binding; GO:0017166|vinculin binding; GO:0042169|SH2 domain binding; GO:0043237|laminin-1 binding; GO:0051393|alpha-actinin binding	ko:K06265|DAG1	ko04512|ECM-receptor interaction; ko05410|Hypertrophic cardiomyopathy (HCM); ko05412|Arrhythmogenic right ventricular cardiomyopathy (ARVC); ko05414|Dilated cardiomyopathy; ko05416|Viral myocarditis	5829	Q14118.2	Q14118.2 RecName: Full=Dystroglycan; AltName: Full=Dystrophin-associated glycoprotein 1; Contains: RecName: Full=Alpha-dystroglycan; Short=Alpha-DG; Contains: RecName: Full=Beta-dystroglycan; Short=Beta-DG; Flags: Precursor	sp|Q14118|DAG1_HUMAN	sp|Q14118|DAG1_HUMAN Dystroglycan OS=Homo sapiens GN=DAG1 PE=1 SV=2	9606.ENSP00000312435	dystroglycan 1 (dystrophin-associated glycoprotein 1); Forms part of the dystrophin-associat [...]	_	KOG3781	_	PF05454.8|DAG1|Dystroglycan (Dystrophin-associated glycoprotein 1)|ENST00000545947|m.4393:607-895
ENSG00000239839	DEFA3	46.5640103	146.8837095	-1.657175599	0.008365936	down		yes	mRNA	90.75806638	23.45689305	25.47707148	236.5126961	165.0239401	39.11449242	8	7015869	7018301	-	DEFA3	protein_coding	GO:0002227|innate immune response in mucosa; GO:0019730|antimicrobial humoral response; GO:0019731|antibacterial humoral response; GO:0030520|intracellular estrogen receptor signaling pathway; GO:0031640|killing of cells of other organism; GO:0050830|defense response to Gram-positive bacterium; GO:0050832|defense response to fungus; GO:0051607|defense response to virus; GO:0061844|antimicrobial h…	GO:0005576|extracellular region; GO:0005615|extracellular space; GO:0005796|Golgi lumen; GO:0035578|azurophil granule lumen; GO:0070062|extracellular exosome	GO:0042803|protein homodimerization activity	ko:K05230|DEFA	--	498	XP_011533043.1	XP_011533043.1 neutrophil defensin 3 isoform X1 [Homo sapiens]	sp|P59666|DEF3_HUMAN	sp|P59666|DEF3_HUMAN Neutrophil defensin 3 OS=Homo sapiens GN=DEFA3 PE=1 SV=1	9606.ENSP00000328359	defensin, alpha 3, neutrophil-specific; Defensin 2 and defensin 3 have antibiotic, fungicide [...]	_	_	NOG86943	PF00879.15|Defensin_propep|Defensin propeptide|ENST00000327857|m.6945:31-82;PF00323.16|Defensin_1|Mammalian defensin|ENST00000327857|m.6945:96-124
ENSG00000141401	IMPA2	8.493786939	3.826178881	1.148435456	0.00953674	up		yes	mRNA	4.816312832	8.196529825	12.46851816	4.233316128	4.40258375	2.842636764	18	11981025	12030883	+	IMPA2	protein_coding	GO:0006020|inositol metabolic process; GO:0006021|inositol biosynthetic process; GO:0006796|phosphate-containing compound metabolic process; GO:0007165|signal transduction; GO:0043647|inositol phosphate metabolic process; GO:0046854|phosphatidylinositol phosphorylation; GO:0046855|inositol phosphate dephosphorylation	GO:0005737|cytoplasm; GO:0005829|cytosol	GO:0008934|inositol monophosphate 1-phosphatase activity; GO:0042803|protein homodimerization activity; GO:0046872|metal ion binding; GO:0052832|inositol monophosphate 3-phosphatase activity; GO:0052833|inositol monophosphate 4-phosphatase activity	ko:K01092|E3.1.3.25,IMPA,suhB	ko00521|Streptomycin biosynthesis; ko00562|Inositol phosphate metabolism; ko01100|Metabolic pathways; ko04070|Phosphatidylinositol signaling system	1616	XP_011523963.1	XP_011523963.1 inositol monophosphatase 2 isoform X2 [Homo sapiens]	sp|O14732|IMPA2_HUMAN	sp|O14732|IMPA2_HUMAN Inositol monophosphatase 2 OS=Homo sapiens GN=IMPA2 PE=1 SV=1	9544.ENSMMUP00000041328	inositol(myo)-1(or 4)-monophosphatase 2	COG0483	KOG2951	_	PF00459.22|Inositol_P|Inositol monophosphatase family|ENST00000590107|m.10852:9-159;PF00459.22|Inositol_P|Inositol monophosphatase family|ENST00000590107|m.10853:17-128
ENSG00000140332	TLE3	14.53592462	6.519109884	1.155656778	0.009569054	up		yes	mRNA	6.758223823	14.67446805	22.17508198	7.988400031	5.475000548	6.093929073	15	70047790	70098176	-	TLE3	protein_coding	GO:0006351|transcription, DNA-templated; GO:0006355|regulation of transcription, DNA-templated; GO:0016055|Wnt signaling pathway	GO:0005634|nucleus; GO:0005654|nucleoplasm	--	--	--	7809	BAD92909.1	BAD92909.1 Transducin-like enhancer of split 3 splice variant 1 variant, partial [Homo sapiens]	sp|Q9JIT3|TLE3_RAT	sp|Q9JIT3|TLE3_RAT Transducin-like enhancer protein 3 OS=Rattus norvegicus GN=Tle3 PE=1 SV=1	_	_	_	_	_	_
ENSG00000114120	SLC25A36	1.924628037	5.655021078	-1.550025112	0.008512708	down		yes	mRNA	2.958509675	1.243280315	1.572094121	2.093297209	3.328225648	11.54354038	3	140941830	140980961	+	SLC25A36	protein_coding	GO:0000002|mitochondrial genome maintenance; GO:0006839|mitochondrial transport; GO:0006864|pyrimidine nucleotide transport; GO:0007005|mitochondrion organization; GO:0051881|regulation of mitochondrial membrane potential; GO:1990519|pyrimidine nucleotide import into mitochondrion	GO:0005739|mitochondrion; GO:0005743|mitochondrial inner membrane; GO:0016021|integral component of membrane	GO:0015218|pyrimidine nucleotide transmembrane transporter activity	ko:K15116|SLC25A33_36,RIM2	--	5809	XP_005247632.1	XP_005247632.1 solute carrier family 25 member 36 isoform X1 [Homo sapiens]	sp|Q96CQ1|S2536_HUMAN	sp|Q96CQ1|S2536_HUMAN Solute carrier family 25 member 36 OS=Homo sapiens GN=SLC25A36 PE=1 SV=1	_	_	_	_	_	PF00153.24|Mito_carr|Mitochondrial carrier protein|ENST00000648615|m.8681:6-84;PF00153.24|Mito_carr|Mitochondrial carrier protein|ENST00000648615|m.8681:103-186;PF00153.24|Mito_carr|Mitochondrial carrier protein|ENST00000648615|m.8682:6-111
ENSG00000160883	HK3	35.37981786	14.93973938	1.243214003	0.009606886	up		yes	mRNA	13.49806951	33.37580783	59.26557624	15.54047583	15.80604487	13.47269744	5	176880869	176899332	-	HK3	protein_coding	GO:0001678|cellular glucose homeostasis; GO:0006096|glycolytic process; GO:0043312|neutrophil degranulation; GO:0061621|canonical glycolysis	GO:0005576|extracellular region; GO:0005739|mitochondrion; GO:0005829|cytosol; GO:0034774|secretory granule lumen; GO:1904813|ficolin-1-rich granule lumen	GO:0004340|glucokinase activity; GO:0004396|hexokinase activity; GO:0005524|ATP binding; GO:0005536|glucose binding; GO:0008865|fructokinase activity; GO:0019158|mannokinase activity	ko:K00844|HK	ko00010|Glycolysis / Gluconeogenesis; ko00051|Fructose and mannose metabolism; ko00052|Galactose metabolism; ko00500|Starch and sucrose metabolism; ko00520|Amino sugar and nucleotide sugar metabolism; ko00521|Streptomycin biosynthesis; ko00524|Neomycin, kanamycin and gentamicin biosynthesis; ko01100|Metabolic pathways; ko01110|Biosynthesis of secondary metabolites; ko01120|Microbial metabolism in…	3066	XP_008956368.1	XP_008956368.1 hexokinase-3 isoform X3 [Pan paniscus]	sp|P52790|HXK3_HUMAN	sp|P52790|HXK3_HUMAN Hexokinase-3 OS=Homo sapiens GN=HK3 PE=1 SV=2	9606.ENSP00000292432	hexokinase 3 (white cell)	COG5026	KOG1369	_	PF03727.13|Hexokinase_2|Hexokinase|ENST00000292432|m.1748:238-472;PF03727.13|Hexokinase_2|Hexokinase|ENST00000292432|m.1748:679-913;PF00349.18|Hexokinase_1|Hexokinase|ENST00000292432|m.1748:33-230;PF00349.18|Hexokinase_1|Hexokinase|ENST00000292432|m.1748:483-673
ENSG00000144711	IQSEC1	26.40229626	12.62310217	1.064000785	0.009683925	up		yes	mRNA	14.86556903	29.57294272	34.76837702	15.95505412	11.91377348	10.0004789	3	12897220	13283281	-	IQSEC1	protein_coding	GO:0030036|actin cytoskeleton organization; GO:0032012|regulation of ARF protein signal transduction; GO:0043547|positive regulation of GTPase activity	GO:0005730|nucleolus; GO:0005737|cytoplasm; GO:0016020|membrane; GO:0043231|intracellular membrane-bounded organelle	GO:0005086|ARF guanyl-nucleotide exchange factor activity; GO:0008289|lipid binding	ko:K12495|IQSEC	ko04144|Endocytosis	5561	XP_011532608.1	XP_011532608.1 IQ motif and SEC7 domain-containing protein 1 isoform X3 [Homo sapiens]	sp|Q6DN90|IQEC1_HUMAN	sp|Q6DN90|IQEC1_HUMAN IQ motif and SEC7 domain-containing protein 1 OS=Homo sapiens GN=IQSEC1 PE=1 SV=1	9606.ENSP00000273221	IQ motif and Sec7 domain 1; In addition to accelerate GTP gamma S binding by ARFs of all thr [...]	COG5307	KOG0931	_	PF16453.2|IQ_SEC7_PH|PH domain|ENST00000646269|m.1660:745-880;PF01369.17|Sec7|Sec7 domain|ENST00000646269|m.1660:525-713
ENSG00000008226	DLEC1	1.52166181	0.693083092	1.12333068	0.009715655	up		yes	mRNA	1.190988322	1.500425131	1.873571976	0.798084074	0.498741194	0.782424007	3	38039205	38124025	+	DLEC1	protein_coding	GO:0008285|negative regulation of cell population proliferation	GO:0005737|cytoplasm; GO:0005829|cytosol	--	--	--	6426	NP_031361.2	NP_031361.2 deleted in lung and esophageal cancer protein 1 isoform DLEC1-N1 [Homo sapiens]	sp|Q9Y238|DLEC1_HUMAN	sp|Q9Y238|DLEC1_HUMAN Deleted in lung and esophageal cancer protein 1 OS=Homo sapiens GN=DLEC1 PE=2 SV=2	9606.ENSP00000308597	deleted in lung and esophageal cancer 1; May act as a tumor suppressor by inhibiting cell pr [...]	_	_	NOG28328	_
ENSG00000092929	UNC13D	15.23879648	6.279919376	1.277581951	0.009746798	up		yes	mRNA	6.417068005	11.10249208	28.19682934	6.960306517	6.543539096	5.335912516	17	75827225	75844717	-	UNC13D	protein_coding	GO:0002432|granuloma formation; GO:0002467|germinal center formation; GO:0006909|phagocytosis; GO:0043304|regulation of mast cell degranulation; GO:0043312|neutrophil degranulation; GO:0043320|natural killer cell degranulation; GO:0045921|positive regulation of exocytosis; GO:0051607|defense response to virus; GO:1900026|positive regulation of substrate adhesion-dependent cell spreading; GO:19033…	GO:0005576|extracellular region; GO:0005764|lysosome; GO:0005770|late endosome; GO:0005783|endoplasmic reticulum; GO:0005829|cytosol; GO:0016020|membrane; GO:0033093|Weibel-Palade body; GO:0035578|azurophil granule lumen; GO:0055037|recycling endosome; GO:0070382|exocytic vesicle	GO:0017137|Rab GTPase binding	ko:K19728|UNC13D,MUNC13	--	4393	BAG63031.1	BAG63031.1 unnamed protein product [Homo sapiens]	sp|Q70J99|UN13D_HUMAN	sp|Q70J99|UN13D_HUMAN Protein unc-13 homolog D OS=Homo sapiens GN=UNC13D PE=1 SV=1	_	_	_	_	_	PF00168.27|C2|C2 domain|ENST00000207549|m.8290:113-263;PF00168.27|C2|C2 domain|ENST00000207549|m.8290:926-1027;PF10540.6|Membr_traf_MHD|Munc13 (mammalian uncoordinated) homology domain|ENST00000207549|m.8290:789-894
ENSG00000074416	MGLL	0.846252329	0.324364173	1.356615735	0.009790753	up		yes	mRNA	0.348549069	1.119435565	1.070772352	0.332281329	0.375282069	0.265529122	3	127689062	128052190	-	MGLL	protein_coding	GO:0006629|lipid metabolic process; GO:0006633|fatty acid biosynthetic process; GO:0006954|inflammatory response; GO:0009966|regulation of signal transduction; GO:0019369|arachidonic acid metabolic process; GO:0019433|triglyceride catabolic process; GO:0036155|acylglycerol acyl-chain remodeling; GO:0046464|acylglycerol catabolic process; GO:0050727|regulation of inflammatory response; GO:0051930|…	GO:0005654|nucleoplasm; GO:0005789|endoplasmic reticulum membrane; GO:0005829|cytosol; GO:0005886|plasma membrane; GO:0016020|membrane; GO:0019898|extrinsic component of membrane	GO:0004622|lysophospholipase activity; GO:0042803|protein homodimerization activity; GO:0047372|acylglycerol lipase activity	ko:K01054|MGLL	ko00561|Glycerolipid metabolism; ko01100|Metabolic pathways; ko04723|Retrograde endocannabinoid signaling; ko04923|Regulation of lipolysis in adipocytes	4941	NP_009214.1	NP_009214.1 monoglyceride lipase isoform 1 [Homo sapiens]	sp|Q99685|MGLL_HUMAN	sp|Q99685|MGLL_HUMAN Monoglyceride lipase OS=Homo sapiens GN=MGLL PE=1 SV=2	_	_	_	_	_	PF12146.5|Hydrolase_4|Serine aminopeptidase, S33|ENST00000434178|m.7859:50-284;PF12697.4|Abhydrolase_6|Alpha/beta hydrolase family|ENST00000434178|m.7859:55-289;PF00561.17|Abhydrolase_1|alpha/beta hydrolase fold|ENST00000434178|m.7859:57-165;PF00756.17|Esterase|Putative esterase|ENST00000434178|m.7859:112-159;PF01764.22|Lipase_3|Lipase (class 3)|ENST00000434178|m.7859:103-144
ENSG00000119535	CSF3R	226.8041557	107.2069682	1.080977438	0.010085061	up		yes	mRNA	121.6832471	294.2255408	264.5036793	139.1831925	101.9441134	80.49359864	1	36466043	36483278	-	CSF3R	protein_coding	GO:0006952|defense response; GO:0007155|cell adhesion; GO:0007165|signal transduction; GO:0030593|neutrophil chemotaxis; GO:0045637|regulation of myeloid cell differentiation; GO:0097186|amelogenesis	GO:0005576|extracellular region; GO:0005886|plasma membrane; GO:0005887|integral component of plasma membrane	GO:0004896|cytokine receptor activity; GO:0038023|signaling receptor activity; GO:0051916|granulocyte colony-stimulating factor binding	ko:K05061|CSF3R,CD114	ko04060|Cytokine-cytokine receptor interaction; ko04151|PI3K-Akt signaling pathway; ko04630|Jak-STAT signaling pathway; ko04640|Hematopoietic cell lineage; ko05200|Pathways in cancer	6074	EAX07356.1	EAX07356.1 colony stimulating factor 3 receptor (granulocyte), isoform CRA_c [Homo sapiens]	sp|Q99062|CSF3R_HUMAN	sp|Q99062|CSF3R_HUMAN Granulocyte colony-stimulating factor receptor OS=Homo sapiens GN=CSF3R PE=1 SV=1	_	_	_	_	_	_
ENSG00000261150	EPPK1	0.423585113	0.157911897	1.368610774	0.010100923	up		yes	mRNA	0.478481663	0.193097977	0.5991757	0.16287442	0.174964687	0.135896583	8	143857324	143878464	-	EPPK1	protein_coding	GO:0010839|negative regulation of keratinocyte proliferation; GO:0030336|negative regulation of cell migration; GO:0042060|wound healing; GO:0045109|intermediate filament organization; GO:0050680|negative regulation of epithelial cell proliferation; GO:0051548|negative regulation of keratinocyte migration; GO:0061045|negative regulation of wound healing; GO:1905041|regulation of epithelium regene…	GO:0005737|cytoplasm; GO:0005856|cytoskeleton; GO:0005923|bicellular tight junction; GO:0016323|basolateral plasma membrane; GO:0016327|apicolateral plasma membrane; GO:0030056|hemidesmosome; GO:0042995|cell projection; GO:0045095|keratin filament; GO:0071944|cell periphery; GO:0097356|perinucleolar compartment	GO:0003723|RNA binding; GO:0008092|cytoskeletal protein binding; GO:0019215|intermediate filament binding	--	--	16002	XP_016869378.1	XP_016869378.1 epiplakin isoform X1 [Homo sapiens]	sp|P58107|EPIPL_HUMAN	sp|P58107|EPIPL_HUMAN Epiplakin OS=Homo sapiens GN=EPPK1 PE=1 SV=2	_	_	_	_	_	PF00681.17|Plectin|Plectin repeat|ENST00000615648|m.1211:98-137;PF00681.17|Plectin|Plectin repeat|ENST00000615648|m.1211:174-213;PF00681.17|Plectin|Plectin repeat|ENST00000615648|m.1211:342-381;PF00681.17|Plectin|Plectin repeat|ENST00000615648|m.1211:417-457;PF00681.17|Plectin|Plectin repeat|ENST00000615648|m.1211:628-668;PF00681.17|Plectin|Plectin repeat|ENST00000615648|m.1211:667-706;PF00681.17…
[truncated: 548 more rows]
